# Supplementary material for: 5′ UTR length shapes alternative N-terminal protein isoforms across cancers and in rare disease
Source: EMBO Rep. 2026 Apr 13;27(10):2823–43. doi: 10.1038/s44319-026-00776-7 (PMC13219423; doi:10.1038/s44319-026-00776-7)
Supplement: Supplementary file 2 — Dataset EV1 [file 44319_2026_776_MOESM2_ESM.xlsx]

## Sheet: Dataset EV1
Dataset EV1. 5′ UTR length and alternative N-terminal isoforms.

## Sheet: 5UTR_Length_HeLaTranscripts
GeneID	GeneSymbol	TranscriptID	Chr	Strand	TSS	StartCodon	Length	MitoCarta
ENSG00000149124.11	GLYAT	ENST00000611865.4	chr11	-	58724496	58724496	0	Mitochondrial
ENSG00000122687.19	MRM2	ENST00000440306.3	chr7	-	2241303	2241303	0	Mitochondrial
ENSG00000155463.14	OXA1L	ENST00000285848.9	chr14	+	22766522	22766522	0	Mitochondrial
ENSG00000138035.15	PNPT1	ENST00000415374.5	chr2	-	55693823	55693823	0	Mitochondrial
ENSG00000250479.9	CHCHD10	ENST00000520222.1	chr22	-	23767876	23767874	2	Mitochondrial
ENSG00000179142.2	CYP11B2	ENST00000323110.2	chr8	-	142917843	142917840	3	Mitochondrial
ENSG00000103707.10	MTFMT	ENST00000558460.5	chr15	-	65029616	65029613	3	Mitochondrial
ENSG00000107951.15	MTPAP	ENST00000263063.9	chr10	-	30349278	30349275	3	Mitochondrial
ENSG00000105819.15	PMPCB	ENST00000453466.1	chr7	+	103297457	103297460	3	Mitochondrial
ENSG00000171204.13	TMEM126B	ENST00000529197.1	chr11	+	85628605	85628608	3	Mitochondrial
ENSG00000143149.13	ALDH9A1	ENST00000354775.5	chr1	-	165698562	165698558	4	Mitochondrial
ENSG00000136143.16	SUCLA2	ENST00000646932.1	chr13	-	48001273	48001269	4	Mitochondrial
ENSG00000214736.8	TOMM6	ENST00000398881.4	chr6	+	41787694	41787698	4	Mitochondrial
ENSG00000115364.14	MRPL19	ENST00000409374.5	chr2	+	75646803	75646808	5	Mitochondrial
ENSG00000173171.15	MTX1	ENST00000609421.1	chr1	+	155209247	155209252	5	Mitochondrial
ENSG00000099800.8	TIMM13	ENST00000591871.1	chr19	-	2427538	2427533	5	Mitochondrial
ENSG00000100601.10	ALKBH1	ENST00000557057.5	chr14	-	77708010	77708004	6	Mitochondrial
ENSG00000135441.8	BLOC1S1	ENST00000548925.6	chr12	+	55716046	55716052	6	Mitochondrial
ENSG00000125246.16	CLYBL	ENST00000339105.9	chr13	+	99606690	99606696	6	Mitochondrial
ENSG00000154719.14	MRPL39	ENST00000352957.9	chr21	-	25607481	25607475	6	Mitochondrial
ENSG00000128609.16	NDUFA5	ENST00000470123.2	chr7	-	123557801	123557795	6	Mitochondrial
ENSG00000166260.13	COX11	ENST00000576370.5	chr17	-	54968653	54968646	7	Mitochondrial
ENSG00000120333.4	MRPS14	ENST00000367677.3	chr1	-	175023415	175023408	7	Mitochondrial
ENSG00000175110.14	MRPS22	ENST00000680020.1	chr3	+	139344020	139344027	7	Mitochondrial
ENSG00000241878.12	PISD	ENST00000439502.7	chr22	-	31662215	31662208	7	Mitochondrial
ENSG00000100445.18	SDR39U1	ENST00000399395.8	chr14	-	24442776	24442769	7	Mitochondrial
ENSG00000117054.15	ACADM	ENST00000420607.6	chr1	+	75724780	75724788	8	Mitochondrial
ENSG00000109016.18	DHRS7B	ENST00000395511.8	chr17	+	21126964	21126972	8	Mitochondrial
ENSG00000147576.17	ADHFE1	ENST00000443372.5	chr8	+	66432508	66432517	9	Mitochondrial
ENSG00000242110.9	AMACR	ENST00000382085.7	chr5	-	34008028	34008019	9	Mitochondrial
ENSG00000115520.9	COQ10B	ENST00000263960.7	chr2	+	197453552	197453561	9	Mitochondrial
ENSG00000178605.15	GTPBP6	ENST00000326153.10	chrX	-	318796	318787	9	Mitochondrial
ENSG00000292358.2	GTPBP6	ENST00000711233.1	chrY	-	318796	318787	9	Mitochondrial
ENSG00000204316.13	MRPL38	ENST00000309352.4	chr17	-	75904884	75904875	9	Mitochondrial
ENSG00000103024.8	NME3	ENST00000219302.8	chr16	-	1771543	1771534	9	Mitochondrial
ENSG00000132570.15	PCBD2	ENST00000254908.11	chr5	+	134905131	134905140	9	Mitochondrial
ENSG00000115840.14	SLC25A12	ENST00000263812.8	chr2	-	171894223	171894214	9	Mitochondrial
ENSG00000119705.10	SLIRP	ENST00000557342.6	chr14	+	77708103	77708112	9	Mitochondrial
ENSG00000178307.10	TMEM11	ENST00000317635.6	chr17	-	21214161	21214152	9	Mitochondrial
ENSG00000156467.10	UQCRB	ENST00000518406.5	chr8	-	96235539	96235530	9	Mitochondrial
ENSG00000116874.12	WARS2	ENST00000235521.5	chr1	-	119140653	119140644	9	Mitochondrial
ENSG00000248098.12	BCKDHA	ENST00000269980.7	chr19	+	41397818	41397828	10	Mitochondrial
ENSG00000124370.11	MCEE	ENST00000244217.6	chr2	-	71130229	71130219	10	Mitochondrial
ENSG00000185608.9	MRPL40	ENST00000333130.4	chr22	+	19432545	19432555	10	Mitochondrial
ENSG00000135900.4	MRPL44	ENST00000258383.4	chr2	+	223957463	223957473	10	Mitochondrial
ENSG00000170906.16	NDUFA3	ENST00000391763.3	chr19	+	54102869	54102879	10	Mitochondrial
ENSG00000049883.15	PTCD2	ENST00000511752.5	chr5	+	72320373	72320383	10	Mitochondrial
ENSG00000101019.22	UQCC1	ENST00000374385.10	chr20	-	35411973	35411963	10	Mitochondrial
ENSG00000179271.3	GADD45GIP1	ENST00000316939.3	chr19	-	12957223	12957212	11	Mitochondrial
ENSG00000104687.14	GSR	ENST00000221130.11	chr8	-	30727846	30727835	11	Mitochondrial
ENSG00000103642.12	LACTB	ENST00000261893.9	chr15	+	63121861	63121872	11	Mitochondrial
ENSG00000106591.4	MRPL32	ENST00000223324.3	chr7	+	42932376	42932387	11	Mitochondrial
ENSG00000259494.2	MRPL46	ENST00000312475.5	chr15	-	88467388	88467377	11	Mitochondrial
ENSG00000147586.10	MRPS28	ENST00000276585.9	chr8	-	80030259	80030248	11	Mitochondrial
ENSG00000145494.12	NDUFS6	ENST00000274137.10	chr5	+	1801407	1801418	11	Mitochondrial
ENSG00000065057.9	NTHL1	ENST00000651570.2	chr16	-	2047834	2047823	11	Mitochondrial
ENSG00000165688.14	PMPCA	ENST00000371717.8	chr9	+	136410658	136410669	11	Mitochondrial
ENSG00000163541.12	SUCLG1	ENST00000393868.7	chr2	-	84459280	84459269	11	Mitochondrial
ENSG00000132153.15	DHX30	ENST00000457607.1	chr3	+	47825028	47825040	12	Mitochondrial
ENSG00000048544.7	MRPS10	ENST00000053468.4	chr6	-	42217861	42217849	12	Mitochondrial
ENSG00000096080.12	MRPS18A	ENST00000372133.8	chr6	-	43687791	43687779	12	Mitochondrial
ENSG00000061794.13	MRPS35	ENST00000081029.8	chr12	+	27710832	27710844	12	Mitochondrial
ENSG00000165526.9	RPUSD4	ENST00000298317.9	chr11	-	126211650	126211638	12	Mitochondrial
ENSG00000142444.7	TIMM29	ENST00000270502.7	chr19	+	10928811	10928823	12	Mitochondrial
ENSG00000170855.4	TRIAP1	ENST00000546954.2	chr12	-	120446384	120446372	12	Mitochondrial
ENSG00000169599.13	NFU1	ENST00000410022.7	chr2	-	69437435	69437422	13	Mitochondrial
ENSG00000117118.12	SDHB	ENST00000375499.8	chr1	-	17054032	17054019	13	Mitochondrial
ENSG00000111775.3	COX6A1	ENST00000229379.3	chr12	+	120438113	120438127	14	Mitochondrial
ENSG00000117305.15	HMGCL	ENST00000374490.8	chr1	-	23825429	23825415	14	Mitochondrial
ENSG00000204228.4	HSD17B8	ENST00000374662.4	chr6	+	33204655	33204669	14	Mitochondrial
ENSG00000108826.16	MRPL27	ENST00000225969.9	chr17	-	50373184	50373170	14	Mitochondrial
ENSG00000136522.14	MRPL47	ENST00000476781.6	chr3	-	179604638	179604624	14	Mitochondrial
ENSG00000122085.17	MTERF4	ENST00000391980.7	chr2	-	241102287	241102273	14	Mitochondrial
ENSG00000186010.19	NDUFA13	ENST00000507754.9	chr19	+	19516225	19516239	14	Mitochondrial
ENSG00000142082.15	SIRT3	ENST00000382743.9	chr11	-	236342	236328	14	Mitochondrial
ENSG00000176422.14	SPRYD4	ENST00000338146.7	chr12	+	56468578	56468592	14	Mitochondrial
ENSG00000177370.5	TIMM22	ENST00000327158.5	chr17	+	997129	997143	14	Mitochondrial
ENSG00000198721.13	ECI2	ENST00000380118.8	chr6	-	4135575	4135560	15	Mitochondrial
ENSG00000136371.11	MTHFS	ENST00000559722.2	chr15	-	79897379	79897364	15	Mitochondrial
ENSG00000147471.12	PLPBP	ENST00000328195.8	chr8	+	37762645	37762660	15	Mitochondrial
ENSG00000197912.16	SPG7	ENST00000645818.2	chr16	+	89508403	89508418	15	Mitochondrial
ENSG00000104980.8	TIMM44	ENST00000270538.8	chr19	-	7943666	7943651	15	Mitochondrial
ENSG00000132423.12	COQ3	ENST00000254759.8	chr6	-	99394195	99394179	16	Mitochondrial
ENSG00000082515.18	MRPL22	ENST00000439747.7	chr5	+	154941095	154941111	16	Mitochondrial
ENSG00000278845.5	MRPL45	ENST00000613675.5	chr17	+	38297168	38297184	16	Mitochondrial
ENSG00000132286.12	TIMM10B	ENST00000254616.11	chr11	+	6481501	6481517	16	Mitochondrial
ENSG00000126602.11	TRAP1	ENST00000246957.10	chr16	-	3717524	3717508	16	Mitochondrial
ENSG00000110871.15	COQ5	ENST00000288532.11	chr12	-	120529158	120529141	17	Mitochondrial
ENSG00000104325.7	DECR1	ENST00000517597.5	chr8	+	90001476	90001493	17	Mitochondrial
ENSG00000167862.10	MRPL58	ENST00000301585.10	chr17	+	75012670	75012687	17	Mitochondrial
ENSG00000143436.11	MRPL9	ENST00000368830.8	chr1	-	151763496	151763479	17	Mitochondrial
ENSG00000125901.6	MRPS26	ENST00000380325.4	chr20	+	3046052	3046069	17	Mitochondrial
ENSG00000144029.14	MRPS5	ENST00000272418.7	chr2	-	95121808	95121791	17	Mitochondrial
ENSG00000112031.16	MTRF1L	ENST00000448966.1	chr6	-	152994808	152994791	17	Mitochondrial
ENSG00000184752.14	NDUFA12	ENST00000327772.7	chr12	-	95003697	95003680	17	Mitochondrial
ENSG00000267855.6	NDUFA7	ENST00000301457.3	chr19	-	8321375	8321358	17	Mitochondrial
ENSG00000171791.14	BCL2	ENST00000590515.1	chr18	-	63161869	63161851	18	Mitochondrial
ENSG00000213619.11	NDUFS3	ENST00000263774.9	chr11	+	47579074	47579092	18	Mitochondrial
ENSG00000258429.2	PDF	ENST00000288022.2	chr16	-	69330588	69330570	18	Mitochondrial
ENSG00000156990.14	RPUSD3	ENST00000383820.10	chr3	-	9844008	9843990	18	Mitochondrial
ENSG00000157326.19	DHRS4	ENST00000313250.10	chr14	+	23953770	23953789	19	Mitochondrial
ENSG00000132591.12	ERAL1	ENST00000254928.10	chr17	+	28855016	28855035	19	Mitochondrial
ENSG00000165898.14	ISCA2	ENST00000298818.12	chr14	+	74493756	74493775	19	Mitochondrial
ENSG00000169288.18	MRPL1	ENST00000315567.13	chr4	+	77862830	77862849	19	Mitochondrial
ENSG00000183617.5	MRPL54	ENST00000330133.5	chr19	+	3762682	3762701	19	Mitochondrial
ENSG00000158864.13	NDUFS2	ENST00000676972.1	chr1	+	161202367	161202386	19	Mitochondrial
ENSG00000126768.13	TIMM17B	ENST00000696123.1	chrX	-	48897768	48897749	19	Mitochondrial
ENSG00000184428.13	TOP1MT	ENST00000329245.9	chr8	-	143334880	143334861	19	Mitochondrial
ENSG00000053371.14	AKR7A2	ENST00000235835.8	chr1	-	19312144	19312124	20	Mitochondrial
ENSG00000241468.8	ATP5MF	ENST00000394186.3	chr7	-	99466161	99466141	20	Mitochondrial
ENSG00000204822.7	MRPL53	ENST00000258105.8	chr2	-	74472680	74472660	20	Mitochondrial
ENSG00000166136.17	NDUFB8	ENST00000299166.9	chr10	-	100529871	100529851	20	Mitochondrial
ENSG00000115286.21	NDUFS7	ENST00000233627.14	chr19	+	1383907	1383927	20	Mitochondrial
ENSG00000043514.17	TRIT1	ENST00000495175.6	chr1	-	39883511	39883491	20	Mitochondrial
ENSG00000164904.18	ALDH7A1	ENST00000637782.1	chr5	-	126595219	126595198	21	Mitochondrial
ENSG00000110955.9	ATP5F1B	ENST00000262030.8	chr12	-	56645984	56645963	21	Mitochondrial
ENSG00000248919.7	ATP5MF-PTCD1	ENST00000451138.1	chr7	-	99466162	99466141	21	Mitochondrial
ENSG00000162377.6	COA7	ENST00000371538.5	chr1	-	52698347	52698326	21	Mitochondrial
ENSG00000102967.12	DHODH	ENST00000219240.9	chr16	+	72008744	72008765	21	Mitochondrial
ENSG00000127884.5	ECHS1	ENST00000368547.4	chr10	-	133373354	133373333	21	Mitochondrial
ENSG00000167969.13	ECI1	ENST00000301729.9	chr16	-	2251587	2251566	21	Mitochondrial
ENSG00000130312.7	MRPL34	ENST00000252602.2	chr19	+	17305872	17305893	21	Mitochondrial
ENSG00000084092.7	NOA1	ENST00000264230.5	chr4	-	56977606	56977585	21	Mitochondrial
ENSG00000113272.14	THG1L	ENST00000521655.1	chr5	+	157731420	157731441	21	Mitochondrial
ENSG00000136010.14	ALDH1L2	ENST00000258494.14	chr12	-	105084458	105084436	22	Mitochondrial
ENSG00000105552.15	BCAT2	ENST00000316273.11	chr19	-	48811029	48811007	22	Mitochondrial
ENSG00000103423.14	DNAJA3	ENST00000355296.8	chr16	+	4425860	4425882	22	Mitochondrial
ENSG00000165487.14	MICU2	ENST00000382374.9	chr13	-	21604170	21604148	22	Mitochondrial
ENSG00000197345.13	MRPL21	ENST00000362034.7	chr11	-	68903832	68903810	22	Mitochondrial
ENSG00000062582.14	MRPS24	ENST00000317534.6	chr7	-	43869517	43869495	22	Mitochondrial
ENSG00000125445.11	MRPS7	ENST00000245539.11	chr17	+	75261879	75261901	22	Mitochondrial
ENSG00000114021.12	NIT2	ENST00000480073.5	chr3	+	100334770	100334792	22	Mitochondrial
ENSG00000107537.14	PHYH	ENST00000263038.9	chr10	-	13300064	13300042	22	Mitochondrial
ENSG00000165672.7	PRDX3	ENST00000298510.4	chr10	-	119178812	119178790	22	Mitochondrial
ENSG00000213339.9	QTRT1	ENST00000250237.10	chr19	+	10701439	10701461	22	Mitochondrial
ENSG00000083123.15	BCKDHB	ENST00000320393.9	chr6	+	80106671	80106694	23	Mitochondrial
ENSG00000134905.17	CARS2	ENST00000257347.9	chr13	-	110706116	110706093	23	Mitochondrial
ENSG00000183978.8	COA3	ENST00000328434.8	chr17	-	42798704	42798681	23	Mitochondrial
ENSG00000165792.18	METTL17	ENST00000382985.8	chr14	+	20989980	20990003	23	Mitochondrial
ENSG00000139428.12	MMAB	ENST00000537496.5	chr12	-	109573503	109573480	23	Mitochondrial
ENSG00000137409.21	MTCH1	ENST00000373627.10	chr6	-	36986196	36986173	23	Mitochondrial
ENSG00000147123.12	NDUFB11	ENST00000377811.4	chrX	-	47144702	47144679	23	Mitochondrial
ENSG00000168291.13	PDHB	ENST00000302746.11	chr3	-	58433832	58433809	23	Mitochondrial
ENSG00000133028.12	SCO1	ENST00000577427.1	chr17	-	10697530	10697507	23	Mitochondrial
ENSG00000167985.8	SDHAF2	ENST00000301761.7	chr11	+	61430124	61430147	23	Mitochondrial
ENSG00000124608.5	AARS2	ENST00000244571.5	chr6	-	44313347	44313323	24	Mitochondrial
ENSG00000196177.13	ACADSB	ENST00000358776.7	chr10	+	123009006	123009030	24	Mitochondrial
ENSG00000179091.5	CYC1	ENST00000318911.5	chr8	+	144095076	144095100	24	Mitochondrial
ENSG00000105755.8	ETHE1	ENST00000292147.7	chr19	-	43527201	43527177	24	Mitochondrial
ENSG00000143774.18	GUK1	ENST00000453943.6	chr1	+	228140279	228140303	24	Mitochondrial
ENSG00000135972.9	MRPS9	ENST00000258455.8	chr2	+	105038069	105038093	24	Mitochondrial
ENSG00000177034.18	MTX3	ENST00000512528.3	chr5	-	79991262	79991238	24	Mitochondrial
ENSG00000178057.15	NDUFAF3	ENST00000326925.11	chr3	+	49022121	49022145	24	Mitochondrial
ENSG00000065518.8	NDUFB4	ENST00000184266.3	chr3	+	120596336	120596360	24	Mitochondrial
ENSG00000164258.12	NDUFS4	ENST00000296684.10	chr5	+	53560639	53560663	24	Mitochondrial
ENSG00000103202.13	NME4	ENST00000219479.7	chr16	+	397199	397223	24	Mitochondrial
ENSG00000110536.14	PTPMT1	ENST00000326656.12	chr11	+	47565599	47565623	24	Mitochondrial
ENSG00000187024.15	PTRH1	ENST00000543175.5	chr9	-	127715663	127715639	24	Mitochondrial
ENSG00000134375.11	TIMM17A	ENST00000367287.5	chr1	+	201955503	201955527	24	Mitochondrial
ENSG00000135940.7	COX5B	ENST00000258424.3	chr2	+	97646062	97646087	25	Mitochondrial
ENSG00000059691.12	GATB	ENST00000263985.11	chr4	-	151761007	151760982	25	Mitochondrial
ENSG00000167699.14	GLOD4	ENST00000301329.11	chr17	-	782280	782255	25	Mitochondrial
ENSG00000072506.14	HSD17B10	ENST00000168216.11	chrX	-	53434370	53434345	25	Mitochondrial
ENSG00000146729.10	NIPSNAP2	ENST00000322090.8	chr7	+	55964585	55964610	25	Mitochondrial
ENSG00000136444.10	RSAD1	ENST00000258955.7	chr17	+	50478860	50478885	25	Mitochondrial
ENSG00000143252.17	SDHC	ENST00000367975.7	chr1	+	161314381	161314406	25	Mitochondrial
ENSG00000116096.7	SPR	ENST00000234454.6	chr2	+	72887408	72887433	25	Mitochondrial
ENSG00000184857.8	TMEM186	ENST00000333050.7	chr16	-	8797639	8797614	25	Mitochondrial
ENSG00000184076.13	UQCR10	ENST00000401406.3	chr22	+	29767374	29767399	25	Mitochondrial
ENSG00000069998.12	HDHD5	ENST00000336737.8	chr22	-	17159277	17159251	26	Mitochondrial
ENSG00000065427.15	KARS1	ENST00000302445.8	chr16	-	75647665	75647639	26	Mitochondrial
ENSG00000177427.13	MIEF2	ENST00000395706.2	chr17	+	18261110	18261136	26	Mitochondrial
ENSG00000171861.11	MRM3	ENST00000304478.9	chr17	+	782353	782379	26	Mitochondrial
ENSG00000149792.9	MRPL49	ENST00000279242.7	chr11	+	65122321	65122347	26	Mitochondrial
ENSG00000136897.8	MRPL50	ENST00000374865.5	chr9	-	101398618	101398592	26	Mitochondrial
ENSG00000204568.12	MRPS18B	ENST00000259873.5	chr6	+	30617840	30617866	26	Mitochondrial
ENSG00000120254.16	MTHFD1L	ENST00000618312.4	chr6	+	150866333	150866359	26	Mitochondrial
ENSG00000004779.10	NDUFAB1	ENST00000007516.8	chr16	-	23596316	23596290	26	Mitochondrial
ENSG00000167799.10	NUDT8	ENST00000376693.3	chr11	-	67629937	67629911	26	Mitochondrial
ENSG00000153574.9	RPIA	ENST00000283646.5	chr2	+	88691673	88691699	26	Mitochondrial
ENSG00000196636.8	SDHAF3	ENST00000432641.3	chr7	+	97117698	97117724	26	Mitochondrial
ENSG00000073169.15	SELENOO	ENST00000380903.7	chr22	+	50201011	50201037	26	Mitochondrial
ENSG00000172340.15	SUCLG2	ENST00000307227.10	chr3	-	67654612	67654586	26	Mitochondrial
ENSG00000010256.12	UQCRC1	ENST00000203407.6	chr3	-	48609646	48609620	26	Mitochondrial
ENSG00000155189.12	AGPAT5	ENST00000285518.11	chr8	+	6708642	6708669	27	Mitochondrial
ENSG00000125652.8	ALKBH7	ENST00000245812.8	chr19	+	6372794	6372821	27	Mitochondrial
ENSG00000088682.14	COQ9	ENST00000262507.11	chr16	+	57447479	57447506	27	Mitochondrial
ENSG00000113790.11	EHHADH	ENST00000231887.8	chr3	-	185254049	185254022	27	Mitochondrial
ENSG00000069509.6	FUNDC1	ENST00000378045.5	chrX	-	44542859	44542832	27	Mitochondrial
ENSG00000136003.16	ISCU	ENST00000311893.14	chr12	+	108562596	108562623	27	Mitochondrial
ENSG00000104835.15	SARS2	ENST00000221431.11	chr19	-	38930763	38930736	27	Mitochondrial
ENSG00000119673.16	ACOT2	ENST00000238651.10	chr14	+	73569213	73569241	28	Mitochondrial
ENSG00000112294.14	ALDH5A1	ENST00000357578.8	chr6	+	24494969	24494997	28	Mitochondrial
ENSG00000172586.8	CHCHD1	ENST00000372833.6	chr10	+	73782048	73782076	28	Mitochondrial
ENSG00000157036.13	EXOG	ENST00000287675.10	chr3	+	38496340	38496368	28	Mitochondrial
ENSG00000101365.22	IDH3B	ENST00000380843.9	chr20	-	2664216	2664188	28	Mitochondrial
ENSG00000185414.20	MRPL30	ENST00000409841.1	chr2	+	99186176	99186204	28	Mitochondrial
ENSG00000132313.15	MRPL35	ENST00000409180.1	chr2	+	86199463	86199491	28	Mitochondrial
ENSG00000184983.11	NDUFA6	ENST00000498737.8	chr22	-	42090772	42090744	28	Mitochondrial
ENSG00000204237.5	OXLD1	ENST00000374741.4	chr17	-	81666605	81666577	28	Mitochondrial
ENSG00000153820.13	SPHKAP	ENST00000344657.5	chr2	-	228181626	228181598	28	Mitochondrial
ENSG00000196860.8	TOMM20L	ENST00000360945.7	chr14	+	58395930	58395958	28	Mitochondrial
ENSG00000196449.4	YRDC	ENST00000373044.3	chr1	-	37808208	37808180	28	Mitochondrial
ENSG00000169020.10	ATP5ME	ENST00000304312.5	chr4	-	674276	674247	29	Mitochondrial
ENSG00000148090.12	AUH	ENST00000375731.9	chr9	-	91361918	91361889	29	Mitochondrial
ENSG00000122140.13	MRPS2	ENST00000241600.10	chr9	+	135500682	135500711	29	Mitochondrial
ENSG00000163382.13	NAXE	ENST00000368235.8	chr1	+	156591776	156591805	29	Mitochondrial
ENSG00000100412.17	ACO2	ENST00000216254.9	chr22	+	41469117	41469147	30	Mitochondrial
ENSG00000137274.14	BPHL	ENST00000380379.10	chr6	+	3118711	3118741	30	Mitochondrial
ENSG00000182810.7	DDX28	ENST00000332395.7	chr16	-	68023232	68023202	30	Mitochondrial
ENSG00000176410.8	DNAJC30	ENST00000395176.3	chr7	-	73683453	73683423	30	Mitochondrial
ENSG00000213221.5	DNLZ	ENST00000371738.4	chr9	-	136363744	136363714	30	Mitochondrial
ENSG00000174917.9	MICOS13	ENST00000309324.9	chr19	-	5680516	5680486	30	Mitochondrial
ENSG00000159111.13	MRPL10	ENST00000351111.7	chr17	-	47831541	47831511	30	Mitochondrial
ENSG00000148450.13	MSRB2	ENST00000376510.8	chr10	+	23095579	23095609	30	Mitochondrial
ENSG00000101546.13	RBFA	ENST00000262197.7	chr18	+	80034466	80034496	30	Mitochondrial
ENSG00000165629.20	ATP5F1C	ENST00000356708.12	chr10	+	7788177	7788208	31	Mitochondrial
ENSG00000141756.20	FKBP10	ENST00000321562.9	chr17	+	41813004	41813035	31	Mitochondrial
ENSG00000214026.11	MRPL23	ENST00000397298.8	chr11	+	1947332	1947363	31	Mitochondrial
ENSG00000184117.12	NIPSNAP1	ENST00000216121.12	chr22	-	29581113	29581082	31	Mitochondrial
ENSG00000155542.12	SETD9	ENST00000418299.5	chr5	+	56909615	56909646	31	Mitochondrial
ENSG00000106077.19	ABHD11	ENST00000222800.8	chr7	-	73738802	73738770	32	Mitochondrial
ENSG00000159423.17	ALDH4A1	ENST00000375341.8	chr1	-	18902555	18902523	32	Mitochondrial
ENSG00000168393.13	DTYMK	ENST00000305784.7	chr2	-	241686815	241686783	32	Mitochondrial
ENSG00000124098.10	FAM210B	ENST00000371384.4	chr20	+	56358974	56359006	32	Mitochondrial
ENSG00000023572.10	GLRX2	ENST00000367439.8	chr1	-	193105414	193105382	32	Mitochondrial
ENSG00000086504.18	MRPL28	ENST00000389675.6	chr16	-	370509	370218	32	Mitochondrial
ENSG00000143374.18	TARS2	ENST00000369064.8	chr1	+	150487419	150487451	32	Mitochondrial
ENSG00000151498.12	ACAD8	ENST00000281182.9	chr11	+	134253568	134253601	33	Mitochondrial
ENSG00000180185.13	FAHD1	ENST00000427358.5	chr16	+	1827206	1827239	33	Mitochondrial
ENSG00000091483.8	FH	ENST00000366560.4	chr1	-	241519755	241519722	33	Mitochondrial
ENSG00000128928.10	IVD	ENST00000487418.8	chr15	+	40405795	40405828	33	Mitochondrial
ENSG00000083099.11	LYRM2	ENST00000520318.1	chr6	-	89638749	89638716	33	Mitochondrial
ENSG00000150779.12	TIMM8B	ENST00000504148.3	chr11	-	112086756	112086723	33	Mitochondrial
ENSG00000169021.6	UQCRFS1	ENST00000304863.6	chr19	-	29213151	29213118	33	Mitochondrial
ENSG00000173085.15	COQ2	ENST00000647002.2	chr4	-	83284798	83284764	34	Mitochondrial
ENSG00000100116.17	GCAT	ENST00000248924.11	chr22	+	37807934	37807968	34	Mitochondrial
ENSG00000181610.13	MRPS23	ENST00000578444.1	chr17	-	57850044	57850010	34	Mitochondrial
ENSG00000175193.14	PARL	ENST00000317096.9	chr3	-	183884880	183884846	34	Mitochondrial
ENSG00000156885.6	COX6A2	ENST00000287490.5	chr16	-	31428360	31428325	35	Mitochondrial
ENSG00000107959.17	PITRM1	ENST00000430362.2	chr10	-	3172807	3172772	35	Mitochondrial
ENSG00000204370.14	SDHD	ENST00000375549.8	chr11	+	112086873	112086908	35	Mitochondrial
ENSG00000144827.9	ABHD10	ENST00000273359.8	chr3	+	111979026	111979062	36	Mitochondrial
ENSG00000155008.16	APOOL	ENST00000373173.7	chrX	+	85003877	85003913	36	Mitochondrial
ENSG00000135929.9	CYP27A1	ENST00000258415.9	chr2	+	218782147	218782183	36	Mitochondrial
ENSG00000114956.20	DGUOK	ENST00000418996.5	chr2	+	73926875	73926911	36	Mitochondrial
ENSG00000084754.12	HADHA	ENST00000380649.8	chr2	-	26244632	26244596	36	Mitochondrial
ENSG00000131368.9	MRPS25	ENST00000695383.2	chr3	-	15065230	15065194	36	Mitochondrial
ENSG00000151413.17	NUBPL	ENST00000281081.12	chr14	+	31561404	31561440	36	Mitochondrial
ENSG00000114054.14	PCCB	ENST00000251654.9	chr3	+	136250340	136250376	36	Mitochondrial
ENSG00000151552.13	QDPR	ENST00000281243.10	chr4	-	17512090	17512054	36	Mitochondrial
ENSG00000073578.18	SDHA	ENST00000264932.11	chr5	+	218320	218356	36	Mitochondrial
ENSG00000111012.12	CYP27B1	ENST00000228606.9	chr12	-	57767078	57767041	37	Mitochondrial
ENSG00000257218.6	GATC	ENST00000548171.1	chr12	+	120446444	120446481	37	Mitochondrial
ENSG00000247626.5	MARS2	ENST00000282276.8	chr2	+	197705369	197705406	37	Mitochondrial
ENSG00000090266.13	NDUFB2	ENST00000247866.9	chr7	+	140696708	140696745	37	Mitochondrial
ENSG00000165283.16	STOML2	ENST00000356493.10	chr9	-	35103131	35103094	37	Mitochondrial
ENSG00000163170.12	BOLA3	ENST00000327428.10	chr2	-	74147912	74147874	38	Mitochondrial
ENSG00000123815.13	COQ8B	ENST00000594720.6	chr19	-	40716896	40714632	38	Mitochondrial
ENSG00000184047.21	DIABLO	ENST00000464942.7	chr12	-	122226052	122226014	38	Mitochondrial
ENSG00000119689.15	DLST	ENST00000334220.9	chr14	+	74881916	74881954	38	Mitochondrial
ENSG00000168827.15	GFM1	ENST00000264263.9	chr3	+	158644597	158644635	38	Mitochondrial
ENSG00000117481.12	NSUN4	ENST00000307089.7	chr1	+	46340789	46340827	38	Mitochondrial
ENSG00000110435.13	PDHX	ENST00000227868.9	chr11	+	34916618	34916656	38	Mitochondrial
ENSG00000247077.8	PGAM5	ENST00000704860.1	chr12	+	132710839	132710877	38	Mitochondrial
ENSG00000164830.19	OXR1	ENST00000497705.5	chr8	+	106618126	106618165	39	Mitochondrial
ENSG00000075239.15	ACAT1	ENST00000265838.9	chr11	+	108121567	108121607	40	Mitochondrial
ENSG00000240230.6	COX19	ENST00000344111.4	chr7	-	975549	975509	40	Mitochondrial
ENSG00000161281.11	COX7A1	ENST00000292907.8	chr19	-	36152447	36152407	40	Mitochondrial
ENSG00000138095.20	LRPPRC	ENST00000684383.1	chr2	-	43995987	43995947	40	Mitochondrial
ENSG00000105364.14	MRPL4	ENST00000253099.11	chr19	+	10252214	10252254	40	Mitochondrial
ENSG00000162600.12	OMA1	ENST00000371226.8	chr1	-	58546726	58539294	40	Mitochondrial
ENSG00000241837.7	ATP5PO	ENST00000290299.7	chr21	-	33915804	33915763	41	Mitochondrial
ENSG00000125611.16	CHCHD5	ENST00000324913.10	chr2	+	112584609	112585974	41	Mitochondrial
ENSG00000164284.15	GRPEL2	ENST00000329271.8	chr5	+	149345499	149345540	41	Mitochondrial
ENSG00000130414.13	NDUFA10	ENST00000620965.5	chr2	-	240025342	240025301	41	Mitochondrial
ENSG00000229833.11	PET100	ENST00000594797.6	chr19	+	7629793	7629834	41	Mitochondrial
ENSG00000256053.9	COA8	ENST00000409074.8	chr14	+	103562960	103563002	42	Mitochondrial
ENSG00000124615.21	MOCS1	ENST00000487924.2	chr6	-	39934459	39934417	42	Mitochondrial
ENSG00000063761.16	ADCK1	ENST00000341211.5	chr14	+	77800139	77818979	43	Mitochondrial
ENSG00000002330.14	BAD	ENST00000309032.8	chr11	-	64284665	64284368	43	Mitochondrial
ENSG00000164896.21	FASTK	ENST00000297532.11	chr7	-	151080809	151080766	43	Mitochondrial
ENSG00000139637.14	MYG1	ENST00000267103.10	chr12	+	53299695	53299738	43	Mitochondrial
ENSG00000167107.13	ACSF2	ENST00000300441.9	chr17	+	50426218	50426262	44	Mitochondrial
ENSG00000138796.18	HADH	ENST00000309522.8	chr4	+	107989889	107989933	44	Mitochondrial
ENSG00000178127.13	NDUFV2	ENST00000318388.11	chr18	+	9102699	9102744	45	Mitochondrial
ENSG00000224877.4	NDUFAF8	ENST00000431388.3	chr17	+	81239318	81239364	46	Mitochondrial
ENSG00000172113.10	NME6	ENST00000421967.5	chr3	-	48301358	48301312	46	Mitochondrial
ENSG00000072778.20	ACADVL	ENST00000356839.10	chr17	+	7219938	7219985	47	Mitochondrial
ENSG00000131495.9	NDUFA2	ENST00000252102.9	chr5	-	140647630	140647583	47	Mitochondrial
ENSG00000179598.6	PLD6	ENST00000321560.4	chr17	-	17206333	17206286	47	Mitochondrial
ENSG00000169972.13	PUSL1	ENST00000379031.10	chr1	+	1308597	1308644	47	Mitochondrial
ENSG00000147454.14	SLC25A37	ENST00000519973.6	chr8	+	23528956	23529003	47	Mitochondrial
ENSG00000102794.11	ACOD1	ENST00000377462.6	chr13	+	76948511	76948559	48	Mitochondrial
ENSG00000213465.8	ARL2	ENST00000246747.9	chr11	+	65014160	65014208	48	Mitochondrial
ENSG00000164898.13	FMC1	ENST00000297534.7	chr7	+	139341337	139341385	48	Mitochondrial
ENSG00000003509.16	NDUFAF7	ENST00000002125.9	chr2	+	37231658	37231706	48	Mitochondrial
ENSG00000197150.13	ABCB8	ENST00000477092.5	chr7	+	151028467	151028516	49	Mitochondrial
ENSG00000137875.4	BCL2L10	ENST00000260442.3	chr15	-	52112775	52112726	49	Mitochondrial
ENSG00000067829.20	IDH3G	ENST00000217901.10	chrX	-	153794375	153794326	49	Mitochondrial
ENSG00000160957.15	RECQL4	ENST00000617875.6	chr8	-	144517833	144517784	49	Mitochondrial
ENSG00000111275.13	ALDH2	ENST00000261733.7	chr12	+	111766933	111766983	50	Mitochondrial
ENSG00000161513.12	FDXR	ENST00000293195.10	chr17	-	74872994	74872944	50	Mitochondrial
ENSG00000100294.13	MCAT	ENST00000290429.11	chr22	-	43143398	43143348	50	Mitochondrial
ENSG00000167186.11	COQ7	ENST00000321998.10	chr16	+	19067614	19067665	51	Mitochondrial
ENSG00000169567.13	HINT1	ENST00000304043.10	chr5	-	131165256	131165205	51	Mitochondrial
ENSG00000067064.13	IDI1	ENST00000695775.1	chr10	-	1048886	1044143	51	Mitochondrial
ENSG00000164182.12	NDUFAF2	ENST00000296597.10	chr5	+	60945205	60945256	51	Mitochondrial
ENSG00000196236.13	XPNPEP3	ENST00000428799.1	chr22	+	40857131	40857182	51	Mitochondrial
ENSG00000125995.16	ROMO1	ENST00000374077.8	chr20	+	35699405	35699633	52	Mitochondrial
ENSG00000126814.7	TRMT5	ENST00000553903.1	chr14	-	60981170	60981118	52	Mitochondrial
ENSG00000110074.12	FOXRED1	ENST00000263578.10	chr11	+	126269154	126269207	53	Mitochondrial
ENSG00000204511.3	MCCD1	ENST00000376191.3	chr6	+	31528962	31529015	53	Mitochondrial
ENSG00000110717.13	NDUFS8	ENST00000313468.10	chr11	+	68030681	68032152	53	Mitochondrial
ENSG00000116171.19	SCP2	ENST00000435345.6	chr1	+	53014968	53015021	53	Mitochondrial
ENSG00000075415.15	SLC25A3	ENST00000549338.5	chr12	+	98593696	98593979	53	Mitochondrial
ENSG00000159445.13	THEM4	ENST00000368814.8	chr1	-	151909511	151909458	53	Mitochondrial
ENSG00000154258.17	ABCA9	ENST00000495634.5	chr17	-	69060906	69051126	54	Mitochondrial
ENSG00000167863.12	ATP5PD	ENST00000301587.9	chr17	-	75046969	75042650	54	Mitochondrial
ENSG00000087088.21	BAX	ENST00000345358.12	chr19	+	48954875	48954929	54	Mitochondrial
ENSG00000147592.9	LACTB2	ENST00000522447.5	chr8	-	70669174	70669120	54	Mitochondrial
ENSG00000102738.8	MRPS31	ENST00000323563.8	chr13	-	40771190	40771136	54	Mitochondrial
ENSG00000135297.17	MTO1	ENST00000370305.5	chr6	+	73461746	73466214	54	Mitochondrial
ENSG00000105953.16	OGDH	ENST00000222673.6	chr7	+	44606627	44624344	54	Mitochondrial
ENSG00000135776.5	ABCB10	ENST00000344517.5	chr1	-	229558707	229558652	55	Mitochondrial
ENSG00000137106.18	GRHPR	ENST00000318158.11	chr9	+	37422696	37422751	55	Mitochondrial
ENSG00000146701.12	MDH2	ENST00000315758.10	chr7	+	76048106	76048161	55	Mitochondrial
ENSG00000035141.10	FAM136A	ENST00000037869.8	chr2	-	70302067	70302011	56	Mitochondrial
ENSG00000119471.15	HSDL2	ENST00000398805.8	chr9	+	112380108	112380164	56	Mitochondrial
ENSG00000078070.14	MCCC1	ENST00000265594.9	chr3	-	183099496	183099440	56	Mitochondrial
ENSG00000172172.8	MRPL13	ENST00000306185.8	chr8	-	120445150	120445094	56	Mitochondrial
ENSG00000116288.13	PARK7	ENST00000493373.5	chr1	+	7954291	7962786	56	Mitochondrial
ENSG00000101166.16	PRELID3B	ENST00000355937.9	chr20	-	59042786	59042730	56	Mitochondrial
ENSG00000029639.11	TFB1M	ENST00000367166.5	chr6	-	155314484	155314428	56	Mitochondrial
ENSG00000162129.15	CLPB	ENST00000538039.6	chr11	-	72434531	72434474	57	Mitochondrial
ENSG00000130299.17	GTPBP3	ENST00000600625.5	chr19	+	17337555	17337612	57	Mitochondrial
ENSG00000100209.11	HSCB	ENST00000216027.8	chr22	+	28742039	28742096	57	Mitochondrial
ENSG00000213995.12	NAXD	ENST00000680254.1	chr13	+	110615545	110615602	57	Mitochondrial
ENSG00000240303.8	ACAD11	ENST00000264990.11	chr3	-	132659809	132659751	58	Mitochondrial
ENSG00000097021.21	ACOT7	ENST00000608083.5	chr1	-	6393361	6393303	58	Mitochondrial
ENSG00000004455.18	AK2	ENST00000467905.5	chr1	-	33036886	33036828	58	Mitochondrial
ENSG00000081181.8	ARG2	ENST00000261783.4	chr14	+	67619920	67619978	58	Mitochondrial
ENSG00000115541.11	HSPE1	ENST00000233893.10	chr2	+	197500379	197500437	58	Mitochondrial
ENSG00000171421.13	MRPL36	ENST00000505059.7	chr5	-	1799837	1798935	58	Mitochondrial
ENSG00000163114.6	PDHA2	ENST00000295266.6	chr4	+	95840093	95840151	58	Mitochondrial
ENSG00000156502.14	SUPV3L1	ENST00000359655.9	chr10	+	69180234	69180292	58	Mitochondrial
ENSG00000119711.13	ALDH6A1	ENST00000553458.6	chr14	-	74084453	74084394	59	Mitochondrial
ENSG00000154723.13	ATP5PF	ENST00000284971.8	chr21	-	25734904	25729794	59	Mitochondrial
ENSG00000131143.10	COX4I1	ENST00000253452.8	chr16	+	85799695	85801206	59	Mitochondrial
ENSG00000243147.8	MRPL33	ENST00000296102.8	chr2	+	27771719	27771778	59	Mitochondrial
ENSG00000089163.4	SIRT4	ENST00000202967.4	chr12	+	120302321	120303562	59	Mitochondrial
ENSG00000122971.9	ACADS	ENST00000242592.9	chr12	+	120725826	120725886	60	Mitochondrial
ENSG00000130770.18	ATP5IF1	ENST00000335514.10	chr1	+	28236124	28236184	60	Mitochondrial
ENSG00000167283.9	ATP5MG	ENST00000300688.8	chr11	+	118401606	118401666	60	Mitochondrial
ENSG00000138029.14	HADHB	ENST00000317799.10	chr2	+	26244939	26254255	60	Mitochondrial
ENSG00000122378.14	PRXL2A	ENST00000372187.9	chr10	+	80413819	80420468	60	Mitochondrial
ENSG00000141378.15	PTRH2	ENST00000393038.3	chr17	-	59707430	59697978	60	Mitochondrial
ENSG00000100290.3	BIK	ENST00000216115.3	chr22	+	43110750	43124023	61	Mitochondrial
ENSG00000176340.4	COX8A	ENST00000314133.4	chr11	+	63974620	63974681	61	Mitochondrial
ENSG00000134240.12	HMGCS2	ENST00000544913.2	chr1	-	119768905	119768844	61	Mitochondrial
ENSG00000144381.18	HSPD1	ENST00000388968.8	chr2	-	197499840	197498848	61	Mitochondrial
ENSG00000119013.10	NDUFB3	ENST00000237889.9	chr2	+	201072001	201078883	61	Mitochondrial
ENSG00000135390.21	ATP5MC2	ENST00000394349.9	chr12	-	53676083	53672614	62	Mitochondrial
ENSG00000105379.10	ETFB	ENST00000309244.9	chr19	-	51366388	51366326	62	Mitochondrial
ENSG00000109180.15	OCIAD1	ENST00000513391.2	chr4	+	48831342	48832625	62	Mitochondrial
ENSG00000076043.11	REXO2	ENST00000265881.10	chr11	+	114439467	114439529	62	Mitochondrial
ENSG00000106153.14	CHCHD2	ENST00000395422.4	chr7	-	56106476	56106413	63	Mitochondrial
ENSG00000125375.18	DMAC2L	ENST00000554951.6	chr14	+	50321319	50321488	63	Mitochondrial
ENSG00000137133.11	HINT2	ENST00000259667.6	chr9	-	35815042	35814979	63	Mitochondrial
ENSG00000143198.13	MGST3	ENST00000367885.5	chr1	+	165631240	165632240	63	Mitochondrial
ENSG00000117592.9	PRDX6	ENST00000340385.6	chr1	+	173477335	173477398	63	Mitochondrial
ENSG00000100075.10	SLC25A1	ENST00000215882.10	chr22	-	19178736	19178673	63	Mitochondrial
ENSG00000148175.13	STOM	ENST00000286713.7	chr9	-	121370250	121370187	63	Mitochondrial
ENSG00000140740.11	UQCRC2	ENST00000268379.9	chr16	+	21953361	21953424	63	Mitochondrial
ENSG00000002549.13	LAP3	ENST00000606142.5	chr4	+	17577495	17577559	64	Mitochondrial
ENSG00000060762.20	MPC1	ENST00000360961.11	chr6	-	166382940	166382876	64	Mitochondrial
ENSG00000254858.10	MPV17L2	ENST00000599612.3	chr19	+	18193218	18193282	64	Mitochondrial
ENSG00000147684.10	NDUFB9	ENST00000276689.8	chr8	+	124539123	124539187	64	Mitochondrial
ENSG00000025772.8	TOMM34	ENST00000372813.4	chr20	-	44960397	44960333	64	Mitochondrial
ENSG00000072756.18	TRNT1	ENST00000465998.2	chr3	+	3126954	3129041	64	Mitochondrial
ENSG00000170791.18	CHCHD7	ENST00000355315.8	chr8	+	56211789	56214614	65	Mitochondrial
ENSG00000160471.13	COX6B2	ENST00000588572.6	chr19	-	55354696	55354521	65	Mitochondrial
ENSG00000150768.18	DLAT	ENST00000533297.1	chr11	+	112025408	112025473	65	Mitochondrial
ENSG00000173141.5	MRPL57	ENST00000309594.5	chr13	+	21176658	21176917	65	Mitochondrial
ENSG00000037474.15	NSUN2	ENST00000264670.11	chr5	-	6633044	6632979	65	Mitochondrial
ENSG00000274523.5	RCC1L	ENST00000610322.5	chr7	-	75073802	75073737	65	Mitochondrial
ENSG00000175768.13	TOMM5	ENST00000321301.7	chr9	-	37592597	37592532	65	Mitochondrial
ENSG00000099795.7	NDUFB7	ENST00000215565.3	chr19	-	14572066	14572000	66	Mitochondrial
ENSG00000178694.10	NSUN3	ENST00000314622.9	chr3	+	94063061	94063127	66	Mitochondrial
ENSG00000112695.13	COX7A2	ENST00000684430.2	chr6	-	75243801	75243734	67	Mitochondrial
ENSG00000117009.12	KMO	ENST00000366559.9	chr1	+	241532378	241532445	67	Mitochondrial
ENSG00000232859.10	LYRM9	ENST00000379102.8	chr17	-	27893365	27882694	67	Mitochondrial
ENSG00000137463.5	MGARP	ENST00000398955.2	chr4	-	139280225	139280158	67	Mitochondrial
ENSG00000083720.13	OXCT1	ENST00000196371.10	chr5	-	41870425	41870358	67	Mitochondrial
ENSG00000291237.1	SOD2	ENST00000367055.8	chr6	-	159693234	159693167	67	Mitochondrial
ENSG00000166118.8	SPATA19	ENST00000299140.8	chr11	-	133845513	133845446	67	Mitochondrial
ENSG00000140983.15	RHOT2	ENST00000315082.9	chr16	+	668132	668200	68	Mitochondrial
ENSG00000182199.11	SHMT2	ENST00000328923.8	chr12	+	57229711	57229779	68	Mitochondrial
ENSG00000077713.19	SLC25A43	ENST00000217909.8	chrX	+	119399336	119399404	68	Mitochondrial
ENSG00000131174.7	COX7B	ENST00000647835.1	chrX	+	77899485	77899554	69	Mitochondrial
ENSG00000146066.3	HIGD2A	ENST00000274787.3	chr5	+	176388751	176388820	69	Mitochondrial
ENSG00000109854.14	HTATIP2	ENST00000419348.6	chr11	+	20363743	20363812	69	Mitochondrial
ENSG00000167792.13	NDUFV1	ENST00000322776.11	chr11	+	67606936	67607005	69	Mitochondrial
ENSG00000128311.14	TST	ENST00000249042.8	chr22	-	37019447	37018732	69	Mitochondrial
ENSG00000173660.12	UQCRH	ENST00000311672.10	chr1	+	46303698	46303767	69	Mitochondrial
ENSG00000266472.6	MRPS21	ENST00000614145.5	chr1	+	150293861	150294367	70	Mitochondrial
ENSG00000090263.16	MRPS33	ENST00000467334.1	chr7	-	141014966	141010603	70	Mitochondrial
ENSG00000183648.11	NDUFB1	ENST00000605997.6	chr14	-	92121706	92117637	70	Mitochondrial
ENSG00000167815.12	PRDX2	ENST00000301522.3	chr19	-	12801800	12801261	70	Mitochondrial
ENSG00000196683.12	TOMM7	ENST00000358435.9	chr7	-	22822849	22822779	70	Mitochondrial
ENSG00000158578.21	ALAS2	ENST00000477869.6	chrX	-	55030977	55024805	71	Mitochondrial
ENSG00000164366.4	CCDC127	ENST00000296824.4	chr5	-	218153	216849	71	Mitochondrial
ENSG00000107745.20	MICU1	ENST00000361114.10	chr10	-	72626079	72566793	71	Mitochondrial
ENSG00000239789.6	MRPS17	ENST00000285298.9	chr7	+	55951877	55953196	71	Mitochondrial
ENSG00000177646.20	ACAD9	ENST00000308982.12	chr3	+	128879620	128879692	72	Mitochondrial
ENSG00000174547.13	MRPL11	ENST00000534488.5	chr11	-	66438826	66438754	72	Mitochondrial
ENSG00000170502.13	NUDT9	ENST00000512216.5	chr4	+	87422589	87435024	72	Mitochondrial
ENSG00000005022.6	SLC25A5	ENST00000317881.9	chrX	+	119468444	119468516	72	Mitochondrial
ENSG00000159685.11	CHCHD6	ENST00000290913.8	chr3	+	126704240	126704313	73	Mitochondrial
ENSG00000167468.20	GPX4	ENST00000611653.4	chr19	+	1104052	1104125	73	Mitochondrial
ENSG00000197448.14	GSTK1	ENST00000358406.10	chr7	+	143263441	143263514	73	Mitochondrial
ENSG00000171865.10	RNASEH1	ENST00000315212.4	chr2	-	3558333	3558260	73	Mitochondrial
ENSG00000183032.12	SLC25A21	ENST00000555449.5	chr14	-	37172423	37172350	73	Mitochondrial
ENSG00000204922.5	UQCC3	ENST00000377953.4	chr11	+	62671673	62671746	73	Mitochondrial
ENSG00000178449.9	COX14	ENST00000550487.6	chr12	+	50112236	50120044	74	Mitochondrial
ENSG00000115317.13	HTRA2	ENST00000258080.8	chr2	+	74529933	74530007	74	Mitochondrial
ENSG00000158793.14	NIT1	ENST00000368009.7	chr1	+	161118105	161118786	74	Mitochondrial
ENSG00000155368.18	DBI	ENST00000355857.8	chr2	+	119366977	119367052	75	Mitochondrial
ENSG00000182890.5	GLUD2	ENST00000328078.3	chrX	+	121047610	121047685	75	Mitochondrial
ENSG00000233276.9	GPX1	ENST00000419783.3	chr3	-	49358353	49358278	75	Mitochondrial
ENSG00000151366.13	NDUFC2	ENST00000525085.1	chr11	-	78079819	78079744	75	Mitochondrial
ENSG00000131828.14	PDHA1	ENST00000417819.6	chrX	+	19343963	19344038	75	Mitochondrial
ENSG00000132541.11	RIDA	ENST00000254878.8	chr8	-	98117171	98117096	75	Mitochondrial
ENSG00000125454.12	SLC25A19	ENST00000442286.6	chr17	-	75289390	75286764	75	Mitochondrial
ENSG00000100300.18	TSPO	ENST00000337554.8	chr22	+	43151559	43159239	75	Mitochondrial
ENSG00000164405.11	UQCRQ	ENST00000378667.1	chr5	+	132866630	132866882	75	Mitochondrial
ENSG00000242485.6	MRPL20	ENST00000344843.12	chr1	-	1407293	1407217	76	Mitochondrial
ENSG00000127989.14	MTERF1	ENST00000351870.8	chr7	-	91880702	91880083	76	Mitochondrial
ENSG00000145337.5	PYURF	ENST00000273968.5	chr4	-	88523776	88523700	76	Mitochondrial
ENSG00000140379.9	BCL2A1	ENST00000267953.4	chr15	-	79971196	79971119	77	Mitochondrial
ENSG00000163626.17	COX18	ENST00000510031.1	chr4	-	73069726	73069649	77	Mitochondrial
ENSG00000214253.9	FIS1	ENST00000223136.5	chr7	-	101245081	101245004	77	Mitochondrial
ENSG00000105607.14	GCDH	ENST00000222214.10	chr19	+	12891160	12891305	77	Mitochondrial
ENSG00000186687.16	LYRM7	ENST00000379380.9	chr5	+	131170944	131171021	77	Mitochondrial
ENSG00000116221.15	MRPL37	ENST00000360840.9	chr1	+	54200167	54200244	77	Mitochondrial
ENSG00000142168.15	SOD1	ENST00000270142.11	chr21	+	31659693	31659770	77	Mitochondrial
ENSG00000100348.10	TXN2	ENST00000216185.7	chr22	-	36481640	36480837	77	Mitochondrial
ENSG00000014919.13	COX15	ENST00000016171.6	chr10	-	99732127	99732049	78	Mitochondrial
ENSG00000111696.12	NT5DC3	ENST00000392876.8	chr12	-	103841234	103841156	78	Mitochondrial
ENSG00000123131.13	PRDX4	ENST00000379341.9	chrX	+	23667493	23667571	78	Mitochondrial
ENSG00000156398.13	SFXN2	ENST00000459894.6	chr10	+	102714636	102724968	78	Mitochondrial
ENSG00000183172.9	SMDT1	ENST00000422252.1	chr22	+	42079691	42079769	78	Mitochondrial
ENSG00000126953.8	TIMM8A	ENST00000372902.4	chrX	-	101348742	101348664	78	Mitochondrial
ENSG00000081177.19	EXD2	ENST00000409675.5	chr14	+	69191555	69228858	79	Mitochondrial
ENSG00000133835.18	HSD17B4	ENST00000510025.7	chr5	+	119452497	119452576	79	Mitochondrial
ENSG00000087299.12	L2HGDH	ENST00000267436.9	chr14	-	50312229	50312150	79	Mitochondrial
ENSG00000004142.12	POLDIP2	ENST00000540200.6	chr17	-	28357527	28357448	79	Mitochondrial
ENSG00000178952.11	TUFM	ENST00000313511.8	chr16	-	28846348	28846269	79	Mitochondrial
ENSG00000121691.7	CAT	ENST00000241052.5	chr11	+	34438934	34439014	80	Mitochondrial
ENSG00000181192.12	DHTKD1	ENST00000263035.9	chr10	+	12068954	12069034	80	Mitochondrial
ENSG00000135070.15	ISCA1	ENST00000375991.9	chr9	-	86282538	86282458	80	Mitochondrial
ENSG00000143384.14	MCL1	ENST00000369026.3	chr1	-	150579610	150579530	80	Mitochondrial
ENSG00000027001.10	MIPEP	ENST00000382172.4	chr13	-	23889400	23889320	80	Mitochondrial
ENSG00000125356.7	NDUFA1	ENST00000371437.5	chrX	+	119871832	119871912	80	Mitochondrial
ENSG00000065154.12	OAT	ENST00000368845.6	chr10	-	124418923	124412171	80	Mitochondrial
ENSG00000108179.14	PPIF	ENST00000225174.8	chr10	+	79347469	79347549	80	Mitochondrial
ENSG00000005156.12	LIG3	ENST00000262327.9	chr17	+	34980546	34983006	81	Mitochondrial
ENSG00000162390.18	ACOT11	ENST00000371316.3	chr1	+	54548228	54548310	82	Mitochondrial
ENSG00000181867.3	FTMT	ENST00000321339.3	chr5	+	121851882	121851964	82	Mitochondrial
ENSG00000174886.15	NDUFA11	ENST00000308961.5	chr19	-	5903790	5903708	82	Mitochondrial
ENSG00000006282.22	SPATA20	ENST00000503127.5	chr17	+	50547127	50547209	82	Mitochondrial
ENSG00000168653.11	NDUFS5	ENST00000372967.3	chr1	+	39026318	39028725	83	Mitochondrial
ENSG00000076248.12	UNG	ENST00000242576.7	chr12	+	109097597	109097680	83	Mitochondrial
ENSG00000116771.6	AGMAT	ENST00000375826.4	chr1	-	15585051	15584967	84	Mitochondrial
ENSG00000124172.10	ATP5F1E	ENST00000243997.8	chr20	-	59032335	59032251	84	Mitochondrial
ENSG00000176894.10	PXMP2	ENST00000317479.8	chr12	+	132687587	132687671	84	Mitochondrial
ENSG00000165637.14	VDAC2	ENST00000298468.9	chr10	+	75210154	75211159	84	Mitochondrial
ENSG00000151726.16	ACSL1	ENST00000281455.7	chr4	-	184825968	184803514	85	Mitochondrial
ENSG00000159199.14	ATP5MC1	ENST00000355938.9	chr17	+	48892765	48893418	85	Mitochondrial
ENSG00000067704.10	IARS2	ENST00000366922.3	chr1	+	220094132	220094217	85	Mitochondrial
ENSG00000204099.12	NEU4	ENST00000407683.6	chr2	+	241809193	241814485	85	Mitochondrial
ENSG00000144182.17	LIPT1	ENST00000651691.1	chr2	+	99154967	99161958	86	Mitochondrial
ENSG00000197444.10	OGDHL	ENST00000374103.9	chr10	-	49762323	49758592	86	Mitochondrial
ENSG00000256525.8	POLG2	ENST00000539111.7	chr17	-	64497054	64496968	86	Mitochondrial
ENSG00000181240.14	SLC25A41	ENST00000597558.5	chr19	-	6433779	6433693	86	Mitochondrial
ENSG00000187581.3	COX8C	ENST00000342144.3	chr14	+	93347182	93347269	87	Mitochondrial
ENSG00000081791.9	DELE1	ENST00000194118.8	chr5	+	141923855	141923942	87	Mitochondrial
ENSG00000091140.15	DLD	ENST00000417551.5	chr7	+	107891164	107891251	87	Mitochondrial
ENSG00000140990.15	NDUFB10	ENST00000268668.11	chr16	+	1959538	1959625	87	Mitochondrial
ENSG00000217930.8	PAM16	ENST00000318059.8	chr16	-	4351321	4351234	87	Mitochondrial
ENSG00000205138.4	SDHAF1	ENST00000378887.4	chr19	+	35995188	35995275	87	Mitochondrial
ENSG00000175606.11	TMEM70	ENST00000312184.6	chr8	+	73976195	73976282	87	Mitochondrial
ENSG00000004059.11	ARF5	ENST00000000233.10	chr7	+	127588411	127588499	88	Mitochondrial
ENSG00000175756.14	AURKAIP1	ENST00000338338.10	chr1	-	1375207	1374756	88	Mitochondrial
ENSG00000125166.13	GOT2	ENST00000245206.10	chr16	-	58734316	58734228	88	Mitochondrial
ENSG00000008394.13	MGST1	ENST00000396210.8	chr12	+	16347645	16354253	88	Mitochondrial
ENSG00000151611.17	MMAA	ENST00000649156.2	chr4	+	145619385	145639140	88	Mitochondrial
ENSG00000178537.10	SLC25A20	ENST00000319017.5	chr3	-	48898882	48898794	88	Mitochondrial
ENSG00000215845.11	TSTD1	ENST00000368024.5	chr1	-	161038977	161038889	88	Mitochondrial
ENSG00000151093.8	OXSM	ENST00000280701.8	chr3	+	25790090	25791021	89	Mitochondrial
ENSG00000164466.13	SFXN1	ENST00000321442.10	chr5	+	175478560	175492104	89	Mitochondrial
ENSG00000117528.14	ABCD3	ENST00000370214.9	chr1	+	94418389	94418479	90	Mitochondrial
ENSG00000132305.22	IMMT	ENST00000449247.6	chr2	-	86195472	86195382	90	Mitochondrial
ENSG00000171766.17	GATM	ENST00000396659.8	chr15	-	45378544	45378453	91	Mitochondrial
ENSG00000171109.19	MFN1	ENST00000263969.9	chr3	+	179348761	179348852	91	Mitochondrial
ENSG00000158828.8	PINK1	ENST00000321556.5	chr1	+	20633458	20633549	91	Mitochondrial
ENSG00000186314.12	PRELID2	ENST00000683046.1	chr5	-	145835342	145835251	91	Mitochondrial
ENSG00000078668.14	VDAC3	ENST00000022615.9	chr8	+	42391880	42394212	91	Mitochondrial
ENSG00000060971.19	ACAA1	ENST00000333167.13	chr3	-	38137127	38137035	92	Mitochondrial
ENSG00000126267.11	COX6B1	ENST00000649813.2	chr19	+	35648323	35651244	92	Mitochondrial
ENSG00000005059.16	MCUB	ENST00000394650.7	chr4	+	109560246	109560338	92	Mitochondrial
ENSG00000162396.6	PARS2	ENST00000371279.4	chr1	-	54764523	54759161	92	Mitochondrial
ENSG00000082212.13	ME2	ENST00000639688.1	chr18	+	50879228	50895821	93	Mitochondrial
ENSG00000198754.5	OXCT2	ENST00000327582.5	chr1	-	39771348	39771255	93	Mitochondrial
ENSG00000232838.4	PET117	ENST00000432901.4	chr20	+	18137863	18137956	93	Mitochondrial
ENSG00000165609.14	NUDT5	ENST00000378937.7	chr10	-	12195822	12186291	94	Mitochondrial
ENSG00000250317.9	SMIM20	ENST00000506197.3	chr4	+	25914220	25914314	94	Mitochondrial
ENSG00000102763.18	VWA8	ENST00000379310.8	chr13	-	41961109	41961015	94	Mitochondrial
ENSG00000131473.17	ACLY	ENST00000352035.7	chr17	-	41918951	41913873	95	Mitochondrial
ENSG00000106049.9	HIBADH	ENST00000265395.7	chr7	-	27662883	27662788	95	Mitochondrial
ENSG00000128309.18	MPST	ENST00000429360.6	chr22	+	37019742	37019837	95	Mitochondrial
ENSG00000163319.11	MRPS18C	ENST00000507019.5	chr4	+	83455983	83456078	95	Mitochondrial
ENSG00000100889.12	PCK2	ENST00000216780.9	chr14	+	24094311	24094406	95	Mitochondrial
ENSG00000140451.13	PIF1	ENST00000268043.8	chr15	-	64825668	64824335	95	Mitochondrial
ENSG00000126432.14	PRDX5	ENST00000265462.9	chr11	+	64318121	64318216	95	Mitochondrial
ENSG00000151729.11	SLC25A4	ENST00000491736.1	chr4	+	185143278	185143373	95	Mitochondrial
ENSG00000138495.7	COX17	ENST00000261070.7	chr3	-	119677406	119677310	96	Mitochondrial
ENSG00000189043.10	NDUFA4	ENST00000339600.6	chr7	-	10940153	10940057	96	Mitochondrial
ENSG00000106028.11	SSBP1	ENST00000265304.11	chr7	+	141738358	141739167	96	Mitochondrial
ENSG00000137767.14	SQOR	ENST00000260324.12	chr15	+	45635029	45658924	97	Mitochondrial
ENSG00000171989.6	LDHAL6B	ENST00000307144.6	chr15	+	59206843	59206941	98	Mitochondrial
ENSG00000111716.14	LDHB	ENST00000350669.5	chr12	-	21657842	21654671	98	Mitochondrial
ENSG00000175581.14	MRPL48	ENST00000310614.12	chr11	+	73787874	73787972	98	Mitochondrial
ENSG00000188554.15	NBR1	ENST00000590996.6	chr17	+	43171214	43175800	98	Mitochondrial
ENSG00000144120.13	TMEM177	ENST00000272521.7	chr2	+	119679201	119680854	98	Mitochondrial
ENSG00000203667.10	COX20	ENST00000366528.3	chr1	+	244835616	244835715	99	Mitochondrial
ENSG00000164919.11	COX6C	ENST00000522934.5	chr8	-	99893706	99892021	99	Mitochondrial
ENSG00000165264.11	NDUFB6	ENST00000379847.8	chr9	-	32573159	32573060	99	Mitochondrial
ENSG00000213585.11	VDAC1	ENST00000395044.7	chr5	-	134004742	133993012	99	Mitochondrial
ENSG00000152256.14	PDK1	ENST00000410055.5	chr2	+	172556051	172556151	100	Mitochondrial
ENSG00000173599.15	PC	ENST00000393958.7	chr11	-	66958383	66872159	101	Mitochondrial
ENSG00000164933.13	SLC25A32	ENST00000707124.1	chr8	-	103415107	103415006	101	Mitochondrial
ENSG00000006695.12	COX10	ENST00000261643.8	chr17	+	14069504	14069606	102	Mitochondrial
ENSG00000148824.19	MTG1	ENST00000477902.6	chr10	+	133394094	133395724	102	Mitochondrial
ENSG00000119421.7	NDUFA8	ENST00000373768.4	chr9	-	122159779	122159677	102	Mitochondrial
ENSG00000100243.22	CYB5R3	ENST00000438270.2	chr22	-	42646972	42636798	103	Mitochondrial
ENSG00000093144.19	ECHDC1	ENST00000430841.6	chr6	-	127343398	127331028	103	Mitochondrial
ENSG00000115468.13	EFHD1	ENST00000410095.5	chr2	+	232662733	232662836	103	Mitochondrial
ENSG00000180488.17	MIGA1	ENST00000370791.9	chr1	+	77779649	77783253	103	Mitochondrial
ENSG00000023228.15	NDUFS1	ENST00000449699.5	chr2	-	206159194	206153678	103	Mitochondrial
ENSG00000101417.12	PXMP4	ENST00000409299.8	chr20	-	33720310	33720207	103	Mitochondrial
ENSG00000183569.18	SERHL2	ENST00000416156.6	chr22	+	42553918	42554021	103	Mitochondrial
ENSG00000135093.13	USP30	ENST00000257548.10	chr12	+	109052576	109052679	103	Mitochondrial
ENSG00000169519.21	METTL15	ENST00000437814.1	chr11	+	28110315	28113335	104	Mitochondrial
ENSG00000130348.11	QRSL1	ENST00000369046.8	chr6	+	106629578	106629682	104	Mitochondrial
ENSG00000169100.14	SLC25A6	ENST00000381401.11	chrX	-	1392113	1392009	104	Mitochondrial
ENSG00000292334.1	SLC25A6	ENST00000711214.1	chrY	-	1392113	1392009	104	Mitochondrial
ENSG00000099940.12	SNAP29	ENST00000215730.12	chr22	+	20859007	20859111	104	Mitochondrial
ENSG00000130204.13	TOMM40	ENST00000405636.6	chr19	+	44891220	44891416	104	Mitochondrial
ENSG00000042286.15	AIFM2	ENST00000307864.3	chr10	-	70132825	70124084	105	Mitochondrial
ENSG00000162433.15	AK4	ENST00000546702.5	chr1	+	65147670	65190721	105	Mitochondrial
ENSG00000099624.8	ATP5F1D	ENST00000395633.5	chr19	+	1241746	1241851	105	Mitochondrial
ENSG00000165060.15	FXN	ENST00000498653.5	chr9	+	69036161	69046445	105	Mitochondrial
ENSG00000108439.11	PNPO	ENST00000642017.2	chr17	+	47941571	47941676	105	Mitochondrial
ENSG00000136270.14	TBRG4	ENST00000258770.8	chr7	-	45111697	45109237	105	Mitochondrial
ENSG00000181924.8	COA4	ENST00000355693.5	chr11	-	73876846	73873378	106	Mitochondrial
ENSG00000148187.18	MRRF	ENST00000373729.5	chr9	+	122264904	122271024	106	Mitochondrial
ENSG00000174840.10	PDE12	ENST00000311180.9	chr3	+	57556274	57556380	106	Mitochondrial
ENSG00000197785.14	ATAD3A	ENST00000378756.8	chr1	+	1512162	1512269	107	Mitochondrial
ENSG00000183513.9	COA5	ENST00000328709.8	chr2	-	98608512	98608405	107	Mitochondrial
ENSG00000093010.15	COMT	ENST00000449653.5	chr22	+	19962570	19962677	107	Mitochondrial
ENSG00000080819.9	CPOX	ENST00000647941.2	chr3	-	98593611	98593504	107	Mitochondrial
ENSG00000138382.15	METTL5	ENST00000392640.6	chr2	-	169824931	169824597	107	Mitochondrial
ENSG00000116791.14	CRYZ	ENST00000340866.10	chr1	-	74733050	74724821	108	Mitochondrial
ENSG00000182154.8	MRPL41	ENST00000371443.6	chr9	+	137551879	137552082	108	Mitochondrial
ENSG00000116898.12	MRPS15	ENST00000373116.6	chr1	-	36464384	36464275	109	Mitochondrial
ENSG00000136783.10	NIPSNAP3A	ENST00000374767.5	chr9	+	104747683	104747793	110	Mitochondrial
ENSG00000124532.15	MRS2	ENST00000378386.8	chr6	+	24402936	24403047	111	Mitochondrial
ENSG00000051341.15	POLQ	ENST00000264233.6	chr3	-	121545988	121545877	111	Mitochondrial
ENSG00000101391.21	CDK5RAP1	ENST00000346416.7	chr20	-	33401519	33397064	112	Mitochondrial
ENSG00000006744.19	ELAC2	ENST00000583371.5	chr17	-	13018065	13017084	112	Mitochondrial
ENSG00000242114.6	MTFP1	ENST00000266263.10	chr22	+	30425768	30425880	112	Mitochondrial
ENSG00000078618.23	NRDC	ENST00000352171.12	chr1	-	51878727	51878615	112	Mitochondrial
ENSG00000135469.14	COQ10A	ENST00000433805.6	chr12	+	56267283	56267396	113	Mitochondrial
ENSG00000105701.16	FKBP8	ENST00000608443.6	chr19	-	18543573	18541970	113	Mitochondrial
ENSG00000113013.16	HSPA9	ENST00000507115.6	chr5	-	138575431	138575318	113	Mitochondrial
ENSG00000179152.20	TCAIM	ENST00000342649.9	chr3	+	44338766	44354783	113	Mitochondrial
ENSG00000159231.6	CBR3	ENST00000290354.6	chr21	+	36135079	36135193	114	Mitochondrial
ENSG00000183010.17	PYCR1	ENST00000619204.4	chr17	-	81937328	81936814	114	Mitochondrial
ENSG00000108064.11	TFAM	ENST00000373895.7	chr10	+	58385434	58385548	114	Mitochondrial
ENSG00000137124.8	ALDH1B1	ENST00000377698.4	chr9	+	38392702	38395749	115	Mitochondrial
ENSG00000163050.18	COQ8A	ENST00000366777.4	chr1	+	226940294	226961386	115	Mitochondrial
ENSG00000146410.12	MTFR2	ENST00000451457.6	chr6	-	136250324	136249099	115	Mitochondrial
ENSG00000136874.11	STX17	ENST00000259400.11	chr9	+	99906654	99915240	115	Mitochondrial
ENSG00000176171.12	BNIP3	ENST00000368636.9	chr10	-	131981923	131981806	117	Mitochondrial
ENSG00000167996.16	FTH1	ENST00000620041.5	chr11	-	61967631	61967425	117	Mitochondrial
ENSG00000171503.13	ETFDH	ENST00000307738.5	chr4	+	158672339	158672457	118	Mitochondrial
ENSG00000182362.14	YBEY	ENST00000397701.9	chr21	+	46286342	46286914	118	Mitochondrial
ENSG00000102897.10	LYRM1	ENST00000567954.6	chr16	+	20900771	20915556	119	Mitochondrial
ENSG00000133315.12	MACROD1	ENST00000255681.7	chr11	-	64166113	64165994	119	Mitochondrial
ENSG00000139410.15	SDSL	ENST00000403593.9	chr12	+	113422380	113427983	119	Mitochondrial
ENSG00000102078.16	SLC25A14	ENST00000543953.5	chrX	+	130339888	130345212	119	Mitochondrial
ENSG00000157184.7	CPT2	ENST00000371486.4	chr1	+	53196824	53196944	120	Mitochondrial
ENSG00000166902.5	MRPL16	ENST00000300151.5	chr11	-	59810778	59810658	120	Mitochondrial
ENSG00000156469.9	MTERF3	ENST00000287025.4	chr8	-	96261610	96258690	120	Mitochondrial
ENSG00000168268.11	NT5DC2	ENST00000422318.7	chr3	-	52533857	52533737	120	Mitochondrial
ENSG00000104907.13	TRMT1	ENST00000357720.9	chr19	-	13116740	13116399	120	Mitochondrial
ENSG00000112110.10	MRPL18	ENST00000367034.5	chr6	+	159790467	159790588	121	Mitochondrial
ENSG00000215021.10	PHB2	ENST00000535923.6	chr12	-	6970664	6970543	121	Mitochondrial
ENSG00000102743.16	SLC25A15	ENST00000338625.9	chr13	+	40789611	40793227	122	Mitochondrial
ENSG00000173726.11	TOMM20	ENST00000366607.5	chr1	-	235128837	235128715	122	Mitochondrial
ENSG00000169710.9	FASN	ENST00000306749.4	chr17	-	82098236	82096445	123	Mitochondrial
ENSG00000243927.7	MRPS6	ENST00000399312.3	chr21	+	34073578	34073701	123	Mitochondrial
ENSG00000244005.13	NFS1	ENST00000397425.5	chr20	-	35699349	35698507	123	Mitochondrial
ENSG00000162851.8	TFB2M	ENST00000366514.5	chr1	-	246566261	246566138	123	Mitochondrial
ENSG00000109576.14	AADAT	ENST00000353187.6	chr4	-	170090221	170089690	124	Mitochondrial
ENSG00000165678.22	GHITM	ENST00000372134.6	chr10	+	84139509	84141501	124	Mitochondrial
ENSG00000004961.15	HCCS	ENST00000380763.7	chrX	+	11111342	11112061	124	Mitochondrial
ENSG00000120992.18	LYPLA1	ENST00000316963.8	chr8	-	54101947	54101823	124	Mitochondrial
ENSG00000155906.20	RMND1	ENST00000444024.3	chr6	-	151452126	151445811	125	Mitochondrial
ENSG00000137411.19	VARS2	ENST00000428017.5	chr6	+	30914252	30914837	125	Mitochondrial
ENSG00000111639.8	MRPL51	ENST00000229238.5	chr12	-	6493262	6493136	126	Mitochondrial
ENSG00000180992.7	MRPL14	ENST00000372014.5	chr6	-	44127452	44116611	127	Mitochondrial
ENSG00000090432.7	MUL1	ENST00000264198.5	chr1	-	20508151	20508024	127	Mitochondrial
ENSG00000213463.5	SYNJ2BP	ENST00000256366.6	chr14	-	70417090	70416963	127	Mitochondrial
ENSG00000125656.12	CLPP	ENST00000596149.5	chr19	+	6361804	6361932	128	Mitochondrial
ENSG00000128951.14	DUT	ENST00000558813.5	chr15	+	48331405	48332321	128	Mitochondrial
ENSG00000166123.14	GPT2	ENST00000340124.9	chr16	+	46884362	46884716	128	Mitochondrial
ENSG00000050393.12	MCUR1	ENST00000379170.9	chr6	-	13814557	13814429	128	Mitochondrial
ENSG00000128694.12	OSGEPL1	ENST00000264151.10	chr2	-	189762792	189761640	128	Mitochondrial
ENSG00000013306.16	SLC25A39	ENST00000377095.10	chr17	-	44324823	44323562	128	Mitochondrial
ENSG00000182134.17	TDRKH	ENST00000458431.6	chr1	-	151790505	151783022	128	Mitochondrial
ENSG00000103254.10	ANTKMT	ENST00000569529.6	chr16	+	721146	721275	129	Mitochondrial
ENSG00000062485.19	CS	ENST00000351328.8	chr12	-	56300330	56300201	129	Mitochondrial
ENSG00000174032.17	SLC25A30	ENST00000519676.6	chr13	-	45418373	45411425	129	Mitochondrial
ENSG00000167315.18	ACAA2	ENST00000587994.5	chr18	-	49813953	49813823	130	Mitochondrial
ENSG00000174990.8	CA5A	ENST00000649158.1	chr16	-	87936580	87936450	130	Mitochondrial
ENSG00000164305.20	CASP3	ENST00000523916.5	chr4	-	184649509	184638453	130	Mitochondrial
ENSG00000171202.7	TMEM126A	ENST00000304511.7	chr11	+	85647967	85650256	130	Mitochondrial
ENSG00000048707.15	VPS13D	ENST00000613099.4	chr1	+	12230067	12234267	130	Mitochondrial
ENSG00000147853.17	AK3	ENST00000359883.6	chr9	-	4742043	4722566	131	Mitochondrial
ENSG00000070501.12	POLB	ENST00000265421.9	chr8	+	42338494	42338625	131	Mitochondrial
ENSG00000123130.17	ACOT9	ENST00000336430.11	chrX	-	23743276	23743144	132	Mitochondrial
ENSG00000198015.14	MRPL42	ENST00000393128.8	chr12	+	93467517	93469286	132	Mitochondrial
ENSG00000170632.14	ARMC10	ENST00000323716.8	chr7	+	103075140	103075273	133	Mitochondrial
ENSG00000106603.20	COA1	ENST00000223336.11	chr7	-	43729523	43648614	133	Mitochondrial
ENSG00000100577.19	GSTZ1	ENST00000216465.10	chr14	+	77321036	77321169	133	Mitochondrial
ENSG00000148950.11	IMMP1L	ENST00000533642.1	chr11	-	31509645	31433564	133	Mitochondrial
ENSG00000106246.18	PTCD1	ENST00000292478.9	chr7	-	99438798	99435242	133	Mitochondrial
ENSG00000205981.9	DNAJC19	ENST00000382564.8	chr3	-	180989736	180989602	134	Mitochondrial
ENSG00000063241.8	ISOC2	ENST00000425675.7	chr19	-	55461642	55456486	134	Mitochondrial
ENSG00000147465.12	STAR	ENST00000276449.9	chr8	-	38150952	38150818	134	Mitochondrial
ENSG00000183549.10	ACSM5	ENST00000575070.1	chr16	+	20409546	20411485	135	Mitochondrial
ENSG00000021826.18	CPS1	ENST00000233072.10	chr2	+	210556599	210556734	135	Mitochondrial
ENSG00000262814.8	MRPL12	ENST00000333676.8	chr17	+	81703367	81703502	135	Mitochondrial
ENSG00000186205.14	MTARC1	ENST00000694922.1	chr1	+	220788339	220791522	135	Mitochondrial
ENSG00000125741.6	OPA3	ENST00000544371.1	chr19	-	45602212	45553894	135	Mitochondrial
ENSG00000100347.15	SAMM50	ENST00000350028.5	chr22	+	43955442	43955578	136	Mitochondrial
ENSG00000108528.14	SLC25A11	ENST00000225665.12	chr17	-	4940046	4939910	136	Mitochondrial
ENSG00000265354.4	TIMM23	ENST00000580018.4	chr10	+	45972489	45972625	136	Mitochondrial
ENSG00000088888.18	MAVS	ENST00000428216.4	chr20	+	3846834	3854625	137	Mitochondrial
ENSG00000205707.11	ETFRF1	ENST00000381356.9	chr12	+	25195237	25203957	138	Mitochondrial
ENSG00000238205.4	MPC1L	ENST00000423387.4	chrX	+	40623428	40623566	138	Mitochondrial
ENSG00000143314.12	MRPL24	ENST00000368211.8	chr1	-	156741131	156738704	139	Mitochondrial
ENSG00000164051.14	CCDC51	ENST00000395694.7	chr3	-	48440119	48435128	140	Mitochondrial
ENSG00000213965.4	NUDT19	ENST00000397061.4	chr19	+	32691821	32691961	140	Mitochondrial
ENSG00000143811.20	PYCR2	ENST00000343818.11	chr1	-	225924250	225924110	140	Mitochondrial
ENSG00000284194.3	SCO2	ENST00000395693.8	chr22	-	50525598	50524411	140	Mitochondrial
ENSG00000154174.8	TOMM70	ENST00000284320.6	chr3	-	100401089	100400949	140	Mitochondrial
ENSG00000004864.14	SLC25A13	ENST00000265631.10	chr7	-	96322098	96321956	142	Mitochondrial
ENSG00000134809.9	TIMM10	ENST00000257245.9	chr11	-	57530754	57530189	142	Mitochondrial
ENSG00000059573.9	ALDH18A1	ENST00000371224.7	chr10	-	95656711	95653377	143	Mitochondrial
ENSG00000115159.17	GPD2	ENST00000438166.7	chr2	+	156436379	156476106	143	Mitochondrial
ENSG00000156968.9	MPV17L	ENST00000287594.7	chr16	+	15395754	15395898	144	Mitochondrial
ENSG00000127838.15	PNKD	ENST00000248451.7	chr2	+	218270392	218270536	144	Mitochondrial
ENSG00000141385.12	AFG3L2	ENST00000269143.8	chr18	-	12377227	12377082	145	Mitochondrial
ENSG00000152234.16	ATP5F1A	ENST00000282050.6	chr18	-	46104233	46098231	145	Mitochondrial
ENSG00000154518.10	ATP5MC3	ENST00000409194.5	chr2	-	175181710	175181393	145	Mitochondrial
ENSG00000178074.6	C2orf69	ENST00000319974.6	chr2	+	199911293	199911439	146	Mitochondrial
ENSG00000177692.13	DNAJC28	ENST00000381947.4	chr21	-	33491716	33489393	146	Mitochondrial
ENSG00000151475.6	SLC25A31	ENST00000281154.6	chr4	+	127730400	127730546	146	Mitochondrial
ENSG00000132906.18	CASP9	ENST00000348549.9	chr1	-	15524347	15524200	147	Mitochondrial
ENSG00000196365.12	LONP1	ENST00000585374.5	chr19	-	5720146	5719790	147	Mitochondrial
ENSG00000196407.12	THEM5	ENST00000368817.10	chr1	-	151853712	151853565	147	Mitochondrial
ENSG00000174173.7	TRMT10C	ENST00000309922.7	chr3	+	101561868	101564782	148	Mitochondrial
ENSG00000108599.15	AKAP10	ENST00000225737.11	chr17	-	19977828	19977679	149	Mitochondrial
ENSG00000174928.16	C3orf33	ENST00000534941.2	chr3	-	155806272	155802576	149	Mitochondrial
ENSG00000132781.22	MUTYH	ENST00000713750.1	chr1	-	45334969	45334505	149	Mitochondrial
ENSG00000108561.8	C1QBP	ENST00000574444.5	chr17	-	5438778	5438193	150	Mitochondrial
ENSG00000088766.12	CRLS1	ENST00000378868.4	chr20	+	6007252	6007402	150	Mitochondrial
ENSG00000014824.14	SLC30A9	ENST00000513699.5	chr4	+	41990502	41990652	150	Mitochondrial
ENSG00000164241.14	C5orf63	ENST00000509733.7	chr5	-	127073492	127058995	151	Mitochondrial
ENSG00000013583.10	HEBP1	ENST00000014930.9	chr12	-	13000265	13000114	151	Mitochondrial
ENSG00000069535.14	MAOB	ENST00000378069.5	chrX	-	43882450	43882299	151	Mitochondrial
ENSG00000106554.13	CHCHD3	ENST00000262570.10	chr7	-	133082090	133081937	153	Mitochondrial
ENSG00000171953.16	ATPAF2	ENST00000474627.8	chr17	-	18039168	18039013	155	Mitochondrial
ENSG00000178096.9	BOLA1	ENST00000369152.6	chr1	+	149899568	149900060	155	Mitochondrial
ENSG00000110090.13	CPT1A	ENST00000265641.10	chr11	-	68841916	68815474	155	Mitochondrial
ENSG00000181035.14	SLC25A42	ENST00000318596.8	chr19	+	19063994	19096125	156	Mitochondrial
ENSG00000160785.14	SLC25A44	ENST00000359511.5	chr1	+	156194104	156199848	157	Mitochondrial
ENSG00000129473.11	BCL2L2	ENST00000250405.10	chr14	+	23306833	23307768	158	Mitochondrial
ENSG00000103018.18	CYB5B	ENST00000686649.1	chr16	+	69398402	69447243	158	Mitochondrial
ENSG00000204564.12	C6orf136	ENST00000376473.9	chr6	+	30647073	30647232	159	Mitochondrial
ENSG00000100867.15	DHRS2	ENST00000432832.6	chr14	+	23630115	23638865	159	Mitochondrial
ENSG00000182054.10	IDH2	ENST00000540499.2	chr15	-	90100695	90091603	161	Mitochondrial
ENSG00000182180.14	MRPS16	ENST00000372945.8	chr10	-	73252644	73252482	162	Mitochondrial
ENSG00000117640.18	MTFR1L	ENST00000374303.7	chr1	+	25819954	25823105	162	Mitochondrial
ENSG00000185973.12	TMLHE	ENST00000334398.8	chrX	-	155612952	155545276	162	Mitochondrial
ENSG00000087470.21	DNM1L	ENST00000452533.6	chr12	+	32679200	32679364	164	Mitochondrial
ENSG00000172366.20	MCRIP2	ENST00000307650.9	chr16	+	641828	641992	164	Mitochondrial
ENSG00000168288.13	MMADHC	ENST00000303319.10	chr2	-	149587775	149587097	164	Mitochondrial
ENSG00000125648.15	SLC25A23	ENST00000301454.9	chr19	-	6459792	6459628	164	Mitochondrial
ENSG00000145439.12	CBR4	ENST00000306193.8	chr4	-	169010255	169010089	166	Mitochondrial
ENSG00000167264.18	DUS2	ENST00000565263.6	chr16	+	68023284	68038024	166	Mitochondrial
ENSG00000124279.12	FASTKD3	ENST00000264669.10	chr5	-	7869031	7868083	166	Mitochondrial
ENSG00000103160.12	HSDL1	ENST00000219439.9	chr16	-	84145177	84131321	166	Mitochondrial
ENSG00000119723.17	COQ6	ENST00000394026.8	chr14	+	73949926	73950093	167	Mitochondrial
ENSG00000110455.14	ACCS	ENST00000533404.1	chr11	+	44067129	44067628	168	Mitochondrial
ENSG00000132676.16	DAP3	ENST00000343043.7	chr1	+	155689083	155709780	168	Mitochondrial
ENSG00000145982.13	FARS2	ENST00000274680.9	chr6	+	5261513	5368571	169	Mitochondrial
ENSG00000067992.17	PDK3	ENST00000568479.2	chrX	+	24465286	24465456	170	Mitochondrial
ENSG00000141447.19	OSBPL1A	ENST00000319481.8	chr18	-	24397824	24377533	172	Mitochondrial
ENSG00000137714.3	FDX1	ENST00000260270.3	chr11	+	110429948	110430121	173	Mitochondrial
ENSG00000101084.19	RAB5IF	ENST00000344795.8	chr20	+	36605779	36605952	173	Mitochondrial
ENSG00000104765.16	BNIP3L	ENST00000518611.5	chr8	+	26390362	26391263	176	Mitochondrial
ENSG00000187118.14	CMC1	ENST00000423894.5	chr3	+	28241618	28241794	176	Mitochondrial
ENSG00000121057.13	AKAP1	ENST00000337714.8	chr17	+	57085246	57105465	177	Mitochondrial
ENSG00000172590.18	MRPL52	ENST00000556840.5	chr14	+	22829921	22833438	177	Mitochondrial
ENSG00000137824.16	RMDN3	ENST00000338376.8	chr15	-	40755254	40754783	179	Mitochondrial
ENSG00000134278.16	SPIRE1	ENST00000410092.7	chr18	-	12658045	12657866	179	Mitochondrial
ENSG00000172840.7	PDP2	ENST00000311765.4	chr16	+	66880515	66884285	180	Mitochondrial
ENSG00000197157.11	SND1	ENST00000354725.8	chr7	+	127652194	127652374	180	Mitochondrial
ENSG00000141391.14	PRELID3A	ENST00000590956.5	chr18	+	12407896	12421609	181	Mitochondrial
ENSG00000146250.7	PRSS35	ENST00000369700.4	chr6	+	83512534	83523442	181	Mitochondrial
ENSG00000141682.12	PMAIP1	ENST00000316660.7	chr18	+	59899996	59900178	182	Mitochondrial
ENSG00000136758.21	YME1L1	ENST00000491542.7	chr10	-	27154392	27154210	182	Mitochondrial
ENSG00000160688.19	FLAD1	ENST00000315144.14	chr1	+	154983359	154983986	183	Mitochondrial
ENSG00000125871.14	MGME1	ENST00000377710.10	chr20	+	17969018	17969860	183	Mitochondrial
ENSG00000139531.13	SUOX	ENST00000266971.8	chr12	+	55997276	56002222	183	Mitochondrial
ENSG00000105518.14	TMEM205	ENST00000593256.6	chr19	-	11346300	11345619	183	Mitochondrial
ENSG00000123297.20	TSFM	ENST00000457189.1	chr12	+	57782818	57783203	183	Mitochondrial
ENSG00000156709.15	AIFM1	ENST00000287295.8	chrX	-	130165841	130165656	185	Mitochondrial
ENSG00000167136.7	ENDOG	ENST00000372642.5	chr9	+	128818500	128818685	185	Mitochondrial
ENSG00000185818.8	NAT8L	ENST00000423729.3	chr4	+	2059327	2059512	185	Mitochondrial
ENSG00000158882.15	TOMM40L	ENST00000367987.1	chr1	+	161226304	161226490	186	Mitochondrial
ENSG00000169230.10	PRELID1	ENST00000303204.9	chr5	+	177303799	177303986	187	Mitochondrial
ENSG00000173208.4	ABCD2	ENST00000308666.4	chr12	-	39619803	39619615	188	Mitochondrial
ENSG00000128654.14	MTX2	ENST00000249442.11	chr2	+	176269442	176269630	188	Mitochondrial
ENSG00000141437.10	SLC25A52	ENST00000672005.1	chr18	-	31760880	31760691	189	Mitochondrial
ENSG00000136463.9	TACO1	ENST00000258975.7	chr17	+	63600895	63601084	189	Mitochondrial
ENSG00000116688.18	MFN2	ENST00000235329.10	chr1	+	11980444	11989169	190	Mitochondrial
ENSG00000146085.8	MMUT	ENST00000274813.4	chr6	-	49463253	49459466	190	Mitochondrial
ENSG00000144741.19	SLC25A26	ENST00000336733.10	chr3	+	66221012	66243277	190	Mitochondrial
ENSG00000278540.5	ACACA	ENST00000614428.4	chr17	-	37359116	37330399	191	Mitochondrial
ENSG00000177192.14	PUS1	ENST00000443358.6	chr12	+	131929200	131929917	191	Mitochondrial
ENSG00000011376.12	LARS2	ENST00000645846.2	chr3	+	45388576	45394454	192	Mitochondrial
ENSG00000128626.12	MRPS12	ENST00000402029.3	chr19	+	38930999	38931295	192	Mitochondrial
ENSG00000162910.19	MRPL55	ENST00000348259.9	chr1	-	228109283	228108260	193	Mitochondrial
ENSG00000145247.12	OCIAD2	ENST00000273860.8	chr4	-	48906788	48904549	193	Mitochondrial
ENSG00000138078.16	PREPL	ENST00000409957.5	chr2	-	44361561	44346342	193	Mitochondrial
ENSG00000163528.13	CHCHD4	ENST00000396914.4	chr3	-	14124870	14124676	194	Mitochondrial
ENSG00000160752.15	FDPS	ENST00000447866.5	chr1	+	155308794	155310065	194	Mitochondrial
ENSG00000112855.17	HARS2	ENST00000230771.9	chr5	+	140691455	140691649	194	Mitochondrial
ENSG00000213563.7	C8orf82	ENST00000524821.6	chr8	-	144529111	144528916	195	Mitochondrial
ENSG00000134463.15	ECHDC3	ENST00000379215.9	chr10	+	11742382	11742577	195	Mitochondrial
ENSG00000137944.18	KYAT3	ENST00000370491.7	chr1	-	88992776	88969464	195	Mitochondrial
ENSG00000085491.17	SLC25A24	ENST00000370041.4	chr1	-	108192818	108192621	197	Mitochondrial
ENSG00000006530.18	AGK	ENST00000649790.1	chr7	+	141551412	141601260	198	Mitochondrial
ENSG00000148343.19	MIGA2	ENST00000684074.1	chr9	+	129036626	129040595	199	Mitochondrial
ENSG00000143158.11	MPC2	ENST00000367846.8	chr1	-	167936040	167935841	199	Mitochondrial
ENSG00000174740.8	PABPC5	ENST00000312600.4	chrX	+	91434839	91435578	199	Mitochondrial
ENSG00000119927.14	GPAM	ENST00000348367.9	chr10	-	112183765	112181784	200	Mitochondrial
ENSG00000151014.6	NOCT	ENST00000280614.4	chr4	+	139015781	139015982	201	Mitochondrial
ENSG00000164951.16	PDP1	ENST00000297598.5	chr8	+	93916923	93922060	201	Mitochondrial
ENSG00000023330.15	ALAS1	ENST00000469224.5	chr3	+	52198086	52199242	202	Mitochondrial
ENSG00000151806.14	GUF1	ENST00000281543.6	chr4	+	44678420	44678623	203	Mitochondrial
ENSG00000164347.18	GFM2	ENST00000296805.8	chr5	-	74767117	74763742	204	Mitochondrial
ENSG00000168924.15	LETM1	ENST00000302787.3	chr4	-	1856156	1855950	206	Mitochondrial
ENSG00000187838.17	PLSCR3	ENST00000619711.5	chr17	-	7394525	7394110	206	Mitochondrial
ENSG00000118246.14	FASTKD2	ENST00000403094.3	chr2	+	206765606	206766694	207	Mitochondrial
ENSG00000111911.7	HINT3	ENST00000229633.7	chr6	+	125956770	125956978	208	Mitochondrial
ENSG00000134326.12	CMPK2	ENST00000256722.10	chr2	-	6865907	6865696	211	Mitochondrial
ENSG00000026652.15	AGPAT4	ENST00000320285.9	chr6	-	161274061	161232213	213	Mitochondrial
ENSG00000139160.13	ETFBKMT	ENST00000357721.3	chr12	+	31659688	31661954	215	Mitochondrial
ENSG00000160703.17	NLRX1	ENST00000409991.5	chr11	+	119168728	119171404	215	Mitochondrial
ENSG00000163644.15	PPM1K	ENST00000608933.6	chr4	-	88284561	88278583	215	Mitochondrial
ENSG00000072062.16	PRKACA	ENST00000308677.9	chr19	-	14117762	14117547	215	Mitochondrial
ENSG00000177302.16	TOP3A	ENST00000321105.10	chr17	-	18314994	18314778	216	Mitochondrial
ENSG00000214113.11	LYRM4	ENST00000330636.9	chr6	-	5260950	5260733	217	Mitochondrial
ENSG00000162972.11	MAIP1	ENST00000392290.6	chr2	+	199955582	199955799	217	Mitochondrial
ENSG00000124523.17	SIRT5	ENST00000606427.5	chr6	+	13574599	13584111	220	Mitochondrial
ENSG00000111666.11	CHPT1	ENST00000229266.8	chr12	+	101697640	101697862	222	Mitochondrial
ENSG00000004799.8	PDK4	ENST00000005178.6	chr7	-	95596516	95596293	223	Mitochondrial
ENSG00000157379.14	DHRS1	ENST00000288111.12	chr14	-	24299780	24299106	224	Mitochondrial
ENSG00000122696.14	SLC25A51	ENST00000242275.7	chr9	-	37904127	37888550	224	Mitochondrial
ENSG00000175806.15	MSRA	ENST00000317173.9	chr8	+	10054292	10054517	225	Mitochondrial
ENSG00000114120.14	SLC25A36	ENST00000446041.6	chr3	+	140941830	140942055	225	Mitochondrial
ENSG00000168275.16	COA6	ENST00000619305.1	chr1	+	234373468	234374246	227	Mitochondrial
ENSG00000114735.10	HEMK1	ENST00000455834.5	chr3	+	50569493	50571105	227	Mitochondrial
ENSG00000171612.7	SLC25A33	ENST00000302692.7	chr1	+	9539465	9539692	227	Mitochondrial
ENSG00000106105.15	GARS1	ENST00000674851.1	chr7	+	30594908	30599992	228	Mitochondrial
ENSG00000278619.5	MRM1	ENST00000614766.5	chr17	+	36601583	36601811	228	Mitochondrial
ENSG00000177542.11	SLC25A22	ENST00000628067.3	chr11	-	798281	795006	228	Mitochondrial
ENSG00000162461.8	SLC25A34	ENST00000294454.6	chr1	+	15736258	15736486	228	Mitochondrial
ENSG00000170516.17	COX7B2	ENST00000543208.5	chr4	-	46876760	46735189	229	Mitochondrial
ENSG00000144908.14	ALDH1L1	ENST00000511283.2	chr3	-	126197941	126160979	230	Mitochondrial
ENSG00000178741.12	COX5A	ENST00000568517.1	chr15	-	74937776	74926861	232	Mitochondrial
ENSG00000109424.4	UCP1	ENST00000262999.4	chr4	-	140568961	140568729	232	Mitochondrial
ENSG00000100823.12	APEX1	ENST00000216714.8	chr14	+	20455226	20455646	237	Mitochondrial
ENSG00000100151.16	PICK1	ENST00000356976.8	chr22	+	38057404	38057810	241	Mitochondrial
ENSG00000164978.19	NUDT2	ENST00000346365.9	chr9	+	34329506	34339040	245	Mitochondrial
ENSG00000144559.11	TAMM41	ENST00000455809.6	chr3	-	11846885	11846636	249	Mitochondrial
ENSG00000090857.14	PDPR	ENST00000288050.9	chr16	+	70114332	70120493	251	Mitochondrial
ENSG00000111058.8	ACSS3	ENST00000549175.1	chr12	+	80937815	81109573	254	Mitochondrial
ENSG00000186603.7	HPDL	ENST00000334815.6	chr1	+	45326895	45327149	254	Mitochondrial
ENSG00000112992.18	NNT	ENST00000656666.1	chr5	+	43604467	43609196	257	Mitochondrial
ENSG00000172115.9	CYCS	ENST00000409409.5	chr7	-	25125249	25124119	262	Mitochondrial
ENSG00000148339.13	SLC25A25	ENST00000373064.9	chr9	+	128098304	128098567	263	Mitochondrial
ENSG00000115419.14	GLS	ENST00000338435.9	chr2	+	190880821	190881085	264	Mitochondrial
ENSG00000107020.10	PLGRKT	ENST00000223864.7	chr9	-	5437925	5431977	269	Mitochondrial
ENSG00000128050.9	PAICS	ENST00000505164.5	chr4	+	56435752	56436313	275	Mitochondrial
ENSG00000176720.6	BOK	ENST00000318407.5	chr2	+	241558745	241559484	278	Mitochondrial
ENSG00000164494.12	PDSS2	ENST00000369037.9	chr6	-	107459564	107459285	279	Mitochondrial
ENSG00000114023.16	FAM162A	ENST00000232125.9	chr3	+	122384176	122401532	280	Mitochondrial
ENSG00000184470.21	TXNRD2	ENST00000462330.5	chr22	-	19881369	19881089	280	Mitochondrial
ENSG00000115042.10	FAHD2A	ENST00000447036.5	chr2	+	95402723	95405559	282	Mitochondrial
ENSG00000036473.9	OTC	ENST00000713759.1	chrX	+	38327682	38367379	282	Mitochondrial
ENSG00000138138.14	ATAD1	ENST00000328142.3	chr10	-	87814882	87814599	283	Mitochondrial
ENSG00000030110.14	BAK1	ENST00000374467.4	chr6	-	33580276	33577604	283	Mitochondrial
ENSG00000095321.18	CRAT	ENST00000318080.7	chr9	-	129110793	129110509	284	Mitochondrial
ENSG00000115657.14	ABCB6	ENST00000265316.9	chr2	-	219218958	219218673	285	Mitochondrial
ENSG00000113384.14	GOLPH3	ENST00000265070.7	chr5	-	32174319	32174034	285	Mitochondrial
ENSG00000065911.13	MTHFD2	ENST00000462026.2	chr2	+	74201400	74207724	285	Mitochondrial
ENSG00000196850.6	PPTC7	ENST00000354300.5	chr12	-	110583318	110583031	287	Mitochondrial
ENSG00000168710.18	AHCYL1	ENST00000369799.10	chr1	+	109984765	109985053	288	Mitochondrial
ENSG00000153094.26	BCL2L11	ENST00000393256.8	chr2	+	111120914	111123746	288	Mitochondrial
ENSG00000215251.5	FASTKD5	ENST00000380266.4	chr20	-	3159865	3149070	290	Mitochondrial
ENSG00000164209.17	SLC25A46	ENST00000513807.5	chr5	+	110738161	110748187	290	Mitochondrial
ENSG00000123453.19	SARDH	ENST00000298628.6	chr9	-	133739955	133734173	293	Mitochondrial
ENSG00000063854.13	HAGH	ENST00000397353.6	chr16	-	1826841	1822969	294	Mitochondrial
ENSG00000185875.13	THNSL1	ENST00000376356.5	chr10	+	25016612	25023224	296	Mitochondrial
ENSG00000085760.15	MTIF2	ENST00000263629.9	chr2	-	55269231	55263858	299	Mitochondrial
ENSG00000165046.13	LETM2	ENST00000519476.6	chr8	+	38386303	38387984	300	Mitochondrial
ENSG00000267673.7	FDX2	ENST00000494368.5	chr19	-	10316015	10310632	306	Mitochondrial
ENSG00000110011.14	DNAJC4	ENST00000628077.3	chr11	+	64230548	64230855	307	Mitochondrial
ENSG00000148290.10	SURF1	ENST00000615505.4	chr9	-	133356485	133353936	307	Mitochondrial
ENSG00000196290.17	NIF3L1	ENST00000409020.6	chr2	+	200889371	200891944	308	Mitochondrial
ENSG00000167113.11	COQ4	ENST00000609948.1	chr9	+	128322544	128322859	315	Mitochondrial
ENSG00000198060.10	MARCHF5	ENST00000358935.3	chr10	+	92291167	92291495	328	Mitochondrial
ENSG00000168958.21	MFF	ENST00000354503.10	chr2	+	227325250	227330666	330	Mitochondrial
ENSG00000169228.14	RAB24	ENST00000393611.6	chr5	-	177303706	177303288	332	Mitochondrial
ENSG00000111850.11	SMIM8	ENST00000608353.5	chr6	+	87322583	87337032	332	Mitochondrial
ENSG00000130159.15	ECSIT	ENST00000592665.1	chr19	-	11528827	11513969	335	Mitochondrial
ENSG00000225973.4	PIGBOS1	ENST00000436697.3	chr15	-	55319123	55317792	335	Mitochondrial
ENSG00000174606.14	ANGEL2	ENST00000360506.6	chr1	-	213015826	213008344	336	Mitochondrial
ENSG00000140521.18	POLG	ENST00000442287.6	chr15	-	89334861	89333754	336	Mitochondrial
ENSG00000120832.11	MTERF2	ENST00000392830.6	chr12	-	106987149	106978714	339	Mitochondrial
ENSG00000198074.10	AKR1B10	ENST00000359579.5	chr7	+	134527567	134527912	345	Mitochondrial
ENSG00000126947.13	ARMCX1	ENST00000372829.8	chrX	+	101550547	101552931	355	Mitochondrial
ENSG00000184867.14	ARMCX2	ENST00000330154.6	chrX	-	101658649	101657588	355	Mitochondrial
ENSG00000144659.13	SLC25A38	ENST00000650617.1	chr3	+	39383370	39383725	355	Mitochondrial
ENSG00000188917.15	TRMT2B	ENST00000545398.5	chrX	-	101052116	101042289	356	Mitochondrial
ENSG00000172992.13	DCAKD	ENST00000342350.10	chr17	-	45061131	45034885	358	Mitochondrial
ENSG00000241935.9	HOGA1	ENST00000370647.8	chr10	+	97584343	97584704	361	Mitochondrial
ENSG00000103507.14	BCKDK	ENST00000394950.7	chr16	+	31108294	31109224	363	Mitochondrial
ENSG00000152620.13	NADK2	ENST00000506945.5	chr5	-	36242279	36225612	373	Mitochondrial
ENSG00000135241.17	PNPLA8	ENST00000436062.5	chr7	-	108526318	108515491	373	Mitochondrial
ENSG00000137513.11	NARS2	ENST00000281038.10	chr11	-	78574864	78574488	376	Mitochondrial
ENSG00000133597.11	ADCK2	ENST00000072869.9	chr7	+	140672945	140673331	386	Mitochondrial
ENSG00000015475.19	BID	ENST00000399767.6	chr22	-	17774495	17739423	391	Mitochondrial
ENSG00000223572.10	CKMT1A	ENST00000434505.5	chr15	+	43692886	43694051	392	Mitochondrial
ENSG00000237289.10	CKMT1B	ENST00000300283.10	chr15	+	43593054	43594219	392	Mitochondrial
ENSG00000084090.14	STARD7	ENST00000337288.10	chr2	-	96208827	96208434	393	Mitochondrial
ENSG00000278259.5	MYO19	ENST00000614623.5	chr17	-	36534868	36532538	403	Mitochondrial
ENSG00000163864.18	NMNAT3	ENST00000645507.1	chr3	-	139678005	139579053	403	Mitochondrial
ENSG00000101986.12	ABCD1	ENST00000218104.6	chrX	+	153724856	153725267	411	Mitochondrial
ENSG00000137806.10	NDUFAF1	ENST00000260361.9	chr15	-	41402496	41397059	434	Mitochondrial
ENSG00000100890.16	PRORP	ENST00000321130.14	chr14	+	35122552	35127561	441	Mitochondrial
ENSG00000100575.14	TIMM9	ENST00000395159.7	chr14	-	58427531	58411945	443	Mitochondrial
ENSG00000112234.9	FBXL4	ENST00000369244.7	chr6	-	98947946	98926988	449	Mitochondrial
ENSG00000182712.16	CMC4	ENST00000369484.8	chrX	-	155071136	155064023	453	Mitochondrial
ENSG00000198431.18	TXNRD1	ENST00000526691.5	chr12	+	104286881	104287337	456	Mitochondrial
ENSG00000154814.14	OXNAD1	ENST00000442255.5	chr3	+	16265207	16270953	457	Mitochondrial
ENSG00000016391.11	CHDH	ENST00000315251.11	chr3	-	53846419	53824008	467	Mitochondrial
ENSG00000107819.15	SFXN3	ENST00000393459.6	chr10	+	101031234	101034695	473	Mitochondrial
ENSG00000068120.15	COASY	ENST00000393818.3	chr17	+	42562148	42562623	475	Mitochondrial
ENSG00000130347.13	RTN4IP1	ENST00000369063.8	chr6	-	106629498	106629021	477	Mitochondrial
ENSG00000182902.14	SLC25A18	ENST00000327451.11	chr22	+	17563498	17579945	479	Mitochondrial
ENSG00000102401.20	ARMCX3	ENST00000471229.7	chrX	+	101623151	101624980	484	Mitochondrial
ENSG00000100335.15	MIEF1	ENST00000325301.7	chr22	+	39502290	39511295	487	Mitochondrial
ENSG00000161267.12	BDH1	ENST00000441275.5	chr3	-	197555987	197532417	533	Mitochondrial
ENSG00000215012.9	RTL10	ENST00000328554.9	chr22	-	19854874	19852261	537	Mitochondrial
ENSG00000164983.9	TMEM65	ENST00000297632.8	chr8	-	124372701	124372157	544	Mitochondrial
ENSG00000255154.9	HTD2	ENST00000461393.7	chr3	+	58306520	58317614	547	Mitochondrial
ENSG00000119431.10	HDHD3	ENST00000374180.4	chr9	-	113376986	113374354	548	Mitochondrial
ENSG00000117593.12	DARS2	ENST00000649689.2	chr1	+	173824673	173825230	557	Mitochondrial
ENSG00000140107.12	SLC25A47	ENST00000557052.1	chr14	+	100323342	100328837	572	Mitochondrial
ENSG00000008405.12	CRY1	ENST00000008527.10	chr12	-	107093549	107092961	588	Mitochondrial
ENSG00000125434.11	SLC25A35	ENST00000577745.2	chr17	-	8295400	8294807	593	Mitochondrial
ENSG00000150756.14	ATPSCKMT	ENST00000280330.12	chr5	-	10249896	10235213	607	Mitochondrial
ENSG00000107815.10	TWNK	ENST00000311916.8	chr10	+	100987543	100988211	668	Mitochondrial
ENSG00000140459.18	CYP11A1	ENST00000358632.8	chr15	-	74366206	74345194	696	Mitochondrial
ENSG00000137992.15	DBT	ENST00000681780.1	chr1	-	100249833	100218637	743	Mitochondrial
ENSG00000089060.12	SLC8B1	ENST00000680972.1	chr12	-	113335109	113332878	749	Mitochondrial
ENSG00000166321.14	NUDT13	ENST00000537969.5	chr10	+	73110375	73125398	758	Mitochondrial
ENSG00000101574.15	METTL4	ENST00000574538.2	chr18	-	2571505	2567216	795	Mitochondrial
ENSG00000154930.15	ACSS1	ENST00000376726.3	chr20	-	25058980	25058102	878	Mitochondrial
ENSG00000197119.13	SLC25A29	ENST00000554912.1	chr14	-	100296545	100292996	3288	Mitochondrial
ENSG00000184389.9	A3GALT2	ENST00000442999.3	chr1	-	33321098	33321098	0	Other
ENSG00000151136.15	ABTB3	ENST00000490090.6	chr12	+	107318941	107318941	0	Other
ENSG00000159640.17	ACE	ENST00000579204.1	chr17	+	63484868	63484868	0	Other
ENSG00000142513.6	ACP4	ENST00000270593.2	chr19	+	50790415	50790415	0	Other
ENSG00000130402.14	ACTN4	ENST00000697712.1	chr19	+	38663542	38663542	0	Other
ENSG00000114948.13	ADAM23	ENST00000374415.7	chr2	+	206443867	206443867	0	Other
ENSG00000138316.11	ADAMTS14	ENST00000373208.5	chr10	+	70672803	70672803	0	Other
ENSG00000196526.11	AFAP1	ENST00000360265.9	chr4	-	7872078	7872078	0	Other
ENSG00000133612.20	AGAP3	ENST00000473312.5	chr7	+	151086742	151086742	0	Other
ENSG00000264006.9	AKR1C8	ENST00000584929.7	chr10	-	5185104	5185104	0	Other
ENSG00000116127.20	ALMS1	ENST00000614410.4	chr2	+	73385869	73385869	0	Other
ENSG00000124227.6	ANKRD60	ENST00000457363.2	chr20	-	58228653	58228653	0	Other
ENSG00000157999.6	ANKRD61	ENST00000409061.2	chr7	+	6031376	6031376	0	Other
ENSG00000151572.18	ANO4	ENST00000549155.6	chr12	+	100717526	100717526	0	Other
ENSG00000154856.13	APCDD1	ENST00000578882.1	chr18	+	10454982	10454982	0	Other
ENSG00000128313.2	APOL5	ENST00000249044.2	chr22	+	35717872	35717872	0	Other
ENSG00000124198.10	ARFGEF2	ENST00000679436.1	chr20	+	48921890	48921890	0	Other
ENSG00000186103.5	ARGFX	ENST00000651603.1	chr3	+	121570714	121570714	0	Other
ENSG00000134909.19	ARHGAP32	ENST00000310343.13	chr11	-	129192198	129192198	0	Other
ENSG00000228696.12	ARL17B	ENST00000572991.6	chr17	-	46358397	46358397	0	Other
ENSG00000165192.14	ASB11	ENST00000485437.2	chrX	-	15315605	15315605	0	Other
ENSG00000161944.17	ASGR2	ENST00000446679.6	chr17	-	7114240	7114240	0	Other
ENSG00000107669.19	ATE1	ENST00000693395.1	chr10	-	121927949	121927949	0	Other
ENSG00000105726.17	ATP13A1	ENST00000291503.9	chr19	-	19662116	19662116	0	Other
ENSG00000133657.17	ATP13A3	ENST00000642744.2	chr3	-	194462190	194462190	0	Other
ENSG00000112309.11	B3GAT2	ENST00000615536.1	chr6	-	70956429	70956429	0	Other
ENSG00000140320.12	BAHD1	ENST00000560846.1	chr15	+	40458465	40458465	0	Other
ENSG00000196289.7	BECN2	ENST00000419583.2	chr1	+	241957767	241957767	0	Other
ENSG00000167104.11	BPIFB6	ENST00000349552.1	chr20	+	33031648	33031648	0	Other
ENSG00000184459.10	BPIFC	ENST00000534972.4	chr22	-	32457386	32457386	0	Other
ENSG00000174672.16	BRSK2	ENST00000526678.5	chr11	+	1390285	1390285	0	Other
ENSG00000186265.11	BTLA	ENST00000383680.5	chr3	-	112499358	112499358	0	Other
ENSG00000157895.11	C12orf43	ENST00000445832.7	chr12	-	121012448	121012448	0	Other
ENSG00000162642.14	C1orf52	ENST00000344356.5	chr1	-	85259633	85259633	0	Other
ENSG00000222018.2	C21orf140	ENST00000410005.2	chr21	-	34401072	34401072	0	Other
ENSG00000204669.11	C9orf57	ENST00000424431.3	chr9	-	72072721	72072721	0	Other
ENSG00000100346.18	CACNA1I	ENST00000407673.5	chr22	+	39570753	39570753	0	Other
ENSG00000004948.16	CALCR	ENST00000415529.2	chr7	-	93486981	93486981	0	Other
ENSG00000126247.11	CAPNS1	ENST00000629983.2	chr19	+	36141012	36141012	0	Other
ENSG00000142453.13	CARM1	ENST00000344150.8	chr19	+	10871703	10871703	0	Other
ENSG00000137757.11	CASP5	ENST00000531367.5	chr11	-	105023136	105023136	0	Other
ENSG00000255181.3	CCDC166	ENST00000542437.1	chr8	-	143708109	143708109	0	Other
ENSG00000283428.1	CCDC195	ENST00000638102.1	chr2	-	224716365	224716365	0	Other
ENSG00000276409.5	CCL14	ENST00000622526.1	chr17	-	35986649	35986649	0	Other
ENSG00000284690.3	CD300H	ENST00000641031.1	chr17	-	74567343	74567343	0	Other
ENSG00000198752.11	CDC42BPB	ENST00000559043.2	chr14	-	103057173	103057173	0	Other
ENSG00000223591.5	CENPVL1	ENST00000602548.2	chrX	+	51710512	51710512	0	Other
ENSG00000283093.1	CENPVL2	ENST00000634648.1	chrX	-	51682831	51682831	0	Other
ENSG00000120051.15	CFAP58	ENST00000369703.1	chr10	+	104376855	104376855	0	Other
ENSG00000196811.13	CHRNG	ENST00000389492.3	chr2	+	232539748	232539748	0	Other
ENSG00000185758.9	CLDN24	ENST00000541814.1	chr4	-	183322426	183322426	0	Other
ENSG00000228607.3	CLDN25	ENST00000453129.3	chr11	+	113779796	113779796	0	Other
ENSG00000234469.4	CLDN34	ENST00000445307.4	chrX	+	9967358	9967358	0	Other
ENSG00000159212.13	CLIC6	ENST00000360731.7	chr21	+	34669389	34669389	0	Other
ENSG00000152910.19	CNTNAP4	ENST00000478060.5	chr16	+	76309897	76309897	0	Other
ENSG00000007545.16	CRAMP1	ENST00000293925.9	chr16	+	1614640	1614640	0	Other
ENSG00000095713.14	CRTAC1	ENST00000309155.3	chr10	-	98011337	98011337	0	Other
ENSG00000228836.9	CT45A5	ENST00000617203.1	chrX	-	135781729	135781729	0	Other
ENSG00000236761.6	CTAGE9	ENST00000314099.10	chr6	-	131711017	131711017	0	Other
ENSG00000163599.18	CTLA4	ENST00000487393.1	chr2	+	203867943	203867943	0	Other
ENSG00000138115.15	CYP2C8	ENST00000628935.1	chr10	-	95067430	95067430	0	Other
ENSG00000215371.3	DEFB108C	ENST00000400154.2	chr8	+	7373114	7373114	0	Other
ENSG00000254866.3	DEFB109D	ENST00000529497.4	chr8	-	12158033	12158033	0	Other
ENSG00000214642.1	DEFB113	ENST00000398718.1	chr6	-	49969625	49969625	0	Other
ENSG00000215547.1	DEFB115	ENST00000400552.1	chr20	+	31257664	31257664	0	Other
ENSG00000215545.1	DEFB116	ENST00000400549.1	chr20	-	31308585	31308585	0	Other
ENSG00000232948.1	DEFB130A	ENST00000400079.1	chr8	-	12318316	12318316	0	Other
ENSG00000233050.1	DEFB130B	ENST00000437818.1	chr8	-	12071747	12071747	0	Other
ENSG00000225805.4	DEFB131B	ENST00000530210.1	chr11	+	71878453	71878453	0	Other
ENSG00000205884.2	DEFB136	ENST00000382209.2	chr8	-	11974599	11974599	0	Other
ENSG00000116544.12	DLGAP3	ENST00000235180.4	chr1	-	34905383	34905383	0	Other
ENSG00000187908.20	DMBT1	ENST00000653442.1	chr10	+	122560771	122560771	0	Other
ENSG00000173253.16	DMRT2	ENST00000259622.10	chr9	+	1051614	1051614	0	Other
ENSG00000091073.20	DTX2	ENST00000446820.6	chr7	+	76480510	76480510	0	Other
ENSG00000169016.17	E2F6	ENST00000455198.5	chr2	-	11465879	11465879	0	Other
ENSG00000221818.9	EBF2	ENST00000535548.1	chr8	-	25887916	25887916	0	Other
ENSG00000284917.1	EEF1AKMT4-ECE2	ENST00000402825.7	chr3	+	184249695	184249695	0	Other
ENSG00000215529.13	EFCAB8	ENST00000618684.1	chr20	+	32863793	32863793	0	Other
ENSG00000114654.8	EFCC1	ENST00000436022.2	chr3	+	129001629	129001629	0	Other
ENSG00000165521.16	EML5	ENST00000380664.9	chr14	-	88792503	88792503	0	Other
ENSG00000206356.6	ENSG00000206356	ENST00000504077.3	chr5	-	99525361	99525361	0	Other
ENSG00000215156.6	ENSG00000215156	ENST00000505001.3	chr5	+	34190156	34190156	0	Other
ENSG00000233974.4	ENSG00000233974	ENST00000502532.2	chr5	-	21484011	21484011	0	Other
ENSG00000249319.2	ENSG00000249319	ENST00000450043.2	chr7	+	66087761	66087761	0	Other
ENSG00000250138.5	ENSG00000250138	ENST00000515156.3	chr5	+	69632080	69632080	0	Other
ENSG00000251158.2	ENSG00000251158	ENST00000505635.2	chr5	-	69903085	69903085	0	Other
ENSG00000251545.3	ENSG00000251545	ENST00000505650.3	chr5	+	179522483	179522483	0	Other
ENSG00000272772.2	ENSG00000272772	ENST00000519718.2	chr5	-	134225861	134225861	0	Other
ENSG00000273957.2	ENSG00000273957	ENST00000614465.2	chr5	+	100388975	100388975	0	Other
ENSG00000278263.2	ENSG00000278263	ENST00000622410.2	chr15	-	21742799	21742799	0	Other
ENSG00000281179.1	ENSG00000281179	ENST00000630556.1	chr15	-	21718245	21718245	0	Other
ENSG00000282278.1	ENSG00000282278	ENST00000507166.5	chr4	+	53377839	53377839	0	Other
ENSG00000284554.2	ENSG00000284554	ENST00000381568.9	chr22	+	39014363	39014363	0	Other
ENSG00000284684.1	ENSG00000284684	ENST00000636216.1	chr4	-	6070162	6070162	0	Other
ENSG00000284895.1	ENSG00000284895	ENST00000646142.1	chr1	-	41628816	41628816	0	Other
ENSG00000285133.1	ENSG00000285133	ENST00000642841.1	chr12	-	57520480	57520480	0	Other
ENSG00000286131.1	ENSG00000286131	ENST00000652575.1	chr8	+	32647202	32647202	0	Other
ENSG00000286224.1	ENSG00000286224	ENST00000652508.1	chr21	+	46326288	46326288	0	Other
ENSG00000288349.2	ENSG00000288349	ENST00000672116.2	chr5	-	70778151	70778151	0	Other
ENSG00000288520.1	ENSG00000288520	ENST00000673182.1	chr6	-	154510114	154510114	0	Other
ENSG00000288529.1	ENSG00000288529	ENST00000674115.1	chr6	+	133953304	133953304	0	Other
ENSG00000288570.1	ENSG00000288570	ENST00000674075.1	chr9	+	130713626	130713626	0	Other
ENSG00000288608.1	ENSG00000288608	ENST00000674552.1	chr7	+	151061928	151061928	0	Other
ENSG00000288614.1	ENSG00000288614	ENST00000675098.1	chr6	-	53041385	53041385	0	Other
ENSG00000288623.1	ENSG00000288623	ENST00000675818.1	chr12	+	120534697	120534697	0	Other
ENSG00000288625.1	ENSG00000288625	ENST00000676205.1	chr15	+	81002142	81002142	0	Other
ENSG00000288626.1	ENSG00000288626	ENST00000675347.1	chr1	+	147611590	147611590	0	Other
ENSG00000288629.1	ENSG00000288629	ENST00000676334.1	chr1	+	89579592	89579592	0	Other
ENSG00000288634.1	ENSG00000288634	ENST00000675268.1	chr7	+	112450487	112450487	0	Other
ENSG00000288636.1	ENSG00000288636	ENST00000617114.5	chr1	-	17011757	17011757	0	Other
ENSG00000288644.1	ENSG00000288644	ENST00000675181.1	chr1	+	203802094	203802094	0	Other
ENSG00000288645.1	ENSG00000288645	ENST00000676296.1	chr15	-	50686717	50686717	0	Other
ENSG00000288646.1	ENSG00000288646	ENST00000678782.1	chr6	+	53065602	53065602	0	Other
ENSG00000288654.1	ENSG00000288654	ENST00000677770.1	chr3	-	88058216	88058216	0	Other
ENSG00000288661.1	ENSG00000288661	ENST00000677315.1	chrX	-	63754664	63754664	0	Other
ENSG00000288678.2	ENSG00000288678	ENST00000710329.1	chr1	-	31938010	31938010	0	Other
ENSG00000288706.1	ENSG00000288706	ENST00000683890.1	chrX	+	23783278	23783278	0	Other
ENSG00000288708.1	ENSG00000288708	ENST00000683730.1	chr6	-	16328431	16328431	0	Other
ENSG00000288712.1	ENSG00000288712	ENST00000683102.1	chr6	+	68635890	68635890	0	Other
ENSG00000288715.2	ENSG00000288715	ENST00000683497.1	chr16	-	89418292	89418292	0	Other
ENSG00000288716.1	ENSG00000288716	ENST00000684204.1	chr13	-	77326988	77326988	0	Other
ENSG00000288841.1	ENSG00000288841	ENST00000691540.1	chr9	+	131432759	131432759	0	Other
ENSG00000288914.1	ENSG00000288914	ENST00000688005.1	chr7	+	105040858	105040858	0	Other
ENSG00000289025.1	ENSG00000289025	ENST00000685402.1	chr15	+	52045846	52045846	0	Other
ENSG00000289282.1	ENSG00000289282	ENST00000687518.1	chr6	+	31623874	31623874	0	Other
ENSG00000289325.1	ENSG00000289325	ENST00000689253.1	chr10	+	66926308	66926308	0	Other
ENSG00000289360.1	ENSG00000289360	ENST00000685210.1	chr7	+	105040848	105040848	0	Other
ENSG00000289490.1	ENSG00000289490	ENST00000689938.1	chr2	+	202377112	202377112	0	Other
ENSG00000289491.1	ENSG00000289491	ENST00000688509.1	chr16	-	30610351	30610351	0	Other
ENSG00000289653.1	ENSG00000289653	ENST00000695129.1	chr8	-	102863860	102863860	0	Other
ENSG00000289710.1	ENSG00000289710	ENST00000696552.1	chr1	-	30576825	30576825	0	Other
ENSG00000289715.1	ENSG00000289715	ENST00000696766.1	chr1	+	21547404	21547404	0	Other
ENSG00000289760.1	ENSG00000289760	ENST00000699190.1	chr7	-	100478170	100478170	0	Other
ENSG00000289761.1	ENSG00000289761	ENST00000699219.1	chr4	-	41143099	41143099	0	Other
ENSG00000289763.1	ENSG00000289763	ENST00000699225.1	chr3	+	10249042	10249042	0	Other
ENSG00000289764.2	ENSG00000289764	ENST00000699258.2	chr17	+	80545075	80545075	0	Other
ENSG00000289766.1	ENSG00000289766	ENST00000699336.2	chr12	-	13103484	13103484	0	Other
ENSG00000289767.1	ENSG00000289767	ENST00000699341.1	chr8	+	109539726	109539726	0	Other
ENSG00000289809.2	ENSG00000289809	ENST00000454887.1	chr3	+	12827446	12827446	0	Other
ENSG00000291302.1	ENSG00000291302	ENST00000706625.1	chr6	+	31622774	31622774	0	Other
ENSG00000291303.1	ENSG00000291303	ENST00000706628.1	chr9	+	131430129	131430129	0	Other
ENSG00000291315.1	ENSG00000291315	ENST00000706951.1	chr3	+	40312086	40312086	0	Other
ENSG00000292259.1	ENSG00000292259	ENST00000710384.1	chr12	+	111842237	111842237	0	Other
ENSG00000293562.1	ENSG00000293562	ENST00000713621.1	chr1	-	174022298	174022298	0	Other
ENSG00000293564.1	ENSG00000293564	ENST00000713864.1	chr1	+	179882316	179882316	0	Other
ENSG00000293565.1	ENSG00000293565	ENST00000713865.1	chr1	-	23094376	23094376	0	Other
ENSG00000293575.1	ENSG00000293575	ENST00000714410.1	chr18	-	21111139	21111139	0	Other
ENSG00000293584.1	ENSG00000293584	ENST00000715207.1	chr2	+	111121153	111121153	0	Other
ENSG00000293685.1	ENSG00000293685	ENST00000718236.1	chr11	-	804419	804419	0	Other
ENSG00000293689.1	ENSG00000293689	ENST00000718358.1	chr5	+	70508196	70508196	0	Other
ENSG00000293691.1	ENSG00000293691	ENST00000718364.1	chr5	+	70487719	70487719	0	Other
ENSG00000141736.14	ERBB2	ENST00000541774.5	chr17	+	39699560	39699560	0	Other
ENSG00000140009.19	ESR2	ENST00000557772.5	chr14	-	64282985	64282985	0	Other
ENSG00000283644.1	ETDC	ENST00000635820.1	chrX	+	135309480	135309480	0	Other
ENSG00000108950.12	FAM20A	ENST00000619787.4	chr17	-	68540577	68540577	0	Other
ENSG00000286102.1	FAM246A	ENST00000652479.1	chr22	-	21361299	21361299	0	Other
ENSG00000286175.1	FAM246B	ENST00000652395.1	chr22	+	18633984	18633984	0	Other
ENSG00000286025.2	FAM246C	ENST00000652053.1	chr22	+	19029524	19029524	0	Other
ENSG00000285950.1	FAM90A10	ENST00000533716.2	chr8	+	7768977	7768977	0	Other
ENSG00000233115.5	FAM90A11	ENST00000518378.2	chr8	-	8015352	8015352	0	Other
ENSG00000254229.4	FAM90A12	ENST00000519497.3	chr8	-	8030646	8030646	0	Other
ENSG00000223885.4	FAM90A13	ENST00000534703.1	chr8	+	7279770	7279770	0	Other
ENSG00000285814.1	FAM90A14	ENST00000648315.1	chr8	+	7715443	7715443	0	Other
ENSG00000230045.4	FAM90A15	ENST00000514465.1	chr8	+	7256904	7256904	0	Other
ENSG00000285620.1	FAM90A16	ENST00000648174.1	chr8	+	7730739	7730739	0	Other
ENSG00000285720.1	FAM90A17	ENST00000650426.1	chr8	+	7746034	7746034	0	Other
ENSG00000285913.1	FAM90A18	ENST00000647769.1	chr8	+	7723091	7723091	0	Other
ENSG00000285657.1	FAM90A19	ENST00000647903.1	chr8	+	7753682	7753682	0	Other
ENSG00000233295.3	FAM90A20	ENST00000528221.1	chr8	+	7295014	7295014	0	Other
ENSG00000285687.1	FAM90A22	ENST00000648590.1	chr8	-	7575006	7575006	0	Other
ENSG00000285765.1	FAM90A23	ENST00000648435.1	chr8	-	7582653	7582653	0	Other
ENSG00000233132.4	FAM90A3	ENST00000506444.1	chr8	+	7264526	7264526	0	Other
ENSG00000215373.4	FAM90A5	ENST00000528738.1	chr8	+	7287392	7287392	0	Other
ENSG00000285975.1	FAM90A7	ENST00000650288.1	chr8	-	7559712	7559712	0	Other
ENSG00000285937.1	FAM90A8	ENST00000647775.1	chr8	+	7738387	7738387	0	Other
ENSG00000285607.1	FAM90A9	ENST00000648344.1	chr8	+	7761330	7761330	0	Other
ENSG00000165140.12	FBP1	ENST00000682520.1	chr9	-	94639310	94639310	0	Other
ENSG00000163013.12	FBXO41	ENST00000295133.9	chr2	-	73269630	73269630	0	Other
ENSG00000217128.13	FNIP1	ENST00000307968.11	chr5	-	131796921	131796921	0	Other
ENSG00000204612.1	FOXB2	ENST00000376708.1	chr9	+	77019655	77019655	0	Other
ENSG00000184659.6	FOXD4L4	ENST00000377413.3	chr9	+	65737146	65737146	0	Other
ENSG00000248767.2	FOXL3	ENST00000506382.2	chr7	+	290170	290170	0	Other
ENSG00000183090.5	FREM3	ENST00000329798.5	chr4	-	143700675	143700675	0	Other
ENSG00000165694.11	FRMD7	ENST00000464296.1	chrX	-	132127844	132127844	0	Other
ENSG00000125861.16	GFRA4	ENST00000477160.1	chr20	-	3663399	3663399	0	Other
ENSG00000176402.6	GJC3	ENST00000312891.3	chr7	-	99929620	99929620	0	Other
ENSG00000255151.2	GLYATL1B	ENST00000527482.2	chr11	+	59086307	59086307	0	Other
ENSG00000174946.7	GPR171	ENST00000617554.1	chr3	-	151199386	151199386	0	Other
ENSG00000111291.9	GPRC5D	ENST00000396333.3	chr12	-	12950384	12950384	0	Other
ENSG00000290320.1	H2BN1	ENST00000704639.1	chr17	+	32895433	32895433	0	Other
ENSG00000273213.4	H3-7	ENST00000609879.2	chr1	-	143905966	143905966	0	Other
ENSG00000121764.12	HCRTR1	ENST00000373705.1	chr1	+	31619193	31619193	0	Other
ENSG00000206503.15	HLA-A	ENST00000638375.2	chr6	+	29942554	29942554	0	Other
ENSG00000183644.14	HOATZ	ENST00000332814.6	chr11	+	111514785	111514785	0	Other
ENSG00000173083.16	HPSE	ENST00000681769.1	chr4	-	83334782	83334782	0	Other
ENSG00000281990.1	IGHV1-69-2	ENST00000632209.1	chr14	-	106737547	106737547	0	Other
ENSG00000270505.1	IGHV1OR15-1	ENST00000604066.1	chr15	-	22160868	22160868	0	Other
ENSG00000188403.7	IGHV1OR15-9	ENST00000338912.5	chr15	-	19965101	19965101	0	Other
ENSG00000277282.1	IGHV1OR21-1	ENST00000622028.1	chr21	-	10649835	10649835	0	Other
ENSG00000274576.2	IGHV2-70	ENST00000617374.2	chr14	-	106771020	106771020	0	Other
ENSG00000259303.5	IGHV2OR16-5	ENST00000567458.2	chr16	+	32847713	32847713	0	Other
ENSG00000282639.1	IGHV3-64D	ENST00000632099.1	chr14	-	106088573	106088573	0	Other
ENSG00000259490.2	IGHV3OR15-7	ENST00000558565.2	chr15	-	19988117	19988117	0	Other
ENSG00000233732.5	IGHV3OR16-10	ENST00000425181.3	chr16	+	32995048	32995048	0	Other
ENSG00000270467.1	IGHV3OR16-12	ENST00000570121.2	chr16	+	33802764	33802764	0	Other
ENSG00000271178.1	IGHV3OR16-13	ENST00000562905.2	chr16	+	33827214	33827214	0	Other
ENSG00000259680.5	IGHV3OR16-17	ENST00000569103.2	chr16	-	33845229	33845229	0	Other
ENSG00000271130.1	IGHV3OR16-8	ENST00000565407.2	chr16	+	33009175	33009175	0	Other
ENSG00000259261.2	IGHV4OR15-8	ENST00000557788.2	chr15	-	22185402	22185402	0	Other
ENSG00000250036.1	IGKV1D-37	ENST00000509129.1	chr2	+	89884740	89884740	0	Other
ENSG00000231292.6	IGKV1OR2-108	ENST00000453673.3	chr2	+	113406396	113406396	0	Other
ENSG00000251039.4	IGKV2D-40	ENST00000429992.3	chr2	+	89851758	89851758	0	Other
ENSG00000233999.3	IGKV3OR2-268	ENST00000421835.2	chr2	+	87338511	87338511	0	Other
ENSG00000211639.2	IGLV4-60	ENST00000390284.2	chr22	+	22162199	22162199	0	Other
ENSG00000211647.1	IGLV5-48	ENST00000390293.1	chr22	+	22352940	22352940	0	Other
ENSG00000211640.4	IGLV6-57	ENST00000390285.4	chr22	+	22195799	22195799	0	Other
ENSG00000115598.10	IL1RL2	ENST00000441515.3	chr2	+	102187015	102187015	0	Other
ENSG00000138684.9	IL21	ENST00000611104.2	chr4	-	122621011	122621011	0	Other
ENSG00000162594.17	IL23R	ENST00000697153.1	chr1	+	67168121	67168121	0	Other
ENSG00000113520.11	IL4	ENST00000350025.2	chr5	+	132674051	132674051	0	Other
ENSG00000176842.16	IRX5	ENST00000320990.9	chr16	+	54931199	54931199	0	Other
ENSG00000182132.15	KCNIP1	ENST00000411494.5	chr5	+	170504573	170504573	0	Other
ENSG00000115041.14	KCNIP3	ENST00000698060.1	chr2	+	95317846	95317846	0	Other
ENSG00000185774.17	KCNIP4	ENST00000515786.2	chr4	-	21948631	21948631	0	Other
ENSG00000186795.1	KCNK18	ENST00000334549.1	chr10	+	117197489	117197489	0	Other
ENSG00000189013.16	KIR2DL4	ENST00000346587.8	chr19	+	54803652	54803652	0	Other
ENSG00000240403.6	KIR3DL2	ENST00000270442.6	chr19	+	54850476	54850476	0	Other
ENSG00000283039.1	KLF18	ENST00000634670.1	chr1	-	44141631	44141631	0	Other
ENSG00000185271.9	KLHL33	ENST00000637228.1	chr14	-	20435811	20435811	0	Other
ENSG00000167759.13	KLK13	ENST00000335422.3	chr19	-	51065067	51065067	0	Other
ENSG00000205810.9	KLRC3	ENST00000381903.2	chr12	-	10420550	10420550	0	Other
ENSG00000198854.5	KPLCE	ENST00000368775.3	chr1	+	152719522	152719522	0	Other
ENSG00000111615.14	KRR1	ENST00000438169.6	chr12	-	75511597	75511597	0	Other
ENSG00000186980.7	KRTAP23-1	ENST00000334160.6	chr21	-	30348606	30348606	0	Other
ENSG00000212658.1	KRTAP29-1	ENST00000391353.1	chr17	-	41302851	41302851	0	Other
ENSG00000241241.1	KRTAP4-16	ENST00000440582.1	chr17	-	41102209	41102209	0	Other
ENSG00000212722.9	KRTAP4-9	ENST00000391415.2	chr17	+	41105389	41105389	0	Other
ENSG00000240542.6	KRTAP9-1	ENST00000398470.1	chr17	+	41189887	41189887	0	Other
ENSG00000212659.2	KRTAP9-6	ENST00000391355.2	chr17	+	41265378	41265378	0	Other
ENSG00000180386.8	KRTAP9-7	ENST00000391354.2	chr17	+	41275698	41275698	0	Other
ENSG00000133424.22	LARGE1	ENST00000609799.6	chr22	-	33761476	33761476	0	Other
ENSG00000186844.6	LCE1A	ENST00000335123.4	chr1	+	152827473	152827473	0	Other
ENSG00000185962.1	LCE3A	ENST00000335674.1	chr1	-	152623103	152623103	0	Other
ENSG00000187238.5	LCE3B	ENST00000335633.1	chr1	+	152613811	152613811	0	Other
ENSG00000166796.12	LDHC	ENST00000546146.5	chr11	+	18412718	18412718	0	Other
ENSG00000138039.15	LHCGR	ENST00000405626.5	chr2	-	48755671	48755671	0	Other
ENSG00000173239.14	LIPM	ENST00000539337.2	chr10	+	88805979	88805979	0	Other
ENSG00000232030.4	MAGEB6B	ENST00000416929.3	chrX	+	26160601	26160601	0	Other
ENSG00000165509.13	MAGEC3	ENST00000298296.1	chrX	+	141838316	141838316	0	Other
ENSG00000089022.15	MAPKAPK5	ENST00000549875.1	chr12	+	111842734	111842734	0	Other
ENSG00000125952.21	MAX	ENST00000555419.5	chr14	-	65102339	65102339	0	Other
ENSG00000141854.10	MISP3	ENST00000269720.6	chr19	+	14072536	14072536	0	Other
ENSG00000285025.1	MIURF	ENST00000637854.1	chr22	+	39504231	39504231	0	Other
ENSG00000289051.1	MLDHR	ENST00000692337.1	chr10	+	87863559	87863559	0	Other
ENSG00000102539.5	MLNR	ENST00000218721.1	chr13	+	49220338	49220338	0	Other
ENSG00000137745.13	MMP13	ENST00000340273.4	chr11	-	102955705	102955705	0	Other
ENSG00000172680.1	MOS	ENST00000311923.1	chr8	-	56113982	56113982	0	Other
ENSG00000170262.13	MRAP	ENST00000339944.4	chr21	+	32298972	32298972	0	Other
ENSG00000172938.3	MRGPRD	ENST00000309106.3	chr11	-	68980986	68980986	0	Other
ENSG00000182170.3	MRGPRG	ENST00000332314.3	chr11	-	3218813	3218813	0	Other
ENSG00000063601.17	MTMR1	ENST00000490316.7	chrX	+	150693531	150693531	0	Other
ENSG00000134640.3	MTNR1B	ENST00000532482.1	chr11	+	92969726	92969726	0	Other
ENSG00000118513.21	MYB	ENST00000533624.5	chr6	+	135181514	135181514	0	Other
ENSG00000166268.11	MYRFL	ENST00000299350.5	chr12	+	69935956	69935956	0	Other
ENSG00000072864.16	NDE1	ENST00000572756.6	chr16	+	15664779	15664779	0	Other
ENSG00000115488.3	NEU2	ENST00000233840.3	chr2	+	233032672	233032672	0	Other
ENSG00000235608.2	NKX1-1	ENST00000422806.2	chr4	-	1406442	1406442	0	Other
ENSG00000215174.2	NLRP2B	ENST00000434992.1	chrX	-	57680260	57680260	0	Other
ENSG00000106410.15	NOBOX	ENST00000467773.1	chr7	-	144410227	144410227	0	Other
ENSG00000007171.19	NOS2	ENST00000697339.1	chr17	-	27793694	27793694	0	Other
ENSG00000183426.17	NPIPA1	ENST00000328085.10	chr16	+	14937443	14937443	0	Other
ENSG00000254852.9	NPIPA2	ENST00000530328.5	chr16	+	14748066	14748066	0	Other
ENSG00000224712.13	NPIPA3	ENST00000526520.5	chr16	+	14708944	14708944	0	Other
ENSG00000183793.14	NPIPA5	ENST00000360151.9	chr16	-	15378294	15378294	0	Other
ENSG00000183889.13	NPIPA6	ENST00000331436.6	chr16	+	16350098	16350098	0	Other
ENSG00000214940.9	NPIPA8	ENST00000541810.5	chr16	-	18332662	18332662	0	Other
ENSG00000233024.7	NPIPA9	ENST00000327792.6	chr16	-	18358582	18358582	0	Other
ENSG00000198400.14	NTRK1	ENST00000675461.1	chr1	+	156860935	156860935	0	Other
ENSG00000136811.17	ODF2	ENST00000393527.8	chr9	+	128456092	128456092	0	Other
ENSG00000254550.1	OMP	ENST00000529803.1	chr11	+	77102840	77102840	0	Other
ENSG00000285010.2	OOSP4A	ENST00000645590.2	chr11	+	59964033	59964033	0	Other
ENSG00000197430.11	OPALIN	ENST00000611913.4	chr10	-	96353455	96353455	0	Other
ENSG00000166363.6	OR10A5	ENST00000299454.5	chr11	+	6845683	6845683	0	Other
ENSG00000179919.3	OR10A7	ENST00000326258.1	chr12	+	55221025	55221025	0	Other
ENSG00000172640.4	OR10AD1	ENST00000310248.4	chr12	-	48203292	48203292	0	Other
ENSG00000198674.3	OR10G6	ENST00000307002.3	chr11	-	123995161	123995161	0	Other
ENSG00000236981.1	OR10G9	ENST00000375024.1	chr11	+	124023013	124023013	0	Other
ENSG00000196266.6	OR10J3	ENST00000649616.1	chr1	-	159314659	159314659	0	Other
ENSG00000249730.1	OR10J4	ENST00000504970.1	chr1	+	159432204	159432204	0	Other
ENSG00000184155.8	OR10J5	ENST00000334857.3	chr1	-	159536007	159536007	0	Other
ENSG00000175398.3	OR10P1	ENST00000309675.3	chr12	+	55636892	55636892	0	Other
ENSG00000198965.5	OR10R2	ENST00000641400.1	chr1	+	158479911	158479911	0	Other
ENSG00000186306.1	OR10T2	ENST00000334438.1	chr1	-	158399466	158399466	0	Other
ENSG00000172289.3	OR10V1	ENST00000307552.3	chr11	-	59713845	59713845	0	Other
ENSG00000279111.2	OR10X1	ENST00000623167.1	chr1	-	158579899	158579899	0	Other
ENSG00000257115.2	OR11H12	ENST00000550708.2	chr14	+	18601117	18601117	0	Other
ENSG00000130538.6	OR11H1	ENST00000643195.1	chr22	+	15528192	15528192	0	Other
ENSG00000258453.4	OR11H2	ENST00000556246.3	chr14	-	19713883	19713883	0	Other
ENSG00000176219.3	OR11H6	ENST00000315519.3	chr14	+	20223710	20223710	0	Other
ENSG00000258806.2	OR11H7	ENST00000553765.2	chr14	+	20229402	20229402	0	Other
ENSG00000197591.3	OR11L1	ENST00000355784.3	chr1	-	247841896	247841896	0	Other
ENSG00000276119.1	OR13C2	ENST00000542196.2	chr9	-	104605627	104605627	0	Other
ENSG00000148136.5	OR13C4	ENST00000277216.3	chr9	-	104527209	104527209	0	Other
ENSG00000277556.1	OR13C5	ENST00000374779.3	chr9	-	104599413	104599413	0	Other
ENSG00000243641.3	OR13C7	ENST00000424348.1	chr9	-	36003867	36003867	0	Other
ENSG00000186943.1	OR13C8	ENST00000335040.1	chr9	+	104569168	104569168	0	Other
ENSG00000136839.1	OR13C9	ENST00000259362.1	chr9	-	104618204	104618204	0	Other
ENSG00000179055.8	OR13D1	ENST00000641530.1	chr9	+	104694518	104694518	0	Other
ENSG00000186881.3	OR13F1	ENST00000334726.3	chr9	+	104504263	104504263	0	Other
ENSG00000171054.9	OR13H1	ENST00000338616.6	chrX	+	131544074	131544074	0	Other
ENSG00000168828.6	OR13J1	ENST00000377981.4	chr9	-	35870401	35870401	0	Other
ENSG00000177174.1	OR14C36	ENST00000317861.1	chr1	+	248348775	248348775	0	Other
ENSG00000153230.4	OR14K1	ENST00000283225.2	chr1	+	247738615	247738615	0	Other
ENSG00000172150.4	OR1A2	ENST00000381951.1	chr17	+	3197519	3197519	0	Other
ENSG00000262628.1	OR1D5	ENST00000575751.1	chr17	-	3063607	3063607	0	Other
ENSG00000180016.2	OR1E1	ENST00000322608.2	chr17	-	3398410	3398410	0	Other
ENSG00000127780.3	OR1E2	ENST00000248384.1	chr17	-	3433841	3433841	0	Other
ENSG00000183024.4	OR1G1	ENST00000328890.3	chr17	-	3127551	3127551	0	Other
ENSG00000136834.3	OR1J1	ENST00000259357.3	chr9	-	122477926	122477926	0	Other
ENSG00000197233.7	OR1J2	ENST00000335302.5	chr9	+	122510802	122510802	0	Other
ENSG00000239590.1	OR1J4	ENST00000340750.1	chr9	+	122519141	122519141	0	Other
ENSG00000165204.3	OR1K1	ENST00000277309.3	chr9	+	122800123	122800123	0	Other
ENSG00000173679.2	OR1L1	ENST00000309623.1	chr9	+	122661716	122661716	0	Other
ENSG00000171481.5	OR1L3	ENST00000304820.5	chr9	+	122675130	122675130	0	Other
ENSG00000136939.1	OR1L4	ENST00000259466.1	chr9	+	122723990	122723990	0	Other
ENSG00000171505.6	OR1N1	ENST00000304880.2	chr9	-	122527293	122527293	0	Other
ENSG00000262085.2	OR1P1	ENST00000571766.2	chr17	-	3154882	3154882	0	Other
ENSG00000165202.3	OR1Q1	ENST00000297913.3	chr9	+	122614738	122614738	0	Other
ENSG00000180042.5	OR1R1P	ENST00000572493.2	chr17	+	3385930	3385930	0	Other
ENSG00000197887.6	OR1S2	ENST00000641683.2	chr11	-	58204142	58204142	0	Other
ENSG00000221989.3	OR2A2	ENST00000408979.3	chr7	+	144109583	144109583	0	Other
ENSG00000180658.4	OR2A4	ENST00000315453.4	chr6	-	131701401	131701401	0	Other
ENSG00000244623.2	OR2AE1	ENST00000316368.3	chr7	-	99877033	99877033	0	Other
ENSG00000124657.1	OR2B6	ENST00000244623.1	chr6	+	27957241	27957241	0	Other
ENSG00000182477.5	OR2B8P	ENST00000432841.1	chr6	-	28054165	28054165	0	Other
ENSG00000166368.3	OR2D2	ENST00000299459.3	chr11	-	6892500	6892500	0	Other
ENSG00000178358.5	OR2D3	ENST00000317834.5	chr11	+	6921002	6921002	0	Other
ENSG00000221910.3	OR2F2	ENST00000408955.3	chr7	+	143935233	143935233	0	Other
ENSG00000177489.1	OR2G2	ENST00000320065.1	chr1	+	247588360	247588360	0	Other
ENSG00000177476.3	OR2G3	ENST00000320002.3	chr1	+	247605586	247605586	0	Other
ENSG00000171133.4	OR2K2	ENST00000374428.1	chr9	-	111328520	111328520	0	Other
ENSG00000279263.1	OR2L8	ENST00000623922.1	chr1	+	247948858	247948858	0	Other
ENSG00000162727.3	OR2M5	ENST00000366476.1	chr1	+	248145148	248145148	0	Other
ENSG00000177186.3	OR2M7	ENST00000317965.3	chr1	-	248324568	248324568	0	Other
ENSG00000183310.3	OR2T34	ENST00000328782.3	chr1	-	248574757	248574757	0	Other
ENSG00000196539.3	OR2T3	ENST00000359594.3	chr1	+	248473351	248473351	0	Other
ENSG00000196944.5	OR2T4	ENST00000366473.4	chr1	+	248361665	248361665	0	Other
ENSG00000203661.4	OR2T5	ENST00000641363.1	chr1	+	248488589	248488589	0	Other
ENSG00000204704.3	OR2W1	ENST00000377175.2	chr6	-	29045175	29045175	0	Other
ENSG00000238243.3	OR2W3	ENST00000360358.3	chr1	+	247895587	247895587	0	Other
ENSG00000174339.3	OR2Y1	ENST00000307832.3	chr5	-	180740058	180740058	0	Other
ENSG00000181958.5	OR4A15	ENST00000641526.1	chr11	+	55367974	55367974	0	Other
ENSG00000181961.5	OR4A16	ENST00000314721.5	chr11	+	55343201	55343201	0	Other
ENSG00000237388.3	OR4A47	ENST00000446524.2	chr11	+	48488793	48488793	0	Other
ENSG00000225997.1	OR4A8	ENST00000418689.1	chr11	+	54682877	54682877	0	Other
ENSG00000175619.3	OR4B1	ENST00000309562.3	chr11	+	48216810	48216810	0	Other
ENSG00000181939.3	OR4C15	ENST00000642128.1	chr11	+	55554469	55554469	0	Other
ENSG00000279514.2	OR4C16	ENST00000623907.1	chr11	+	55572128	55572128	0	Other
ENSG00000260811.3	OR4C45	ENST00000568934.1	chr11	+	50032874	50032874	0	Other
ENSG00000185926.1	OR4C46	ENST00000328188.1	chr11	-	54603998	54603998	0	Other
ENSG00000176540.3	OR4C5	ENST00000319813.3	chr11	-	48366465	48366465	0	Other
ENSG00000176200.1	OR4D11	ENST00000313253.1	chr11	+	59503576	59503576	0	Other
ENSG00000171014.3	OR4D5	ENST00000307033.3	chr11	+	123939617	123939617	0	Other
ENSG00000166884.3	OR4D6	ENST00000300127.3	chr11	+	59456961	59456961	0	Other
ENSG00000284662.2	OR4F16	ENST00000332831.5	chr1	-	686654	686654	0	Other
ENSG00000176269.4	OR4F21	ENST00000320901.4	chr8	-	167024	167024	0	Other
ENSG00000284733.2	OR4F29	ENST00000426406.4	chr1	-	451678	451678	0	Other
ENSG00000169488.7	OR4K15	ENST00000305051.6	chr14	+	19975591	19975591	0	Other
ENSG00000176290.8	OR4K3	ENST00000425829.2	chr14	-	19869143	19869143	0	Other
ENSG00000176281.5	OR4K5	ENST00000315915.5	chr14	+	19920607	19920607	0	Other
ENSG00000176246.1	OR4L1	ENST00000315683.1	chr14	+	20060045	20060045	0	Other
ENSG00000183706.6	OR4N4	ENST00000328795.6	chr15	+	22094522	22094522	0	Other
ENSG00000176555.1	OR4S1	ENST00000319988.1	chr11	+	48306223	48306223	0	Other
ENSG00000176567.1	OR4X1	ENST00000320048.1	chr11	+	48263861	48263861	0	Other
ENSG00000172208.7	OR4X2	ENST00000624868.2	chr11	+	48245104	48245104	0	Other
ENSG00000205496.1	OR51A2	ENST00000380371.1	chr11	-	4955713	4955713	0	Other
ENSG00000279012.2	OR51B2	ENST00000624187.1	chr11	-	5324297	5324297	0	Other
ENSG00000183251.4	OR51B4	ENST00000380224.2	chr11	-	5301946	5301946	0	Other
ENSG00000167355.8	OR51B5	ENST00000300773.3	chr11	-	5343524	5343524	0	Other
ENSG00000176239.7	OR51B6	ENST00000380219.1	chr11	+	5351508	5351508	0	Other
ENSG00000280021.3	OR51F1	ENST00000624103.2	chr11	-	4769938	4769938	0	Other
ENSG00000278870.2	OR51G1	ENST00000623849.1	chr11	-	4924339	4924339	0	Other
ENSG00000167359.8	OR51I1	ENST00000380211.1	chr11	-	5441514	5441514	0	Other
ENSG00000176922.5	OR51S1	ENST00000322101.5	chr11	-	4849208	4849208	0	Other
ENSG00000176900.2	OR51T1	ENST00000322049.1	chr11	+	4881900	4881900	0	Other
ENSG00000176742.3	OR51V1	ENST00000641270.1	chr11	-	5200682	5200682	0	Other
ENSG00000255307.2	OR52B2	ENST00000530810.2	chr11	-	6170326	6170326	0	Other
ENSG00000187747.2	OR52B6	ENST00000345043.2	chr11	+	5580877	5580877	0	Other
ENSG00000273085.3	OR52E1	ENST00000445557.1	chr11	+	5069572	5069572	0	Other
ENSG00000176787.2	OR52E2	ENST00000321522.2	chr11	-	5059627	5059627	0	Other
ENSG00000205409.3	OR52E6	ENST00000329322.5	chr11	-	5841897	5841897	0	Other
ENSG00000183269.6	OR52E8	ENST00000537935.2	chr11	-	5857690	5857690	0	Other
ENSG00000232268.8	OR52I1	ENST00000530443.4	chr11	+	4594039	4594039	0	Other
ENSG00000205495.1	OR52J3	ENST00000380370.1	chr11	+	5046526	5046526	0	Other
ENSG00000197790.1	OR52M1	ENST00000360213.1	chr11	+	4545191	4545191	0	Other
ENSG00000181109.3	OR52P1	ENST00000438474.1	chr11	+	5726502	5726502	0	Other
ENSG00000279270.2	OR52R1	ENST00000624978.1	chr11	-	4804380	4804380	0	Other
ENSG00000175485.3	OR52W1	ENST00000311352.3	chr11	+	6199224	6199224	0	Other
ENSG00000188691.6	OR56A5	ENST00000532411.2	chr11	-	5968494	5968494	0	Other
ENSG00000213439.3	OR5AC1	ENST00000429239.1	chr3	+	98064472	98064472	0	Other
ENSG00000196578.4	OR5AC2	ENST00000358642.2	chr3	+	98087173	98087173	0	Other
ENSG00000181273.3	OR5AK2	ENST00000326855.3	chr11	+	56988914	56988914	0	Other
ENSG00000181282.5	OR5AK3P	ENST00000527486.2	chr11	+	56971050	56971050	0	Other
ENSG00000272987.1	OR5AL1	ENST00000440231.1	chr11	+	56412696	56412696	0	Other
ENSG00000172464.4	OR5AP2	ENST00000544374.3	chr11	-	56642439	56642439	0	Other
ENSG00000172459.5	OR5AR1	ENST00000624596.2	chr11	+	56663686	56663686	0	Other
ENSG00000197786.3	OR5B17	ENST00000357377.3	chr11	-	58359069	58359069	0	Other
ENSG00000198283.3	OR5B21	ENST00000360374.3	chr11	-	58508105	58508105	0	Other
ENSG00000198678.5	OR5BS1P	ENST00000328207.6	chr12	+	48559882	48559882	0	Other
ENSG00000148215.4	OR5C1	ENST00000373680.3	chr9	+	122788933	122788933	0	Other
ENSG00000279761.2	OR5D13	ENST00000623930.1	chr11	+	55773438	55773438	0	Other
ENSG00000186113.1	OR5D14	ENST00000335605.1	chr11	+	55795556	55795556	0	Other
ENSG00000205029.1	OR5D16	ENST00000378396.1	chr11	+	55838752	55838752	0	Other
ENSG00000186119.9	OR5D18	ENST00000333976.7	chr11	+	55819630	55819630	0	Other
ENSG00000149133.1	OR5F1	ENST00000278409.1	chr11	-	55994625	55994625	0	Other
ENSG00000241356.2	OR5G3	ENST00000435756.2	chr11	-	56820516	56820516	0	Other
ENSG00000167825.3	OR5I1	ENST00000301532.3	chr11	-	55936400	55936400	0	Other
ENSG00000174957.1	OR5J2	ENST00000312298.1	chr11	+	56176618	56176618	0	Other
ENSG00000231861.3	OR5K2	ENST00000427338.3	chr3	+	98497681	98497681	0	Other
ENSG00000206536.1	OR5K3	ENST00000383695.1	chr3	+	98390666	98390666	0	Other
ENSG00000196098.2	OR5K4	ENST00000354924.2	chr3	+	98353854	98353854	0	Other
ENSG00000205030.1	OR5L2	ENST00000378397.1	chr11	+	55827219	55827219	0	Other
ENSG00000254834.5	OR5M10	ENST00000526538.2	chr11	-	56577721	56577721	0	Other
ENSG00000255223.5	OR5M11	ENST00000528616.5	chr11	-	56543257	56543257	0	Other
ENSG00000181371.5	OR5M8	ENST00000327216.5	chr11	-	56491370	56491370	0	Other
ENSG00000150269.1	OR5M9	ENST00000279791.1	chr11	-	56463401	56463401	0	Other
ENSG00000183303.3	OR5P2	ENST00000329434.3	chr11	-	7796942	7796942	0	Other
ENSG00000172489.7	OR5T3	ENST00000313033.4	chr11	+	56252254	56252254	0	Other
ENSG00000187612.1	OR5W2	ENST00000344514.1	chr11	-	55914582	55914582	0	Other
ENSG00000182083.8	OR6B2	ENST00000319423.5	chr2	-	240030429	240030429	0	Other
ENSG00000205328.3	OR6C65	ENST00000379665.3	chr12	+	55400529	55400529	0	Other
ENSG00000205327.3	OR6C68	ENST00000548615.1	chr12	+	55492378	55492378	0	Other
ENSG00000184954.4	OR6C70	ENST00000327335.4	chr12	-	55470138	55470138	0	Other
ENSG00000185821.3	OR6C76	ENST00000328314.3	chr12	+	55426254	55426254	0	Other
ENSG00000196171.3	OR6K2	ENST00000359610.3	chr1	-	158700652	158700652	0	Other
ENSG00000196099.5	OR6M1	ENST00000309154.3	chr11	-	123806349	123806349	0	Other
ENSG00000279051.5	OR6Q1	ENST00000302622.4	chr11	+	58030953	58030953	0	Other
ENSG00000181803.3	OR6S1	ENST00000320704.3	chr14	-	20641691	20641691	0	Other
ENSG00000181499.3	OR6T1	ENST00000321252.3	chr11	-	123943838	123943838	0	Other
ENSG00000225781.2	OR6V1	ENST00000418316.2	chr7	+	143052341	143052341	0	Other
ENSG00000221931.3	OR6X1	ENST00000327930.3	chr11	-	123754518	123754518	0	Other
ENSG00000127529.7	OR7C2	ENST00000248072.3	chr19	+	14941489	14941489	0	Other
ENSG00000161807.3	OR7G1	ENST00000541538.1	chr19	-	9115763	9115763	0	Other
ENSG00000170920.2	OR7G3	ENST00000305444.2	chr19	-	9126950	9126950	0	Other
ENSG00000280090.3	OR8B4	ENST00000356130.7	chr11	-	124424871	124424871	0	Other
ENSG00000279116.3	OR8D2	ENST00000624618.2	chr11	-	124320197	124320197	0	Other
ENSG00000181214.8	OR8G2P	ENST00000412796.2	chr11	+	124224732	124224732	0	Other
ENSG00000181761.5	OR8H3	ENST00000313472.3	chr11	+	56122373	56122373	0	Other
ENSG00000172154.11	OR8I2	ENST00000302124.8	chr11	+	56093308	56093308	0	Other
ENSG00000150261.5	OR8K1	ENST00000279783.5	chr11	+	56346039	56346039	0	Other
ENSG00000181752.3	OR8K5	ENST00000313447.1	chr11	-	56160317	56160317	0	Other
ENSG00000284723.2	OR8S1	ENST00000641651.1	chr12	+	48525632	48525632	0	Other
ENSG00000172199.1	OR8U1	ENST00000302270.1	chr11	+	56375624	56375624	0	Other
ENSG00000279961.2	OR8U3	ENST00000623286.1	chr11	-	56418232	56418232	0	Other
ENSG00000237621.4	OR9A1P	ENST00000484361.1	chr7	+	141887148	141887148	0	Other
ENSG00000179468.6	OR9A2	ENST00000350513.3	chr7	-	143027132	143027132	0	Other
ENSG00000182447.4	OTOL1	ENST00000327928.4	chr3	+	161496808	161496808	0	Other
ENSG00000187848.15	P2RX2	ENST00000348800.9	chr12	+	132618817	132618817	0	Other
ENSG00000089041.17	P2RX7	ENST00000541716.5	chr12	+	121132971	121132971	0	Other
ENSG00000175575.13	PAAF1	ENST00000376384.9	chr11	+	73887063	73887063	0	Other
ENSG00000187867.10	PALM3	ENST00000340790.9	chr19	-	14059159	14059159	0	Other
ENSG00000073150.14	PANX2	ENST00000395842.3	chr22	+	50170731	50170731	0	Other
ENSG00000163291.14	PAQR3	ENST00000515853.5	chr4	-	78939224	78939224	0	Other
ENSG00000239389.8	PCDHA13	ENST00000617769.1	chr5	+	140882269	140882269	0	Other
ENSG00000262209.3	PCDHGB3	ENST00000618934.1	chr5	+	141370395	141370395	0	Other
ENSG00000124208.16	PEDS1-UBE2V1	ENST00000341698.2	chr20	-	50153637	50153637	0	Other
ENSG00000215193.14	PEX26	ENST00000428061.2	chr22	+	18078377	18078377	0	Other
ENSG00000226784.3	PGAM4	ENST00000458128.3	chrX	-	77969638	77969638	0	Other
ENSG00000164219.10	PGGT1B	ENST00000379615.3	chr5	-	115262851	115262851	0	Other
ENSG00000154864.14	PIEZO2	ENST00000503781.7	chr18	-	11148588	11148588	0	Other
ENSG00000069943.10	PIGB	ENST00000539642.5	chr15	+	55319251	55319251	0	Other
ENSG00000101464.11	PIGU	ENST00000374820.6	chr20	-	34677085	34677085	0	Other
ENSG00000011405.14	PIK3C2A	ENST00000265970.11	chr11	-	17169741	17169741	0	Other
ENSG00000081277.13	PKP1	ENST00000352845.3	chr1	+	201283703	201283703	0	Other
ENSG00000291307.1	POLGARF	ENST00000706918.1	chr15	-	89333809	89333809	0	Other
ENSG00000064835.12	POU1F1	ENST00000561167.5	chr3	-	87276462	87276462	0	Other
ENSG00000105568.19	PPP2R1A	ENST00000703398.1	chr19	+	52190097	52190097	0	Other
ENSG00000071677.1	PRLH	ENST00000165524.1	chr2	+	237566574	237566574	0	Other
ENSG00000196504.21	PRPF40A	ENST00000698773.1	chr2	-	152717439	152717439	0	Other
ENSG00000206260.4	PRR23A	ENST00000383163.4	chr3	-	139006268	139006268	0	Other
ENSG00000100519.12	PSMC6	ENST00000612399.4	chr14	+	52707178	52707178	0	Other
ENSG00000196090.14	PTPRT	ENST00000356100.6	chr20	-	43189733	43189733	0	Other
ENSG00000251692.8	PTX4	ENST00000293922.1	chr16	-	1488467	1488467	0	Other
ENSG00000179950.15	PUF60	ENST00000456095.6	chr8	-	143829303	143829303	0	Other
ENSG00000253548.1	PYDC2	ENST00000518817.1	chr3	+	191461163	191461163	0	Other
ENSG00000164520.12	RAET1E	ENST00000529948.1	chr6	-	149890901	149890901	0	Other
ENSG00000266094.8	RASSF5	ENST00000636182.1	chr1	+	206518388	206518388	0	Other
ENSG00000169891.18	REPS2	ENST00000303843.7	chrX	+	16946862	16946862	0	Other
ENSG00000104918.8	RETN	ENST00000381324.2	chr19	+	7669327	7669327	0	Other
ENSG00000080298.16	RFX3	ENST00000381984.2	chr9	-	3395588	3395588	0	Other
ENSG00000147509.14	RGS20	ENST00000344277.10	chr8	+	53851900	53851900	0	Other
ENSG00000079841.20	RIMS1	ENST00000264839.11	chr6	+	71887024	71887024	0	Other
ENSG00000171136.7	RLN3	ENST00000585987.1	chr19	+	14028205	14028205	0	Other
ENSG00000145916.19	RMND5B	ENST00000542098.2	chr5	+	178135213	178135213	0	Other
ENSG00000022840.17	RNF10	ENST00000413266.6	chr12	+	120534812	120534812	0	Other
ENSG00000164068.16	RNF123	ENST00000629802.1	chr3	+	49691166	49691166	0	Other
ENSG00000116514.17	RNF19B	ENST00000373456.11	chr1	-	32964685	32964685	0	Other
ENSG00000072133.12	RPS6KA6	ENST00000620340.4	chrX	-	84186141	84186141	0	Other
ENSG00000125844.17	RRBP1	ENST00000246043.8	chr20	-	17660507	17660507	0	Other
ENSG00000160188.10	RSPH1	ENST00000398352.3	chr21	-	42496186	42496186	0	Other
ENSG00000186907.8	RTN4RL2	ENST00000395120.2	chr11	+	57460866	57460866	0	Other
ENSG00000231274.5	SBK3	ENST00000612221.1	chr19	-	55545543	55545543	0	Other
ENSG00000284622.2	SCYGR10	ENST00000641246.2	chr2	+	227608784	227608784	0	Other
ENSG00000284629.1	SCYGR1	ENST00000641359.1	chr2	-	227387949	227387949	0	Other
ENSG00000284643.1	SCYGR2	ENST00000641394.1	chr2	+	227598893	227598893	0	Other
ENSG00000284704.1	SCYGR3	ENST00000642029.1	chr2	-	227614840	227614840	0	Other
ENSG00000284631.2	SCYGR4	ENST00000641801.2	chr2	+	227617498	227617498	0	Other
ENSG00000284667.1	SCYGR5	ENST00000641976.1	chr2	+	227666804	227666804	0	Other
ENSG00000284725.1	SCYGR6	ENST00000641918.1	chr2	-	227724757	227724757	0	Other
ENSG00000284718.1	SCYGR7	ENST00000641700.1	chr2	+	227728335	227728335	0	Other
ENSG00000284635.2	SCYGR8	ENST00000641981.2	chr2	+	227745894	227745894	0	Other
ENSG00000167680.18	SEMA6B	ENST00000586965.1	chr19	-	4558457	4558457	0	Other
ENSG00000230667.7	SETSIP	ENST00000596516.3	chr1	-	92075411	92075411	0	Other
ENSG00000188803.15	SHISA6	ENST00000409168.7	chr17	+	11241423	11241423	0	Other
ENSG00000142512.15	SIGLEC10	ENST00000442846.7	chr19	-	51417581	51417581	0	Other
ENSG00000188779.12	SKOR1	ENST00000341418.10	chr15	+	67819704	67819704	0	Other
ENSG00000120519.16	SLC10A7	ENST00000507030.5	chr4	-	146521717	146521717	0	Other
ENSG00000188991.3	SLC15A5	ENST00000344941.3	chr12	-	16277685	16277685	0	Other
ENSG00000124568.12	SLC17A1	ENST00000468082.1	chr6	-	25830557	25830557	0	Other
ENSG00000236396.8	SLC35G4	ENST00000588001.2	chr18	+	11609596	11609596	0	Other
ENSG00000072041.18	SLC6A15	ENST00000680379.1	chr12	-	84892120	84892120	0	Other
ENSG00000066230.12	SLC9A3	ENST00000644203.1	chr5	-	524322	524322	0	Other
ENSG00000289762.1	SMIM46	ENST00000699221.1	chr19	-	14112476	14112476	0	Other
ENSG00000136699.20	SMPD4	ENST00000351288.10	chr2	-	130181601	130181601	0	Other
ENSG00000143842.15	SOX13	ENST00000618875.4	chr1	+	204112916	204112916	0	Other
ENSG00000021574.15	SPAST	ENST00000647133.2	chr2	+	32063832	32063832	0	Other
ENSG00000185040.14	SPDYE16	ENST00000632547.2	chr7	-	76541459	76541459	0	Other
ENSG00000173898.16	SPTBN2	ENST00000713739.1	chr11	-	66721240	66721240	0	Other
ENSG00000102359.9	SRPX2	ENST00000638458.1	chrX	+	100646323	100646323	0	Other
ENSG00000154548.10	SRSF12	ENST00000850585.1	chr6	-	89117887	89117887	0	Other
ENSG00000157216.17	SSBP3	ENST00000371319.8	chr1	-	54406008	54406008	0	Other
ENSG00000110080.20	ST3GAL4	ENST00000534457.5	chr11	+	126406460	126406460	0	Other
ENSG00000198648.12	STK39	ENST00000697205.1	chr2	-	168247435	168247435	0	Other
ENSG00000054654.20	SYNE2	ENST00000553455.1	chr14	+	64119430	64119430	0	Other
ENSG00000146378.6	TAAR2	ENST00000367931.1	chr6	-	132624275	132624275	0	Other
ENSG00000146383.7	TAAR6	ENST00000275198.1	chr6	+	132570322	132570322	0	Other
ENSG00000166337.11	TAF10	ENST00000527248.3	chr11	-	6612189	6612189	0	Other
ENSG00000284356.1	TAF11L10	ENST00000638842.1	chr5	-	17597828	17597828	0	Other
ENSG00000283776.1	TAF11L13	ENST00000639073.1	chr5	+	17632088	17632088	0	Other
ENSG00000250782.1	TAF11L14	ENST00000512227.1	chr5	+	17634460	17634460	0	Other
ENSG00000284373.1	TAF11L2	ENST00000639081.1	chr5	+	17498231	17498231	0	Other
ENSG00000284439.1	TAF11L3	ENST00000638668.1	chr5	+	17518367	17518367	0	Other
ENSG00000284283.1	TAF11L4	ENST00000638408.1	chr5	+	17521801	17521801	0	Other
ENSG00000284234.1	TAF11L5	ENST00000638483.1	chr5	+	17525235	17525235	0	Other
ENSG00000284042.1	TAF11L6	ENST00000640558.1	chr5	+	17528669	17528669	0	Other
ENSG00000284465.1	TAF11L7	ENST00000640846.1	chr5	-	17585758	17585758	0	Other
ENSG00000283967.1	TAF11L8	ENST00000640803.1	chr5	-	17590960	17590960	0	Other
ENSG00000283988.1	TAF11L9	ENST00000639969.1	chr5	-	17594394	17594394	0	Other
ENSG00000179002.6	TAS1R2	ENST00000375371.4	chr1	-	18859660	18859660	0	Other
ENSG00000236398.2	TAS2R39	ENST00000446620.1	chr7	+	143183419	143183419	0	Other
ENSG00000221855.1	TAS2R41	ENST00000408916.1	chr7	+	143477873	143477873	0	Other
ENSG00000186136.1	TAS2R42	ENST00000334266.1	chr12	-	11186937	11186937	0	Other
ENSG00000226761.3	TAS2R46	ENST00000533467.1	chr12	-	11062294	11062294	0	Other
ENSG00000185899.1	TAS2R60	ENST00000332690.1	chr7	+	143443453	143443453	0	Other
ENSG00000274933.6	TBC1D3I	ENST00000616671.4	chr17	-	36262985	36262985	0	Other
ENSG00000218819.6	TDRD15	ENST00000622654.1	chr2	+	21137468	21137468	0	Other
ENSG00000119139.21	TJP2	ENST00000539225.2	chr9	+	69205162	69205162	0	Other
ENSG00000204278.14	TMEM235	ENST00000697415.1	chr17	+	78232024	78232024	0	Other
ENSG00000125735.12	TNFSF14	ENST00000850589.1	chr19	-	6670069	6670069	0	Other
ENSG00000120332.17	TNN	ENST00000621086.1	chr1	+	175077419	175077419	0	Other
ENSG00000116147.19	TNR	ENST00000713954.1	chr1	-	175406714	175406714	0	Other
ENSG00000186815.13	TPCN1	ENST00000541517.5	chr12	+	113225246	113225246	0	Other
ENSG00000178928.9	TPRX1	ENST00000535759.2	chr19	-	47819051	47819051	0	Other
ENSG00000132958.19	TPTE2	ENST00000462409.5	chr13	-	19503234	19503234	0	Other
ENSG00000211796.1	TRAV16	ENST00000390444.1	chr14	+	21990496	21990496	0	Other
ENSG00000211805.1	TRAV24	ENST00000390453.1	chr14	+	22105343	22105343	0	Other
ENSG00000211812.1	TRAV26-2	ENST00000390460.1	chr14	+	22202583	22202583	0	Other
ENSG00000259092.1	TRAV30	ENST00000557168.1	chr14	+	22168429	22168429	0	Other
ENSG00000211818.1	TRAV39	ENST00000390466.1	chr14	+	22304054	22304054	0	Other
ENSG00000211819.3	TRAV40	ENST00000390467.3	chr14	+	22314490	22314490	0	Other
ENSG00000211820.1	TRAV41	ENST00000390468.1	chr14	+	22320188	22320188	0	Other
ENSG00000211781.3	TRAV7	ENST00000390429.3	chr14	+	21782993	21782993	0	Other
ENSG00000211787.1	TRAV8-3	ENST00000390435.1	chr14	+	21852558	21852558	0	Other
ENSG00000211808.3	TRAV8-7	ENST00000390456.3	chr14	+	22132553	22132553	0	Other
ENSG00000211783.3	TRAV9-1	ENST00000390431.3	chr14	+	21811502	21811502	0	Other
ENSG00000276405.1	TRBV13	ENST00000614171.1	chr7	+	142535809	142535809	0	Other
ENSG00000275243.1	TRBV16	ENST00000620773.1	chr7	+	142598016	142598016	0	Other
ENSG00000277880.1	TRBV17	ENST00000619103.1	chr7	+	142601628	142601628	0	Other
ENSG00000205274.5	TRBV20OR9-2	ENST00000379435.5	chr9	+	33617845	33617845	0	Other
ENSG00000211749.1	TRBV23-1	ENST00000390396.1	chr7	+	142645961	142645961	0	Other
ENSG00000211715.1	TRBV5-3	ENST00000390362.1	chr7	+	142389202	142389202	0	Other
ENSG00000211731.1	TRBV5-7	ENST00000390378.1	chr7	+	142520090	142520090	0	Other
ENSG00000253188.1	TRBV6-7	ENST00000390373.2	chr7	+	142487863	142487863	0	Other
ENSG00000253534.1	TRBV6-8	ENST00000390376.2	chr7	+	142507382	142507382	0	Other
ENSG00000253409.1	TRBV7-4	ENST00000390369.2	chr7	+	142455174	142455174	0	Other
ENSG00000253291.1	TRBV7-7	ENST00000390377.1	chr7	+	142511626	142511626	0	Other
ENSG00000278030.1	TRBV7-9	ENST00000612787.1	chr7	+	142529290	142529290	0	Other
ENSG00000211694.3	TRGV10	ENST00000390341.3	chr7	-	38300280	38300280	0	Other
ENSG00000211693.2	TRGV11	ENST00000390340.3	chr7	-	38292078	38292078	0	Other
ENSG00000214891.9	TRIM64C	ENST00000617704.1	chr11	-	49059112	49059112	0	Other
ENSG00000214414.9	TRIM77	ENST00000398290.7	chr11	+	89710299	89710299	0	Other
ENSG00000255009.4	UBTFL1	ENST00000530464.2	chr11	+	90085950	90085950	0	Other
ENSG00000241635.8	UGT1A1	ENST00000360418.4	chr2	+	233760288	233760288	0	Other
ENSG00000152332.16	UHMK1	ENST00000545294.5	chr1	+	162497251	162497251	0	Other
ENSG00000141161.12	UNC45B	ENST00000591048.2	chr17	+	35148264	35148264	0	Other
ENSG00000231396.3	USP17L10	ENST00000417945.1	chr4	+	9210657	9210657	0	Other
ENSG00000233136.3	USP17L11	ENST00000457736.1	chr4	+	9215405	9215405	0	Other
ENSG00000227551.1	USP17L12	ENST00000415041.1	chr4	+	9220152	9220152	0	Other
ENSG00000232399.4	USP17L13	ENST00000429667.1	chr4	+	9224896	9224896	0	Other
ENSG00000223569.8	USP17L15	ENST00000456464.2	chr4	+	9234385	9234385	0	Other
ENSG00000249104.3	USP17L17	ENST00000511568.1	chr4	+	9243879	9243879	0	Other
ENSG00000250844.3	USP17L18	ENST00000504209.1	chr4	+	9248630	9248630	0	Other
ENSG00000248920.3	USP17L19	ENST00000515566.1	chr4	+	9253378	9253378	0	Other
ENSG00000230549.3	USP17L1	ENST00000529559.1	chr8	+	7332387	7332387	0	Other
ENSG00000250745.3	USP17L20	ENST00000506151.1	chr4	+	9258124	9258124	0	Other
ENSG00000249811.3	USP17L21	ENST00000506414.1	chr4	+	9262872	9262872	0	Other
ENSG00000248933.3	USP17L22	ENST00000511280.1	chr4	+	9267619	9267619	0	Other
ENSG00000250913.2	USP17L23	ENST00000506619.2	chr4	+	9272364	9272364	0	Other
ENSG00000232264.5	USP17L24	ENST00000504481.1	chr4	+	9325165	9325165	0	Other
ENSG00000230430.5	USP17L25	ENST00000509271.1	chr4	+	9329911	9329911	0	Other
ENSG00000229579.5	USP17L26	ENST00000509660.1	chr4	+	9334658	9334658	0	Other
ENSG00000235780.3	USP17L27	ENST00000515574.1	chr4	+	9344148	9344148	0	Other
ENSG00000231051.3	USP17L28	ENST00000504543.1	chr4	+	9348893	9348893	0	Other
ENSG00000231637.3	USP17L29	ENST00000511681.1	chr4	+	9353638	9353638	0	Other
ENSG00000228856.3	USP17L30	ENST00000504104.1	chr4	+	9363129	9363129	0	Other
ENSG00000225327.3	USP17L3	ENST00000530484.1	chr8	-	7977985	7977985	0	Other
ENSG00000236125.3	USP17L4	ENST00000526929.1	chr8	+	7337115	7337115	0	Other
ENSG00000227140.3	USP17L5	ENST00000507227.1	chr4	+	9339403	9339403	0	Other
ENSG00000237038.5	USP17L8	ENST00000527080.1	chr8	-	7973253	7973253	0	Other
ENSG00000049247.14	UTS2	ENST00000054668.5	chr1	-	7853431	7853431	0	Other
ENSG00000141968.8	VAV1	ENST00000539284.2	chr19	+	6816436	6816436	0	Other
ENSG00000112303.14	VNN2	ENST00000418593.6	chr6	-	132757883	132757883	0	Other
ENSG00000166415.15	WDR72	ENST00000614174.4	chr15	-	53541080	53541080	0	Other
ENSG00000011451.21	WIZ	ENST00000389282.8	chr19	-	15431150	15431150	0	Other
ENSG00000151718.16	WWC2	ENST00000513834.5	chr4	+	183099492	183099492	0	Other
ENSG00000083896.13	YTHDC1	ENST00000579690.5	chr4	-	68349753	68349753	0	Other
ENSG00000167377.19	ZNF23	ENST00000428724.5	chr16	-	71454075	71454075	0	Other
ENSG00000160094.15	ZNF362	ENST00000373428.5	chr1	+	33270575	33270575	0	Other
ENSG00000176222.10	ZNF404	ENST00000587539.2	chr19	-	43883964	43883964	0	Other
ENSG00000225614.4	ZNF469	ENST00000437464.1	chr16	+	88427471	88427471	0	Other
ENSG00000270011.9	ZNF559-ZNF177	ENST00000603024.5	chr19	+	9324179	9324179	0	Other
ENSG00000221994.12	ZNF630	ENST00000616492.4	chrX	-	48061805	48061805	0	Other
ENSG00000179930.6	ZNF648	ENST00000673963.1	chr1	-	182058010	182058010	0	Other
ENSG00000181450.18	ZNF678	ENST00000397097.4	chr1	+	227650992	227650992	0	Other
ENSG00000197123.9	ZNF679	ENST00000255746.7	chr7	+	64249118	64249118	0	Other
ENSG00000223614.6	ZNF735	ENST00000429565.5	chr7	+	64207203	64207203	0	Other
ENSG00000070476.15	ZXDC	ENST00000336332.5	chr3	-	126475865	126475865	0	Other
ENSG00000256660.7	CLEC12B	ENST00000539155.1	chr12	+	10010759	10010760	1	Other
ENSG00000214360.5	EFCAB9	ENST00000398186.5	chr5	+	172194172	172194173	1	Other
ENSG00000117525.14	F3	ENST00000370207.4	chr1	-	94541637	94541636	1	Other
ENSG00000103089.9	FA2H	ENST00000569949.1	chr16	-	74741269	74741268	1	Other
ENSG00000103145.11	HCFC1R1	ENST00000248089.8	chr16	-	3023942	3023941	1	Other
ENSG00000183060.16	LYSMD4	ENST00000545021.2	chr15	-	99733444	99733443	1	Other
ENSG00000108423.16	TUBD1	ENST00000592426.5	chr17	-	59891003	59891002	1	Other
ENSG00000104691.16	UBXN8	ENST00000341403.9	chr8	+	30744189	30744190	1	Other
ENSG00000171903.17	CYP4F11	ENST00000326742.12	chr19	-	15934410	15934408	2	Other
ENSG00000197406.8	DIO3	ENST00000510508.5	chr14	+	101561495	101561497	2	Other
ENSG00000286165.1	ENSG00000286165	ENST00000606910.5	chr2	+	189661519	189661521	2	Other
ENSG00000142748.14	FCN3	ENST00000699963.1	chr1	-	27374820	27374818	2	Other
ENSG00000090512.12	FETUB	ENST00000382136.3	chr3	+	186640459	186640461	2	Other
ENSG00000198083.9	KRTAP9-9	ENST00000394008.1	chr17	+	41255384	41255386	2	Other
ENSG00000263155.7	MYZAP	ENST00000649429.1	chr15	+	57592033	57592035	2	Other
ENSG00000188877.12	POTEA	ENST00000519951.2	chr8	+	43292483	43292485	2	Other
ENSG00000172794.20	RAB37	ENST00000613645.1	chr17	+	74737271	74737273	2	Other
ENSG00000271271.6	UGT2A2	ENST00000604629.6	chr4	-	69639642	69639640	2	Other
ENSG00000171234.14	UGT2B7	ENST00000622664.1	chr4	+	69096519	69096521	2	Other
ENSG00000166377.21	ATP9B	ENST00000586722.5	chr18	+	79069408	79069411	3	Other
ENSG00000241852.11	C8orf58	ENST00000475994.1	chr8	+	22601796	22601799	3	Other
ENSG00000182473.22	EXOC7	ENST00000332065.9	chr17	-	76103695	76103692	3	Other
ENSG00000057593.14	F7	ENST00000444337.1	chr13	+	113105839	113105842	3	Other
ENSG00000145002.13	FAM86B2	ENST00000687949.1	chr8	-	12436346	12436343	3	Other
ENSG00000198055.11	GRK6	ENST00000528793.5	chr5	+	177426843	177426846	3	Other
ENSG00000181577.16	LINC03040	ENST00000439969.3	chr6	+	44000617	44000620	3	Other
ENSG00000250641.1	LY6G6F-LY6G6D	ENST00000503322.1	chr6	+	31706904	31706907	3	Other
ENSG00000163939.19	PBRM1	ENST00000356770.8	chr3	-	52679714	52679711	3	Other
ENSG00000168229.4	PTGDR	ENST00000553372.1	chr14	+	52267812	52267815	3	Other
ENSG00000206418.5	RAB12	ENST00000649141.2	chr18	+	8609437	8609440	3	Other
ENSG00000168807.17	SNTB2	ENST00000336278.9	chr16	+	69187164	69187167	3	Other
ENSG00000211785.1	TRAV12-1	ENST00000390433.1	chr14	+	21841240	21841243	3	Other
ENSG00000211816.2	TRAV38-1	ENST00000390464.2	chr14	+	22271968	22271971	3	Other
ENSG00000135220.11	UGT2A3	ENST00000503012.1	chr4	-	68951361	68951358	3	Other
ENSG00000160293.17	VAV2	ENST00000406606.7	chr9	-	133992281	133992278	3	Other
ENSG00000145861.9	C1QTNF2	ENST00000393975.4	chr5	-	160370641	160370637	4	Other
ENSG00000079335.21	CDC14A	ENST00000455467.6	chr1	+	100363118	100363122	4	Other
ENSG00000171954.13	CYP4F22	ENST00000601005.2	chr19	+	15525333	15525337	4	Other
ENSG00000132017.11	DCAF15	ENST00000254337.11	chr19	+	13952509	13952513	4	Other
ENSG00000267228.7	ENSG00000267228	ENST00000588705.1	chr18	-	47176281	47176277	4	Other
ENSG00000179163.12	FUCA1	ENST00000374479.4	chr1	-	23868290	23868286	4	Other
ENSG00000087460.29	GNAS	ENST00000656419.1	chr20	+	58907981	58907985	4	Other
ENSG00000125734.16	GPR108	ENST00000264080.12	chr19	-	6737580	6737576	4	Other
ENSG00000178177.17	LCORL	ENST00000635767.2	chr4	-	18021755	18021751	4	Other
ENSG00000112333.12	NR2E1	ENST00000368983.3	chr6	+	108168023	108168027	4	Other
ENSG00000112462.8	OR12D3	ENST00000396806.3	chr6	-	29375291	29375287	4	Other
ENSG00000157654.19	PALM2AKAP2	ENST00000374525.5	chr9	+	110048696	110048700	4	Other
ENSG00000133661.17	SFTPD	ENST00000444384.3	chr10	-	79982614	79982610	4	Other
ENSG00000145022.5	TCTA	ENST00000273590.4	chr3	+	49412423	49412427	4	Other
ENSG00000183397.6	TEKTIP1	ENST00000329493.6	chr19	+	3539174	3539178	4	Other
ENSG00000205090.10	TMEM240	ENST00000624426.1	chr1	-	1540350	1540346	4	Other
ENSG00000178821.13	TMEM52	ENST00000416272.1	chr1	-	1919269	1919265	4	Other
ENSG00000167664.9	TMIGD2	ENST00000595645.6	chr19	-	4302389	4302385	4	Other
ENSG00000114638.8	UPK1B	ENST00000460625.1	chr3	+	119186738	119186742	4	Other
ENSG00000089847.13	ANKRD24	ENST00000597689.5	chr19	+	4186421	4186426	5	Other
ENSG00000120868.15	APAF1	ENST00000547045.5	chr12	+	98648355	98648360	5	Other
ENSG00000166164.17	BRD7	ENST00000394689.2	chr16	-	50368779	50368774	5	Other
ENSG00000131686.15	CA6	ENST00000480186.7	chr1	+	8945882	8945887	5	Other
ENSG00000101331.17	CCM2L	ENST00000262659.12	chr20	+	32010450	32010455	5	Other
ENSG00000173163.11	COMMD1	ENST00000311832.6	chr2	+	61905674	61905679	5	Other
ENSG00000183283.16	DAZAP2	ENST00000436900.2	chr12	+	51238903	51238908	5	Other
ENSG00000255292.9	ENSG00000255292	ENST00000531744.5	chr11	+	112086903	112086908	5	Other
ENSG00000183733.6	FIGLA	ENST00000332372.6	chr2	-	70790643	70790638	5	Other
ENSG00000175514.2	GPR152	ENST00000312457.2	chr11	-	67452729	67452724	5	Other
ENSG00000276950.6	GSTT4	ENST00000611600.4	chr22	-	24005361	24005356	5	Other
ENSG00000166033.13	HTRA1	ENST00000648167.1	chr10	+	122458551	122458556	5	Other
ENSG00000211654.2	IGLV5-37	ENST00000390300.2	chr22	+	22427540	22427545	5	Other
ENSG00000211643.2	IGLV5-52	ENST00000390289.2	chr22	+	22318727	22318732	5	Other
ENSG00000153029.16	MR1	ENST00000282990.10	chr1	+	181034003	181034008	5	Other
ENSG00000127125.9	PPCS	ENST00000372556.3	chr1	+	42456561	42456566	5	Other
ENSG00000163629.13	PTPN13	ENST00000511467.1	chr4	+	86635252	86635257	5	Other
ENSG00000149273.15	RPS3	ENST00000524851.5	chr11	+	75399543	75399548	5	Other
ENSG00000097033.15	SH3GLB1	ENST00000482504.1	chr1	+	86704895	86704900	5	Other
ENSG00000100106.22	TRIOBP	ENST00000403663.6	chr22	+	37746233	37746238	5	Other
ENSG00000156298.13	TSPAN7	ENST00000471410.5	chrX	+	38561542	38561547	5	Other
ENSG00000179922.6	ZNF784	ENST00000325351.5	chr19	-	55624566	55624561	5	Other
ENSG00000183684.8	ALYREF	ENST00000505490.3	chr17	-	81891586	81891580	6	Other
ENSG00000101197.13	BIRC7	ENST00000395306.1	chr20	+	63238202	63238208	6	Other
ENSG00000150281.7	CTF1	ENST00000395019.3	chr16	+	30896638	30896644	6	Other
ENSG00000035664.11	DAPK2	ENST00000559007.5	chr15	-	64040267	64040261	6	Other
ENSG00000284512.1	ENSG00000284512	ENST00000640345.1	chr16	-	81096284	81096278	6	Other
ENSG00000167491.18	GATAD2A	ENST00000418032.3	chr19	+	19465340	19465346	6	Other
ENSG00000120094.9	HOXB1	ENST00000577092.1	chr17	-	48530910	48530904	6	Other
ENSG00000130528.12	HRC	ENST00000595625.1	chr19	-	49155243	49155237	6	Other
ENSG00000147885.4	IFNA16	ENST00000380216.1	chr9	-	21217311	21217305	6	Other
ENSG00000169427.8	KCNK9	ENST00000303015.2	chr8	-	139702998	139702992	6	Other
ENSG00000212938.3	KRTAP6-3	ENST00000391624.1	chr21	+	30592440	30592446	6	Other
ENSG00000120279.7	MYCT1	ENST00000529453.1	chr6	+	152697897	152697903	6	Other
ENSG00000119720.18	NRDE2	ENST00000553409.5	chr14	-	90331910	90331904	6	Other
ENSG00000101132.11	PFDN4	ENST00000441080.2	chr20	+	54208095	54208101	6	Other
ENSG00000052126.17	PLEKHA5	ENST00000299275.10	chr12	+	19129794	19129800	6	Other
ENSG00000161800.13	RACGAP1	ENST00000548961.5	chr12	-	49992358	49992352	6	Other
ENSG00000161888.12	SPC24	ENST00000592540.6	chr19	-	11155782	11155776	6	Other
ENSG00000164953.17	TMEM67	ENST00000455946.5	chr8	+	93754909	93754915	6	Other
ENSG00000122435.11	TRMT13	ENST00000370141.8	chr1	+	100133163	100133169	6	Other
ENSG00000184182.19	UBE2F	ENST00000409953.5	chr2	+	237967081	237967087	6	Other
ENSG00000160695.16	VPS11	ENST00000621676.5	chr11	+	119067818	119067824	6	Other
ENSG00000100439.11	ABHD4	ENST00000428304.7	chr14	+	22598300	22598307	7	Other
ENSG00000171812.13	COL8A2	ENST00000303143.9	chr1	-	36100249	36100242	7	Other
ENSG00000141429.14	GALNT1	ENST00000590654.1	chr18	+	35654656	35654663	7	Other
ENSG00000068097.16	HEATR6	ENST00000184956.11	chr17	-	60078921	60078914	7	Other
ENSG00000170178.7	HOXD12	ENST00000406506.4	chr2	+	176099795	176099802	7	Other
ENSG00000239886.5	KRTAP9-2	ENST00000377721.3	chr17	+	41226648	41226655	7	Other
ENSG00000132128.18	LRRC41	ENST00000615587.4	chr1	-	46303263	46303256	7	Other
ENSG00000188993.4	LRRC66	ENST00000343457.3	chr4	-	52017620	52017613	7	Other
ENSG00000251349.3	MSANTD3-TMEFF1	ENST00000502978.1	chr9	+	100442271	100442278	7	Other
ENSG00000204640.1	NMS	ENST00000376865.1	chr2	+	100470482	100470489	7	Other
ENSG00000166197.17	NOLC1	ENST00000488254.6	chr10	+	102152404	102152411	7	Other
ENSG00000129484.14	PARP2	ENST00000429687.8	chr14	+	20343635	20343642	7	Other
ENSG00000121073.15	SLC35B1	ENST00000649906.1	chr17	-	49707951	49707944	7	Other
ENSG00000196376.11	SLC35F1	ENST00000621341.1	chr6	+	118154442	118154449	7	Other
ENSG00000170469.11	SPATA24	ENST00000451821.6	chr5	-	139404067	139404060	7	Other
ENSG00000102003.12	SYP	ENST00000263233.9	chrX	-	49200193	49200186	7	Other
ENSG00000211801.3	TRAV21	ENST00000390449.3	chr14	+	22052514	22052521	7	Other
ENSG00000211780.3	TRAV6	ENST00000390428.3	chr14	+	21768489	21768496	7	Other
ENSG00000211725.3	TRBV5-5	ENST00000390372.3	chr7	+	142482548	142482555	7	Other
ENSG00000136932.16	TRMO	ENST00000375119.8	chr9	-	97922500	97922493	7	Other
ENSG00000126775.9	ATG14	ENST00000247178.6	chr14	-	55411830	55411822	8	Other
ENSG00000188931.4	CFAP126	ENST00000367974.2	chr1	-	161367876	161367868	8	Other
ENSG00000154479.13	CFAP210	ENST00000419478.1	chr2	-	169681324	169681316	8	Other
ENSG00000270946.6	CT45A9	ENST00000604569.1	chrX	-	135868069	135868061	8	Other
ENSG00000284773.1	ENSG00000284773	ENST00000417456.1	chr1	-	34985313	34985305	8	Other
ENSG00000180481.11	GLIPR1L2	ENST00000320460.8	chr12	+	75391109	75391117	8	Other
ENSG00000214978.8	GSG1L2	ENST00000399363.5	chr17	-	9822079	9822071	8	Other
ENSG00000215612.8	HMX1	ENST00000506970.2	chr4	-	8871622	8871614	8	Other
ENSG00000112818.11	MEP1A	ENST00000680229.1	chr6	+	46793391	46793399	8	Other
ENSG00000074842.8	MYDGF	ENST00000262947.8	chr19	-	4670342	4670334	8	Other
ENSG00000089818.18	NECAP1	ENST00000541948.2	chr12	+	8082281	8082289	8	Other
ENSG00000256162.2	SMLR1	ENST00000541421.2	chr6	+	130827406	130827414	8	Other
ENSG00000129515.20	SNX6	ENST00000652385.1	chr14	-	34630160	34630152	8	Other
ENSG00000185739.13	SRL	ENST00000572111.1	chr16	-	4242075	4242067	8	Other
ENSG00000163714.18	U2SURP	ENST00000493598.6	chr3	+	143001621	143001629	8	Other
ENSG00000132953.18	XPO4	ENST00000255305.11	chr13	-	20902746	20902738	8	Other
ENSG00000161179.14	YDJC	ENST00000292778.11	chr22	-	21630022	21630014	8	Other
ENSG00000091732.18	ZC3HC1	ENST00000358303.9	chr7	-	130051374	130051366	8	Other
ENSG00000147394.20	ZNF185	ENST00000454925.1	chrX	+	152941701	152941709	8	Other
ENSG00000161204.12	ABCF3	ENST00000429586.7	chr3	+	184186199	184186208	9	Other
ENSG00000011198.10	ABHD5	ENST00000646799.1	chr3	+	43690984	43690993	9	Other
ENSG00000173124.15	ACSM6	ENST00000404473.6	chr10	+	95194477	95194486	9	Other
ENSG00000183077.16	AFMID	ENST00000591952.5	chr17	+	78187362	78187371	9	Other
ENSG00000128335.14	APOL2	ENST00000451256.6	chr22	-	36239527	36239518	9	Other
ENSG00000262165.2	C17orf114	ENST00000635921.2	chr17	-	4802328	4802319	9	Other
ENSG00000119280.17	C1orf198	ENST00000366663.10	chr1	-	230868521	230868512	9	Other
ENSG00000149679.12	CABLES2	ENST00000279101.10	chr20	-	62407285	62407276	9	Other
ENSG00000269897.5	COMMD3-BMI1	ENST00000602390.5	chr10	+	22316409	22316418	9	Other
ENSG00000152404.16	CWF19L2	ENST00000282251.10	chr11	-	107457825	107457816	9	Other
ENSG00000282301.4	CYP3A7-CYP3A51P	ENST00000620220.6	chr7	-	99735102	99735093	9	Other
ENSG00000123454.12	DBH	ENST00000393056.8	chr9	+	133636363	133636372	9	Other
ENSG00000000419.14	DPM1	ENST00000371588.10	chr20	-	50958532	50958523	9	Other
ENSG00000265818.1	EEF1E1-BLOC1S5	ENST00000397456.2	chr6	-	8102530	8102521	9	Other
ENSG00000255432.1	ENSG00000255432	ENST00000528405.1	chr11	-	62665178	62665169	9	Other
ENSG00000260729.1	ENSG00000260729	ENST00000379915.4	chr15	-	72375981	72375972	9	Other
ENSG00000288698.1	ENSG00000288698	ENST00000680408.1	chr3	+	179604807	179604816	9	Other
ENSG00000048828.18	FAM120A	ENST00000698944.1	chr9	+	93451907	93451916	9	Other
ENSG00000198356.12	GET3	ENST00000357332.8	chr19	+	12737497	12737506	9	Other
ENSG00000063515.3	GSC2	ENST00000086933.3	chr22	-	19150292	19150283	9	Other
ENSG00000140287.11	HDC	ENST00000559683.1	chr15	-	50263429	50263420	9	Other
ENSG00000211667.3	IGLV3-12	ENST00000390313.3	chr22	+	22771824	22771833	9	Other
ENSG00000079616.14	KIF22	ENST00000160827.9	chr16	+	29790751	29790760	9	Other
ENSG00000169446.6	MMGT1	ENST00000681201.1	chrX	-	135973684	135973675	9	Other
ENSG00000162599.18	NFIA	ENST00000357977.5	chr1	+	61404076	61404085	9	Other
ENSG00000172367.16	NHERF4	ENST00000322712.4	chr11	+	119185486	119185495	9	Other
ENSG00000157881.16	PANK4	ENST00000378466.9	chr1	-	2526596	2526587	9	Other
ENSG00000162735.19	PEX19	ENST00000368072.10	chr1	-	160285133	160285124	9	Other
ENSG00000160783.19	PMF1	ENST00000368277.3	chr1	+	156213007	156213016	9	Other
ENSG00000165661.18	QSOX2	ENST00000358701.10	chr9	-	136245812	136245803	9	Other
ENSG00000075785.14	RAB7A	ENST00000485280.1	chr3	+	128795359	128795368	9	Other
ENSG00000114520.11	SNX4	ENST00000471751.5	chr3	-	125520181	125520172	9	Other
ENSG00000134595.9	SOX3	ENST00000370536.5	chrX	-	140505069	140505060	9	Other
ENSG00000179751.7	SYCN	ENST00000318438.7	chr19	-	39204263	39204254	9	Other
ENSG00000284491.3	THSD8	ENST00000639767.2	chr19	+	12802063	12802072	9	Other
ENSG00000188807.13	TMEM201	ENST00000340305.9	chr1	+	9588922	9588931	9	Other
ENSG00000167874.7	TMEM88	ENST00000301599.7	chr17	+	7855066	7855075	9	Other
ENSG00000028203.19	VEZT	ENST00000548371.5	chr12	+	95217842	95217851	9	Other
ENSG00000065268.11	WDR18	ENST00000585809.6	chr19	+	984345	984354	9	Other
ENSG00000120314.19	WDR55	ENST00000358337.10	chr5	+	140664904	140664913	9	Other
ENSG00000165887.12	ANKRD2	ENST00000370655.6	chr10	+	97572779	97572789	10	Other
ENSG00000213390.11	ARHGAP19	ENST00000358531.9	chr10	-	97292637	97292627	10	Other
ENSG00000269891.2	ARHGAP19-SLIT1	ENST00000479633.2	chr10	-	97292637	97292627	10	Other
ENSG00000156983.17	BRPF1	ENST00000682208.1	chr3	+	9734131	9734141	10	Other
ENSG00000168763.16	CNNM3	ENST00000305510.4	chr2	+	96816268	96816278	10	Other
ENSG00000284484.1	CPHXL2	ENST00000640173.1	chr16	-	75677009	75676999	10	Other
ENSG00000141086.18	CTRL	ENST00000574481.6	chr16	-	67931862	67931852	10	Other
ENSG00000131080.15	EDA2R	ENST00000396050.5	chrX	-	66616030	66616020	10	Other
ENSG00000268790.5	ENSG00000268790	ENST00000601636.5	chr19	-	16660000	16659990	10	Other
ENSG00000285641.1	ENSG00000285641	ENST00000648869.1	chr1	-	153986246	153986236	10	Other
ENSG00000160339.16	FCN2	ENST00000350339.3	chr9	+	134880812	134880822	10	Other
ENSG00000062194.16	GPBP1	ENST00000264779.6	chr5	+	57214121	57214131	10	Other
ENSG00000173805.16	HAP1	ENST00000393939.6	chr17	-	41734644	41734634	10	Other
ENSG00000112273.7	HDGFL1	ENST00000510882.4	chr6	+	22569566	22569576	10	Other
ENSG00000140749.9	IGSF6	ENST00000268389.6	chr16	-	21652608	21652598	10	Other
ENSG00000203985.11	LDLRAD1	ENST00000420619.5	chr1	-	54018186	54018176	10	Other
ENSG00000065559.15	MAP2K4	ENST00000353533.10	chr17	+	12020877	12020887	10	Other
ENSG00000142606.16	MMEL1	ENST00000502556.5	chr1	-	2629494	2629484	10	Other
ENSG00000111300.10	NAA25	ENST00000261745.9	chr12	-	112108783	112108773	10	Other
ENSG00000163072.16	NOSTRIN	ENST00000317647.12	chr2	+	168802637	168802647	10	Other
ENSG00000011485.15	PPP5C	ENST00000012443.9	chr19	+	46347087	46347097	10	Other
ENSG00000253729.9	PRKDC	ENST00000314191.7	chr8	-	47960136	47960126	10	Other
ENSG00000196415.10	PRTN3	ENST00000234347.10	chr19	+	840999	841009	10	Other
ENSG00000188672.19	RHCE	ENST00000533771.1	chr1	-	25420796	25420786	10	Other
ENSG00000187051.9	RPS19BP1	ENST00000334678.8	chr22	-	39532748	39532738	10	Other
ENSG00000131389.18	SLC6A6	ENST00000649500.1	chr3	+	14402584	14402594	10	Other
ENSG00000130748.7	TMEM160	ENST00000253047.7	chr19	-	47048624	47048614	10	Other
ENSG00000141933.9	TPGS1	ENST00000359315.6	chr19	+	507497	507507	10	Other
ENSG00000211776.2	TRAV2	ENST00000390424.2	chr14	+	21712321	21712331	10	Other
ENSG00000124731.14	TREM1	ENST00000589614.6	chr6	-	41286665	41286655	10	Other
ENSG00000157796.18	WDR19	ENST00000506503.1	chr4	+	39182548	39182558	10	Other
ENSG00000114742.14	WDR48	ENST00000302313.10	chr3	+	39052016	39052026	10	Other
ENSG00000123124.14	WWP1	ENST00000265428.4	chr8	+	86374041	86374051	10	Other
ENSG00000165660.8	ABRAXAS2	ENST00000298492.6	chr10	+	124801819	124801830	11	Other
ENSG00000150347.17	ARID5B	ENST00000279873.12	chr10	+	61901699	61901710	11	Other
ENSG00000133243.10	BTBD2	ENST00000255608.9	chr19	-	2015714	2015703	11	Other
ENSG00000167644.12	C19orf33	ENST00000301246.10	chr19	+	38304251	38304262	11	Other
ENSG00000094880.11	CDC23	ENST00000394886.7	chr5	-	138213323	138213312	11	Other
ENSG00000170004.19	CHD3	ENST00000380358.9	chr17	+	7884796	7884807	11	Other
ENSG00000169607.13	CKAP2L	ENST00000302450.11	chr2	-	112764609	112764598	11	Other
ENSG00000103051.21	COG4	ENST00000323786.10	chr16	-	70523554	70523543	11	Other
ENSG00000161671.17	EMC10	ENST00000599293.1	chr19	+	50476534	50476545	11	Other
ENSG00000153832.12	FBXO36	ENST00000283946.8	chr2	+	229922503	229922514	11	Other
ENSG00000160051.12	IQCC	ENST00000291358.11	chr1	+	32205671	32205682	11	Other
ENSG00000129347.21	KRI1	ENST00000312962.12	chr19	-	10566010	10565999	11	Other
ENSG00000102882.12	MAPK3	ENST00000263025.9	chr16	-	30123220	30123209	11	Other
ENSG00000129255.16	MPDU1	ENST00000250124.11	chr17	+	7583852	7583863	11	Other
ENSG00000088833.18	NSFL1C	ENST00000555568.5	chr20	-	1466835	1466824	11	Other
ENSG00000186364.12	NUDT17	ENST00000334513.6	chr1	+	145845630	145845641	11	Other
ENSG00000143256.5	PFDN2	ENST00000368010.4	chr1	-	161118037	161118026	11	Other
ENSG00000100479.14	POLE2	ENST00000216367.10	chr14	-	49688214	49688203	11	Other
ENSG00000116260.17	QSOX1	ENST00000367600.5	chr1	+	180154897	180154908	11	Other
ENSG00000183421.12	RIPK4	ENST00000332512.8	chr21	-	41767052	41767041	11	Other
ENSG00000071082.11	RPL31	ENST00000456292.5	chr2	+	101002691	101002702	11	Other
ENSG00000164975.16	SNAPC3	ENST00000490969.5	chr9	+	15422869	15422880	11	Other
ENSG00000162627.17	SNX7	ENST00000306121.8	chr1	+	98661721	98661732	11	Other
ENSG00000163946.14	TASOR	ENST00000493960.6	chr3	-	56683017	56683006	11	Other
ENSG00000173991.6	TCAP	ENST00000578283.1	chr17	+	39665349	39665360	11	Other
ENSG00000091947.10	TMEM101	ENST00000206380.8	chr17	-	44014963	44014952	11	Other
ENSG00000125657.5	TNFSF9	ENST00000245817.5	chr19	+	6531026	6531037	11	Other
ENSG00000181029.9	TRAPPC5	ENST00000595985.1	chr19	+	7682243	7682254	11	Other
ENSG00000066651.20	TRMT11	ENST00000334379.11	chr6	+	125986540	125986551	11	Other
ENSG00000175931.13	UBE2O	ENST00000319380.12	chr17	-	76453152	76453141	11	Other
ENSG00000173409.14	ARV1	ENST00000310256.7	chr1	+	230979094	230979106	12	Other
ENSG00000107949.17	BCCIP	ENST00000278100.11	chr10	+	125823546	125823558	12	Other
ENSG00000178645.14	C10orf53	ENST00000374112.7	chr10	+	49679686	49679698	12	Other
ENSG00000198898.16	CAPZA2	ENST00000426421.5	chr7	+	116862600	116862612	12	Other
ENSG00000108349.18	CASC3	ENST00000264645.12	chr17	+	40140537	40140549	12	Other
ENSG00000110104.13	CCDC86	ENST00000227520.10	chr11	+	60842113	60842125	12	Other
ENSG00000156172.6	CFAP418	ENST00000286688.6	chr8	-	95269201	95269189	12	Other
ENSG00000103245.14	CIAO3	ENST00000251588.7	chr16	-	740997	740985	12	Other
ENSG00000213380.16	COG8	ENST00000306875.10	chr16	-	69339564	69339552	12	Other
ENSG00000163751.4	CPA3	ENST00000296046.4	chr3	+	148865296	148865308	12	Other
ENSG00000106113.19	CRHR2	ENST00000445981.5	chr7	-	30700045	30700033	12	Other
ENSG00000161249.21	DMKN	ENST00000436012.5	chr19	-	35510439	35510427	12	Other
ENSG00000164176.13	EDIL3	ENST00000380138.3	chr5	-	84384386	84384374	12	Other
ENSG00000258674.5	ENSG00000258674	ENST00000555938.1	chr19	+	19516227	19516239	12	Other
ENSG00000175595.16	ERCC4	ENST00000311895.8	chr16	+	13920154	13920166	12	Other
ENSG00000148803.13	FUOM	ENST00000278025.9	chr10	-	133358019	133358007	12	Other
ENSG00000100226.16	GTPBP1	ENST00000216044.10	chr22	+	38705944	38705956	12	Other
ENSG00000197465.14	GYPE	ENST00000506264.5	chr4	-	143905519	143905507	12	Other
ENSG00000183598.4	H3C13	ENST00000331491.2	chr1	-	149813693	149813681	12	Other
ENSG00000173673.9	HES3	ENST00000706530.1	chr1	+	6244179	6244191	12	Other
ENSG00000149929.16	HIRIP3	ENST00000279392.8	chr16	-	29995617	29995605	12	Other
ENSG00000211641.3	IGLV11-55	ENST00000390286.3	chr22	+	22201663	22201675	12	Other
ENSG00000198542.15	ITGBL1	ENST00000376162.7	chr13	+	101489952	101489964	12	Other
ENSG00000167618.10	LAIR2	ENST00000351841.2	chr19	+	54502907	54502919	12	Other
ENSG00000147813.16	NAPRT	ENST00000449291.7	chr8	-	143578330	143578318	12	Other
ENSG00000102471.16	NDFIP2	ENST00000620924.1	chr13	+	79481474	79481486	12	Other
ENSG00000130935.10	NOL11	ENST00000253247.9	chr17	+	67717936	67717948	12	Other
ENSG00000183971.10	NPW	ENST00000567649.1	chr16	+	2009926	2009938	12	Other
ENSG00000162517.13	PEF1	ENST00000373703.5	chr1	-	31644876	31644864	12	Other
ENSG00000188089.14	PLA2G4E	ENST00000696114.1	chr15	-	42021042	42021030	12	Other
ENSG00000189099.12	PRSS48	ENST00000455694.7	chr4	+	151277161	151277173	12	Other
ENSG00000117425.15	PTCH2	ENST00000447098.7	chr1	-	44842944	44842932	12	Other
ENSG00000198863.8	RUNDC1	ENST00000361677.6	chr17	+	42980565	42980577	12	Other
ENSG00000119335.18	SET	ENST00000372686.6	chr9	+	128689975	128689987	12	Other
ENSG00000170310.15	STX8	ENST00000306357.9	chr17	-	9575820	9575808	12	Other
ENSG00000168569.8	TMEM223	ENST00000307366.8	chr11	-	62792006	62791994	12	Other
ENSG00000259009.5	TPRX2	ENST00000699383.1	chr19	+	47859235	47859247	12	Other
ENSG00000211813.2	TRAV34	ENST00000390461.2	chr14	+	22207522	22207534	12	Other
ENSG00000211779.3	TRAV5	ENST00000390427.3	chr14	+	21749178	21749190	12	Other
ENSG00000239264.9	TXNDC5	ENST00000379757.9	chr6	-	7910788	7910776	12	Other
ENSG00000144744.18	UBA3	ENST00000361055.9	chr3	-	69080365	69080353	12	Other
ENSG00000126088.14	UROD	ENST00000246337.9	chr1	+	45012254	45012266	12	Other
ENSG00000105583.11	WDR83OS	ENST00000596731.7	chr19	-	12669415	12669403	12	Other
ENSG00000179698.14	WDR97	ENST00000323662.9	chr8	+	144107739	144107751	12	Other
ENSG00000155329.12	ZCCHC10	ENST00000509437.6	chr5	-	133026549	133026537	12	Other
ENSG00000169249.14	ZRSR2	ENST00000307771.8	chrX	+	15790484	15790496	12	Other
ENSG00000116863.11	ADPRS	ENST00000373178.5	chr1	+	36088892	36088905	13	Other
ENSG00000119787.14	ATL2	ENST00000378954.9	chr2	-	38377273	38377260	13	Other
ENSG00000188428.20	BLOC1S5	ENST00000397457.7	chr6	-	8064389	8064376	13	Other
ENSG00000116489.13	CAPZA1	ENST00000263168.4	chr1	+	112619832	112619845	13	Other
ENSG00000160799.13	CCDC12	ENST00000683445.1	chr3	-	46976745	46976732	13	Other
ENSG00000160401.15	CFAP157	ENST00000614677.1	chr9	+	127707019	127707032	13	Other
ENSG00000100528.12	CNIH1	ENST00000556113.1	chr14	-	54441340	54441327	13	Other
ENSG00000153002.12	CPB1	ENST00000282957.9	chr3	+	148827811	148827824	13	Other
ENSG00000212710.5	CTAGE1	ENST00000525417.1	chr18	-	22414867	22414854	13	Other
ENSG00000111249.14	CUX2	ENST00000261726.11	chr12	+	111034165	111034178	13	Other
ENSG00000170891.11	CYTL1	ENST00000307746.9	chr4	-	5019458	5019445	13	Other
ENSG00000136271.11	DDX56	ENST00000258772.10	chr7	-	44573908	44573895	13	Other
ENSG00000257093.7	DENND11	ENST00000536163.6	chr7	-	141702166	141702153	13	Other
ENSG00000184544.12	DHRS7C	ENST00000330255.9	chr17	-	9791297	9791284	13	Other
ENSG00000130741.11	EIF2S3	ENST00000253039.9	chrX	+	24054956	24054969	13	Other
ENSG00000175390.15	EIF3F	ENST00000531329.6	chr11	+	7987340	7987353	13	Other
ENSG00000127463.16	EMC1	ENST00000375208.7	chr1	-	19251522	19251509	13	Other
ENSG00000167807.15	ENSG00000167807	ENST00000452032.6	chr19	-	10316009	10315996	13	Other
ENSG00000255339.6	ENSG00000255339	ENST00000533549.1	chr10	-	100529864	100529851	13	Other
ENSG00000133216.17	EPHB2	ENST00000374632.7	chr1	+	22710970	22710983	13	Other
ENSG00000183161.6	FANCF	ENST00000327470.6	chr11	-	22625823	22625810	13	Other
ENSG00000076650.7	GPATCH1	ENST00000170564.7	chr19	+	33081181	33081194	13	Other
ENSG00000068394.11	GPKOW	ENST00000156109.7	chrX	-	49123735	49123722	13	Other
ENSG00000211642.4	IGLV10-54	ENST00000390287.2	chr22	+	22214794	22214807	13	Other
ENSG00000211664.3	IGLV2-18	ENST00000390310.3	chr22	+	22734607	22734620	13	Other
ENSG00000188263.11	IL17REL	ENST00000389983.7	chr22	-	50012659	50012646	13	Other
ENSG00000248099.4	INSL3	ENST00000317306.8	chr19	-	17821519	17821506	13	Other
ENSG00000214686.7	IQCF6	ENST00000667863.2	chr3	-	51779237	51779224	13	Other
ENSG00000115318.12	LOXL3	ENST00000409249.5	chr2	-	74552647	74552634	13	Other
ENSG00000137674.4	MMP20	ENST00000260228.3	chr11	-	102625332	102625319	13	Other
ENSG00000164172.20	MOCS2	ENST00000510818.6	chr5	-	53109742	53109729	13	Other
ENSG00000129460.17	NGDN	ENST00000408901.8	chr14	+	23469703	23469716	13	Other
ENSG00000170113.16	NIPA1	ENST00000337435.9	chr15	+	22786644	22786657	13	Other
ENSG00000143552.10	NUP210L	ENST00000368553.5	chr1	-	154056866	154056853	13	Other
ENSG00000128617.3	OPN1SW	ENST00000249389.3	chr7	-	128775794	128775781	13	Other
ENSG00000100836.11	PABPN1	ENST00000216727.9	chr14	+	23321457	23321470	13	Other
ENSG00000122008.16	POLK	ENST00000514141.5	chr5	+	75547010	75547023	13	Other
ENSG00000229637.4	PRAC2	ENST00000432056.1	chr17	+	48723692	48723705	13	Other
ENSG00000204983.15	PRSS1	ENST00000492062.2	chr7	+	142749472	142749485	13	Other
ENSG00000095261.14	PSMD5	ENST00000210313.8	chr9	-	120842922	120842909	13	Other
ENSG00000167461.12	RAB8A	ENST00000300935.8	chr19	+	16111889	16111902	13	Other
ENSG00000144840.10	RABL3	ENST00000483733.1	chr3	-	120742520	120742507	13	Other
ENSG00000117000.9	RLF	ENST00000372771.5	chr1	+	40161387	40161400	13	Other
ENSG00000175643.10	RMI2	ENST00000312499.6	chr16	+	11345459	11345472	13	Other
ENSG00000156384.15	SFR1	ENST00000369727.4	chr10	+	104122171	104122184	13	Other
ENSG00000160584.17	SIK3	ENST00000445177.6	chr11	-	117098428	117098415	13	Other
ENSG00000130304.17	SLC27A1	ENST00000599380.5	chr19	+	17470528	17470541	13	Other
ENSG00000261341.7	SMIM47	ENST00000563228.5	chr19	-	50786117	50786104	13	Other
ENSG00000188817.8	SNTN	ENST00000343837.8	chr3	+	63652675	63652688	13	Other
ENSG00000091640.8	SPAG7	ENST00000206020.8	chr17	-	4967817	4967804	13	Other
ENSG00000105705.16	SUGP1	ENST00000588731.6	chr19	-	19320509	19320496	13	Other
ENSG00000173705.9	SUSD5	ENST00000309558.8	chr3	-	33218810	33218797	13	Other
ENSG00000237110.3	TAAR9	ENST00000434551.3	chr6	+	132538277	132538290	13	Other
ENSG00000283297.2	TEX52	ENST00000637658.2	chr12	-	2857039	2857026	13	Other
ENSG00000205544.4	TMEM256	ENST00000302422.4	chr17	-	7404097	7404084	13	Other
ENSG00000169964.8	TMEM42	ENST00000302392.5	chr3	+	44861912	44861925	13	Other
ENSG00000183396.4	TMEM89	ENST00000330862.4	chr3	-	48621769	48621756	13	Other
ENSG00000266967.7	AARSD1	ENST00000427569.7	chr17	-	42964454	42964440	14	Other
ENSG00000101935.13	AMMECR1	ENST00000262844.10	chrX	-	110318085	110318071	14	Other
ENSG00000243480.8	AMY2A	ENST00000414303.7	chr1	+	103617427	103617441	14	Other
ENSG00000138161.14	CUZD1	ENST00000392790.6	chr10	-	122845857	122845843	14	Other
ENSG00000177023.2	DEFB104B	ENST00000316169.2	chr8	-	7475082	7475068	14	Other
ENSG00000067334.14	DNTTIP2	ENST00000359208.6	chr1	-	93879162	93879148	14	Other
ENSG00000204978.3	ERICH4	ENST00000378187.3	chr19	+	41443156	41443170	14	Other
ENSG00000138190.17	EXOC6	ENST00000260762.10	chr10	+	92848520	92848534	14	Other
ENSG00000135108.16	FBXO21	ENST00000622495.5	chr12	-	117190470	117190456	14	Other
ENSG00000164916.11	FOXK1	ENST00000328914.5	chr7	+	4682295	4682309	14	Other
ENSG00000089597.18	GANAB	ENST00000356638.8	chr11	-	62646613	62646599	14	Other
ENSG00000124713.6	GNMT	ENST00000372808.4	chr6	+	42960754	42960768	14	Other
ENSG00000253293.6	HOXA10	ENST00000283921.5	chr7	-	27174320	27174306	14	Other
ENSG00000106031.9	HOXA13	ENST00000649031.1	chr7	-	27200091	27200077	14	Other
ENSG00000240432.4	KRTAP13-3	ENST00000390690.3	chr21	-	30425926	30425912	14	Other
ENSG00000174106.3	LEMD3	ENST00000308330.3	chr12	+	65169583	65169597	14	Other
ENSG00000135525.19	MAP7	ENST00000354570.8	chr6	-	136550422	136550408	14	Other
ENSG00000105556.12	MIER2	ENST00000264819.7	chr19	-	344796	344782	14	Other
ENSG00000006788.14	MYH13	ENST00000621918.1	chr17	-	10364544	10364530	14	Other
ENSG00000162736.18	NCSTN	ENST00000294785.10	chr1	+	160343383	160343397	14	Other
ENSG00000156574.10	NODAL	ENST00000287139.8	chr10	-	70441681	70441667	14	Other
ENSG00000122643.24	NT5C3A	ENST00000409787.4	chr7	-	33035983	33035969	14	Other
ENSG00000085465.13	OVGP1	ENST00000369732.4	chr1	-	111427735	111427721	14	Other
ENSG00000111845.5	PAK1IP1	ENST00000379568.4	chr6	+	10694972	10694986	14	Other
ENSG00000151176.8	PLBD2	ENST00000280800.5	chr12	+	113358587	113358601	14	Other
ENSG00000131238.18	PPT1	ENST00000642050.2	chr1	-	40097252	40097238	14	Other
ENSG00000222028.5	PSMB11	ENST00000408907.5	chr14	+	23042212	23042226	14	Other
ENSG00000184924.6	PTRHD1	ENST00000328379.6	chr2	-	24793391	24793377	14	Other
ENSG00000076864.21	RAP1GAP	ENST00000495204.5	chr1	-	21651836	21651822	14	Other
ENSG00000139746.16	RBM26	ENST00000267229.11	chr13	-	79405788	79405774	14	Other
ENSG00000189306.12	RRP7A	ENST00000718430.1	chr22	-	42519800	42519786	14	Other
ENSG00000143653.10	SCCPDH	ENST00000366510.4	chr1	+	246724409	246724423	14	Other
ENSG00000127511.10	SIN3B	ENST00000596802.5	chr19	+	16829407	16829421	14	Other
ENSG00000286920.2	SMIM40	ENST00000494082.3	chr6	-	33329279	33329265	14	Other
ENSG00000101446.8	SPINT3	ENST00000217428.7	chr20	-	45515622	45515608	14	Other
ENSG00000143093.15	STRIP1	ENST00000369795.8	chr1	+	110034624	110034638	14	Other
ENSG00000148835.12	TAF5	ENST00000369839.4	chr10	+	103367976	103367990	14	Other
ENSG00000169762.17	TAPT1	ENST00000405303.7	chr4	-	16226471	16226457	14	Other
ENSG00000170379.21	TCAF2	ENST00000441159.7	chr7	+	143702981	143702995	14	Other
ENSG00000141569.12	TRIM65	ENST00000269383.8	chr17	-	75896951	75896937	14	Other
ENSG00000136319.12	TTC5	ENST00000258821.8	chr14	-	20305951	20305937	14	Other
ENSG00000177889.10	UBE2N	ENST00000549490.1	chr12	-	93441898	93441884	14	Other
ENSG00000270617.1	URGCP-MRPS24	ENST00000603700.1	chr7	-	43906589	43906575	14	Other
ENSG00000069329.19	VPS35	ENST00000568784.6	chr16	-	46689147	46689133	14	Other
ENSG00000146007.11	ZMAT2	ENST00000274712.8	chr5	+	140700447	140700461	14	Other
ENSG00000197381.18	ADARB1	ENST00000360697.4	chr21	+	45171642	45171657	15	Other
ENSG00000156735.11	BAG4	ENST00000287322.5	chr8	+	38176855	38176870	15	Other
ENSG00000113734.18	BNIP1	ENST00000351486.10	chr5	+	173144531	173144546	15	Other
ENSG00000270316.1	BORCS7-ASMT	ENST00000299353.6	chr10	+	102854272	102854287	15	Other
ENSG00000166685.13	COG1	ENST00000299886.9	chr17	+	73193055	73193070	15	Other
ENSG00000205755.13	CRLF2	ENST00000400841.8	chrX	-	1212649	1212634	15	Other
ENSG00000292363.1	CRLF2	ENST00000711254.1	chrY	-	1212649	1212634	15	Other
ENSG00000104671.8	DCTN6	ENST00000221114.8	chr8	+	30156369	30156384	15	Other
ENSG00000105656.13	ELL	ENST00000262809.9	chr19	-	18522070	18522055	15	Other
ENSG00000214265.11	ENSG00000214265	ENST00000551312.6	chr15	+	24955034	24955049	15	Other
ENSG00000255641.1	ENSG00000255641	ENST00000539033.1	chr12	-	10436001	10435986	15	Other
ENSG00000256861.1	ENSG00000256861	ENST00000535844.1	chr12	-	122266423	122266408	15	Other
ENSG00000286239.1	ENSG00000286239	ENST00000650969.1	chr2	-	223945299	223945284	15	Other
ENSG00000272414.6	FAM47E-STBD1	ENST00000514365.5	chr4	+	76251732	76251747	15	Other
ENSG00000179115.11	FARSA	ENST00000314606.9	chr19	-	12933711	12933696	15	Other
ENSG00000275572.2	GRIFIN	ENST00000614228.2	chr7	-	2476398	2476383	15	Other
ENSG00000148308.18	GTF3C5	ENST00000372097.10	chr9	+	133030997	133031012	15	Other
ENSG00000197061.5	H4C3	ENST00000377803.4	chr6	+	26103933	26103948	15	Other
ENSG00000137814.12	HAUS2	ENST00000564279.5	chr15	+	42548858	42548873	15	Other
ENSG00000181333.12	HEPHL1	ENST00000315765.10	chr11	+	94021354	94021369	15	Other
ENSG00000182393.3	IFNL1	ENST00000333625.3	chr19	+	39296407	39296422	15	Other
ENSG00000211957.2	IGHV3-35	ENST00000390617.2	chr14	-	106389858	106389843	15	Other
ENSG00000161999.13	JMJD8	ENST00000609261.6	chr16	-	684334	684319	15	Other
ENSG00000115850.10	LCT	ENST00000264162.7	chr2	-	135837184	135837169	15	Other
ENSG00000112799.9	LY86	ENST00000230568.5	chr6	+	6588720	6588735	15	Other
ENSG00000177239.16	MAN1B1	ENST00000371589.9	chr9	+	137086985	137087000	15	Other
ENSG00000099308.13	MAST3	ENST00000687212.1	chr19	+	18097778	18097793	15	Other
ENSG00000185049.16	NELFA	ENST00000382882.9	chr4	-	2008974	2008959	15	Other
ENSG00000130751.10	NPAS1	ENST00000594257.1	chr19	+	47035350	47035970	15	Other
ENSG00000163002.13	NUP35	ENST00000295119.9	chr2	+	183124443	183124458	15	Other
ENSG00000113593.12	PPWD1	ENST00000261308.10	chr5	+	65563296	65563311	15	Other
ENSG00000243279.4	PRAF2	ENST00000553851.3	chrX	-	49074002	49073987	15	Other
ENSG00000100462.16	PRMT5	ENST00000324366.13	chr14	-	22929376	22929361	15	Other
ENSG00000215148.11	PRSS41	ENST00000674256.1	chr16	+	2798470	2798485	15	Other
ENSG00000159377.11	PSMB4	ENST00000290541.7	chr1	+	151399573	151399588	15	Other
ENSG00000168214.22	RBPJ	ENST00000355476.8	chr4	+	26321014	26321029	15	Other
ENSG00000215472.10	RPL17-C18orf32	ENST00000584895.5	chr18	-	49491586	49491571	15	Other
ENSG00000074660.17	SCARF1	ENST00000573852.5	chr17	-	1645712	1645697	15	Other
ENSG00000008952.17	SEC62	ENST00000480708.5	chr3	+	169966808	169966823	15	Other
ENSG00000184640.20	SEPTIN9	ENST00000585930.5	chr17	+	77405077	77405092	15	Other
ENSG00000139370.12	SLC15A4	ENST00000266771.10	chr12	-	128823958	128823943	15	Other
ENSG00000177992.10	SPATA31E1	ENST00000325643.6	chr9	+	87882877	87882892	15	Other
ENSG00000271303.2	SRXN1	ENST00000381962.4	chr20	-	653200	653185	15	Other
ENSG00000173928.4	SWSAP1	ENST00000674460.1	chr19	+	11374666	11374681	15	Other
ENSG00000163634.12	THOC7	ENST00000295899.10	chr3	-	63863805	63863790	15	Other
ENSG00000115282.21	TTC31	ENST00000233623.11	chr2	+	74483081	74483096	15	Other
ENSG00000015532.10	XYLT2	ENST00000017003.7	chr17	+	50346126	50346141	15	Other
ENSG00000241127.8	YAE1	ENST00000223273.7	chr7	+	39566404	39566419	15	Other
ENSG00000172262.12	ZNF131	ENST00000509931.5	chr5	+	43122039	43122054	15	Other
ENSG00000173465.8	ZNRD2	ENST00000309328.8	chr11	+	65570477	65570492	15	Other
ENSG00000130449.6	ZSWIM6	ENST00000252744.6	chr5	+	61332258	61332273	15	Other
ENSG00000081051.8	AFP	ENST00000226359.2	chr4	+	73436247	73436263	16	Other
ENSG00000169696.16	ASPSCR1	ENST00000581647.5	chr17	+	81977631	81977647	16	Other
ENSG00000071553.18	ATP6AP1	ENST00000369762.7	chrX	+	154428677	154428693	16	Other
ENSG00000132357.14	CARD6	ENST00000254691.10	chr5	+	40841367	40841383	16	Other
ENSG00000273777.6	CEACAM20	ENST00000620096.4	chr19	-	44529525	44529509	16	Other
ENSG00000104853.16	CLPTM1	ENST00000337392.10	chr19	+	44955380	44955396	16	Other
ENSG00000121671.12	CRY2	ENST00000616080.2	chr11	+	45847475	45847491	16	Other
ENSG00000183258.12	DDX41	ENST00000330503.12	chr5	-	177516961	177516945	16	Other
ENSG00000166171.13	DPCD	ENST00000370151.9	chr10	+	101588321	101588337	16	Other
ENSG00000081721.12	DUSP12	ENST00000367943.5	chr1	+	161749786	161749802	16	Other
ENSG00000197594.14	ENPP1	ENST00000647893.1	chr6	+	131808020	131808036	16	Other
ENSG00000256646.8	ENSG00000256646	ENST00000442788.5	chr7	-	42932174	42932158	16	Other
ENSG00000258311.5	ENSG00000258311	ENST00000550412.5	chr12	+	55716036	55716052	16	Other
ENSG00000272980.5	ENSG00000272980	ENST00000705256.1	chr6	+	166999397	166999413	16	Other
ENSG00000293600.2	ENSG00000293600	ENST00000715679.1	chr5	+	140564828	140564844	16	Other
ENSG00000214050.8	FBXO16	ENST00000519471.2	chr8	-	28483462	28483446	16	Other
[truncated: 13,679 more rows]

## Sheet: 5UTRlength_isoformcount
Gene	StartCodon	ORFtype	5UTR_length
ACTN4	AUG	Annotated	0
ACTN4	AAG	Truncated	0
AFAP1	AUG	Annotated	0
AGAP3	AUG	Annotated	0
ATE1	AUG	Annotated	0
ATE1	AUG	Annotated	0
ATP13A1	AUG	Annotated	0
ATP13A3	AUG	Annotated	0
BAHD1	AUG	Annotated	0
C12orf43	AUG	Annotated	0
C1orf52	AUG	Annotated	0
CAPNS1	AUG	Annotated	0
CARM1	AUG	Annotated	0
CRAMP1	AUG	Annotated	0
ERBB2	AUG	Annotated	0
ERBB2	AUG	Annotated	0
HPSE	AUG	Annotated	0
KRR1	AUG	Annotated	0
MAX	AUG	Annotated	0
MAX	AGG	Truncated	0
MRM2	AUG	Annotated	0
MRM2	UUG	Truncated	0
MRM2	AUG	Truncated	0
MTMR1	AUG	Annotated	0
NDE1	AUG	Annotated	0
ODF2	AUG	Annotated	0
ODF2	ACG	Truncated	0
OXA1L	AUG	Annotated	0
PAAF1	AUG	Annotated	0
PAQR3	AUG	Annotated	0
PEX26	AUG	Annotated	0
PIGB	AUG	Annotated	0
PIGU	AUG	Annotated	0
PIK3C2A	AUG	Annotated	0
PNPT1	AUG	Annotated	0
PPP2R1A	AUG	Annotated	0
PPP2R1A	AUG	Truncated	0
PRPF40A	AUG	Annotated	0
PRPF40A	AUG	Annotated	0
PRPF40A	AUG	Truncated	0
PSMC6	AUG	Annotated	0
PUF60	AUG	Annotated	0
PUF60	ACG	Annotated	0
PUF60	AUG	Annotated	0
RMND5B	AUG	Annotated	0
RNF10	AAG	Truncated	0
RNF123	AUG	Annotated	0
RRBP1	AUG	Annotated	0
RTN4RL2	AUG	Annotated	0
SLC10A7	AUG	Annotated	0
SLC6A15	AUG	Annotated	0
SMPD4	AUG	Annotated	0
SMPD4	AUC	Truncated	0
SOX13	AUG	Annotated	0
SPAST	AUG	Annotated	0
SPAST	CUG	Truncated	0
SPAST	CUG	Truncated	0
SPTBN2	AUG	Annotated	0
ST3GAL4	AUG	Annotated	0
STK39	AUG	Annotated	0
TAF10	AUG	Annotated	0
TAF10	CUG	Truncated	0
TAF10	AUG	Truncated	0
UHMK1	AUG	Annotated	0
VAV1	AUG	Truncated	0
YTHDC1	AUG	Annotated	0
ZNF362	AUG	Annotated	0
ZXDC	AUG	Annotated	0
F3	AUG	Annotated	1
FA2H	AUG	Annotated	1
HCFC1R1	AUG	Annotated	1
HCFC1R1	AUG	Annotated	1
HCFC1R1	AUG	Truncated	1
TUBD1	AUG	Annotated	1
TUBD1	AUG	Annotated	1
UBXN8	AUG	Annotated	1
CHCHD10	AUG	Annotated	2
EXOC7	AUG	Annotated	3
GRK6	AUG	Annotated	3
MTPAP	GUG	Truncated	3
PMPCB	AUG	Annotated	3
RAB12	AUG	Annotated	3
SNTB2	AUG	Annotated	3
SNTB2	GUG	Truncated	3
SNTB2	ACG	Truncated	3
TMEM126B	AUG	Annotated	3
ALDH9A1	AUG	Annotated	4
ALDH9A1	AUG	Truncated	4
ALDH9A1	GUG	Truncated	4
DCAF15	AUG	Annotated	4
GNAS	AUG	Annotated	4
GNAS	AUG	Annotated	4
GNAS	AAG	Truncated	4
GNAS	GUG	Truncated	4
GNAS	CUG	Truncated	4
GPR108	CUG	Truncated	4
GPR108	ACG	Truncated	4
SUCLA2	AUG	Annotated	4
TCTA	AUG	Annotated	4
APAF1	AUG	Annotated	5
COMMD1	AUG	Truncated	5
DAZAP2	AUG	Annotated	5
HTRA1	AUG	Annotated	5
MR1	AUG	Annotated	5
MRPL19	AUG	Annotated	5
MTX1	AUG	Annotated	5
MTX1	AUG	Annotated	5
PPCS	AUG	Annotated	5
RPS3	AUG	Annotated	5
SH3GLB1	AUG	Annotated	5
TIMM13	AUG	Annotated	5
TIMM13	CUG	Truncated	5
TRIOBP	AUG	Truncated	5
ALKBH1	AUG	Annotated	6
ALYREF	AUG	Annotated	6
ALYREF	AUC	Truncated	6
ALYREF	AUU	Truncated	6
CLYBL	AUG	Annotated	6
GATAD2A	AUG	Annotated	6
MRPL39	AUG	Annotated	6
NDUFA5	AUG	Annotated	6
NRDE2	AUG	Annotated	6
PFDN4	AUG	Annotated	6
PLEKHA5	AUG	Annotated	6
RACGAP1	AUG	Annotated	6
SPC24	AUG	Annotated	6
TRMT13	AUG	Annotated	6
ABHD4	AUG	Annotated	7
ABHD4	CUG	Truncated	7
COX11	AUG	Annotated	7
GALNT1	AUG	Annotated	7
HEATR6	AUG	Annotated	7
LRRC41	AUG	Annotated	7
LRRC41	AUG	Truncated	7
MRPS14	AUG	Annotated	7
MRPS22	AUG	Annotated	7
NOLC1	AUG	Annotated	7
PARP2	AUG	Annotated	7
PISD	AUG	Annotated	7
SDR39U1	AUG	Annotated	7
SLC35B1	AUG	Annotated	7
SLC35B1	AUG	Truncated	7
SLC35B1	GUG	Truncated	7
SLC35B1	CUG	Truncated	7
ACADM	AUG	Annotated	8
ATG14	AUG	Annotated	8
DHRS7B	AUG	Annotated	8
DHRS7B	AUG	Annotated	8
MYDGF	AUG	Annotated	8
NECAP1	AUG	Annotated	8
SNX6	CUG	Truncated	8
U2SURP	AUG	Annotated	8
U2SURP	AAG	Truncated	8
YDJC	AUG	Annotated	8
YDJC	AUG	Truncated	8
ZC3HC1	AUG	Annotated	8
ZC3HC1	AGG	Truncated	8
ABCF3	AUG	Annotated	9
APOL2	AUG	Annotated	9
APOL2	AUG	Annotated	9
APOL2	GUG	Truncated	9
C1orf198	AUG	Annotated	9
COQ10B	AUG	Annotated	9
DPM1	AUG	Annotated	9
FAM120A	AUG	Annotated	9
FAM120A	AUG	Truncated	9
KIF22	AUG	Annotated	9
KIF22	AUC	Truncated	9
KIF22	AUG	Truncated	9
MMGT1	AUG	Annotated	9
MRPL38	AUG	Annotated	9
NFIA	AUG	Annotated	9
NME3	AUG	Annotated	9
PCBD2	AUG	Annotated	9
PCBD2	AUG	Truncated	9
PCBD2	AGG	Truncated	9
QSOX2	AUG	Annotated	9
RAB7A	AUG	Annotated	9
SLC25A12	AUG	Annotated	9
SLC25A12	GUG	Annotated	9
SLIRP	AUG	Annotated	9
SNX4	AUG	Annotated	9
TMEM11	AUG	Annotated	9
TMEM201	AUG	Annotated	9
UQCRB	AUG	Annotated	9
VEZT	AUG	Annotated	9
WARS2	AUG	Annotated	9
WDR18	GUG	Annotated	9
WDR18	AUG	Annotated	9
WDR18	AUG	Truncated	9
WDR55	AUG	Annotated	9
WDR55	AUG	Truncated	9
ANKRD2	AUG	Annotated	10
MAP2K4	AUG	Annotated	10
MCEE	AUG	Annotated	10
MRPL40	AUG	Annotated	10
MRPL40	AUG	Truncated	10
MRPL40	CUG	Truncated	10
MRPL40	GUG	Truncated	10
MRPL40	AUG	Truncated	10
MRPL40	CUG	Truncated	10
MRPL44	AUG	Annotated	10
NAA25	AUG	Annotated	10
NDUFA3	AUG	Annotated	10
NDUFA3	AAG	Truncated	10
PPP5C	AUG	Annotated	10
PPP5C	AUG	Annotated	10
PRKDC	AUG	Annotated	10
PRKDC	AGG	Truncated	10
PTCD2	AUG	Annotated	10
RPS19BP1	AUG	Annotated	10
RPS19BP1	GUG	Truncated	10
SLC6A6	AUG	Annotated	10
SLC6A6	AGG	Truncated	10
SLC6A6	AGG	Truncated	10
SLC6A6	AUA	Truncated	10
SLC6A6	AGG	Truncated	10
TMEM160	CUG	Truncated	10
TMEM160	AGG	Truncated	10
UQCC1	AUG	Annotated	10
WDR19	AUG	Annotated	10
WDR48	AUG	Annotated	10
ARID5B	AUG	Annotated	11
ARID5B	AUG	Annotated	11
C19orf33	AUG	Annotated	11
CDC23	AUG	Annotated	11
CKAP2L	AUG	Annotated	11
COG4	AUG	Annotated	11
EMC10	AUG	Annotated	11
EMC10	AUG	Truncated	11
GADD45GIP1	AUG	Annotated	11
GADD45GIP1	CUG	Truncated	11
GSR	AUG	Annotated	11
GSR	AUG	Annotated	11
GSR	AUG	Truncated	11
GSR	CUG	Truncated	11
GSR	CUG	Truncated	11
GSR	CUG	Truncated	11
LACTB	AUG	Annotated	11
MPDU1	AUG	Annotated	11
MRPL32	AUG	Annotated	11
MRPL46	AUG	Annotated	11
NDUFS6	AUG	Annotated	11
NTHL1	AUG	Truncated	11
PMPCA	AUG	Annotated	11
POLE2	AUG	Annotated	11
QSOX1	AUG	Annotated	11
QSOX1	GUG	Truncated	11
SNAPC3	AUG	Annotated	11
SNAPC3	AGG	Truncated	11
SNX7	AUG	Annotated	11
TMEM101	AUG	Annotated	11
TNFSF9	AUG	Annotated	11
TRMT11	AUG	Annotated	11
UBE2O	AUG	Annotated	11
ARV1	AUG	Annotated	12
BCCIP	AUG	Annotated	12
CAPZA2	AUG	Annotated	12
CAPZA2	GUG	Truncated	12
CASC3	AUG	Annotated	12
CCDC86	AUG	Annotated	12
CCDC86	GUG	Truncated	12
COG8	AUG	Annotated	12
DHX30	AUG	Annotated	12
DMKN	AUG	Annotated	12
DMKN	AUG	Annotated	12
EDIL3	AUG	Annotated	12
ERCC4	AUG	Annotated	12
FUOM	AAG	Annotated	12
FUOM	AUG	Annotated	12
FUOM	AUG	Annotated	12
FUOM	AUG	Truncated	12
FUOM	UUG	Truncated	12
GTPBP1	AUG	Annotated	12
ITGBL1	AUG	Annotated	12
MRPS10	AUG	Annotated	12
MRPS18A	AUG	Annotated	12
MRPS35	AUG	Annotated	12
MRPS35	AGG	Truncated	12
NAPRT	AUG	Annotated	12
NDFIP2	AUG	Annotated	12
NDFIP2	ACG	Truncated	12
NDFIP2	GUG	Truncated	12
NDFIP2	ACG	Truncated	12
NDFIP2	ACG	Truncated	12
NOL11	AUG	Annotated	12
PEF1	AUG	Annotated	12
STX8	AUG	Annotated	12
TMEM223	AUG	Annotated	12
TRIAP1	AUG	Annotated	12
UBA3	AUG	Truncated	12
UROD	AUG	Annotated	12
UROD	AUG	Truncated	12
ZCCHC10	AUG	Annotated	12
ATL2	AUG	Annotated	13
CAPZA1	AUG	Annotated	13
CCDC12	AUG	Annotated	13
CNIH1	AUG	Annotated	13
DDX56	AUG	Annotated	13
DDX56	CUG	Truncated	13
DDX56	AGG	Truncated	13
EIF3F	AUG	Annotated	13
EMC1	AUG	Annotated	13
EMC1	AAG	Truncated	13
MOCS2	AUG	Annotated	13
MOCS2	AUG	Annotated	13
NFU1	AUG	Annotated	13
NGDN	GUG	Truncated	13
NIPA1	AUG	Annotated	13
NIPA1	GUG	Truncated	13
NIPA1	AUU	Truncated	13
PABPN1	AUG	Annotated	13
PABPN1	CUG	Truncated	13
PABPN1	CUG	Truncated	13
POLK	AUG	Annotated	13
PSMD5	AUG	Annotated	13
RAB8A	AUG	Annotated	13
RABL3	AUG	Annotated	13
RMI2	AUG	Annotated	13
SDHB	AUG	Annotated	13
SDHB	AAG	Truncated	13
SPAG7	AUG	Annotated	13
TMEM42	AUG	Annotated	13
DNTTIP2	AUG	Annotated	14
DNTTIP2	AAG	Truncated	14
EXOC6	AUG	Annotated	14
FBXO21	AUG	Annotated	14
FOXK1	AUG	Annotated	14
GANAB	AUG	Annotated	14
GANAB	GUG	Truncated	14
HMGCL	AUG	Annotated	14
HMGCL	AAG	Annotated	14
HSD17B8	AUG	Annotated	14
HSD17B8	CUG	Truncated	14
LEMD3	AUG	Annotated	14
MAP7	AUG	Annotated	14
MIER2	AGG	Truncated	14
MRPL27	AUG	Annotated	14
MRPL27	AUG	Annotated	14
MRPL47	AUG	Annotated	14
MTERF4	AUG	Annotated	14
NT5C3A	AUG	Annotated	14
NT5C3A	AUG	Annotated	14
NT5C3A	AUG	Annotated	14
PAK1IP1	AUG	Annotated	14
PLBD2	AUG	Annotated	14
PPT1	AUG	Annotated	14
PTRHD1	UUG	Truncated	14
PTRHD1	CUG	Truncated	14
PTRHD1	GUG	Truncated	14
SCCPDH	AUG	Annotated	14
SIN3B	AUG	Annotated	14
SPRYD4	AUG	Annotated	14
STRIP1	AUG	Annotated	14
TAPT1	AUG	Annotated	14
TIMM22	AUG	Annotated	14
TIMM22	CUG	Truncated	14
TRIM65	AUG	Annotated	14
TRIM65	GUG	Truncated	14
UBE2N	AUG	Annotated	14
VPS35	AUG	Annotated	14
ZMAT2	AUG	Annotated	14
ADARB1	AUG	Annotated	15
BAG4	AUG	Annotated	15
BNIP1	AUG	Annotated	15
COG1	AUG	Annotated	15
DCTN6	AUG	Annotated	15
DCTN6	GUG	Truncated	15
DCTN6	AAG	Truncated	15
ECI2	AUG	Annotated	15
ECI2	AUG	Annotated	15
ECI2	AUG	Truncated	15
ECI2	AUG	Truncated	15
FARSA	AUG	Annotated	15
GTF3C5	AUG	Annotated	15
HAUS2	AUG	Annotated	15
JMJD8	AUG	Annotated	15
JMJD8	AUG	Truncated	15
MAN1B1	AUG	Annotated	15
NELFA	AUG	Annotated	15
NUP35	AUG	Annotated	15
PPWD1	AUG	Annotated	15
PPWD1	AUG	Annotated	15
PRAF2	AUG	Annotated	15
PRMT5	AUG	Annotated	15
PRMT5	AGG	Truncated	15
PSMB4	AUG	Annotated	15
PSMB4	AUG	Truncated	15
RBPJ	AUG	Annotated	15
RBPJ	AUG	Annotated	15
SEC62	AUG	Annotated	15
SEC62	GUG	Truncated	15
SEPTIN9	AUG	Annotated	15
SEPTIN9	AUG	Annotated	15
SEPTIN9	AUG	Annotated	15
SEPTIN9	AGG	Truncated	15
SEPTIN9	AAG	Truncated	15
SPG7	AUG	Annotated	15
THOC7	AUG	Annotated	15
THOC7	AAG	Truncated	15
THOC7	AUA	Truncated	15
TIMM44	AUG	Annotated	15
ZNF131	AUG	Annotated	15
ZSWIM6	AUG	Annotated	15
ASPSCR1	AUG	Annotated	16
ATP6AP1	AUG	Annotated	16
ATP6AP1	AUG	Truncated	16
COQ3	AUG	Annotated	16
CRY2	AUG	Annotated	16
DDX41	AUG	Annotated	16
DUSP12	AUG	Annotated	16
GTPBP8	AUG	Annotated	16
GTPBP8	AUG	Annotated	16
HIF1AN	AUG	Annotated	16
MRPL45	AUG	Annotated	16
NOB1	AUG	Annotated	16
NOC2L	AUG	Annotated	16
NSUN5	AUG	Annotated	16
P4HTM	AUG	Annotated	16
PIGT	AUG	Annotated	16
PPIE	AUG	Annotated	16
PPIE	AUG	Annotated	16
PPP1R7	AUG	Annotated	16
PTS	AUG	Annotated	16
RABGGTB	AAG	Truncated	16
RABGGTB	AUU	Truncated	16
RABGGTB	AUC	Truncated	16
RAD51C	AUG	Annotated	16
RFC2	AUG	Annotated	16
RFC2	AAG	Annotated	16
RNF114	AUG	Annotated	16
RNF114	ACG	Truncated	16
RNF121	AUG	Annotated	16
RPF1	AUG	Annotated	16
TGDS	AUG	Annotated	16
TIMM10B	AUG	Annotated	16
TIMM10B	AUG	Truncated	16
TIMM10B	AUG	Truncated	16
TMEM109	AUG	Annotated	16
TRAP1	AUG	Annotated	16
UAP1L1	AUG	Annotated	16
UBFD1	AUG	Annotated	16
UBR1	AUG	Annotated	16
YIPF6	AUG	Annotated	16
YIPF6	AGG	Truncated	16
COQ5	AUG	Annotated	17
DECR1	AUG	Annotated	17
LIN7C	AUG	Annotated	17
MEAF6	AUG	Annotated	17
MRPL58	AUG	Annotated	17
MRPL9	AUG	Annotated	17
MRPS26	AUG	Annotated	17
MRPS26	AUG	Truncated	17
MRPS5	AUG	Annotated	17
NDUFA12	AUG	Annotated	17
PEX14	AUG	Annotated	17
POLR2D	AUG	Annotated	17
PSMB7	AUG	Annotated	17
SAP30BP	AUG	Annotated	17
UNC119B	AUG	Annotated	17
VPS41	AUG	Annotated	17
ZCCHC3	AUG	Annotated	17
ZNF408	AUG	Annotated	17
ACP1	AUG	Annotated	18
CDC40	AUG	Annotated	18
DYNC1LI2	AUG	Annotated	18
GCN1	AUG	Annotated	18
GCN1	AAG	Truncated	18
GLG1	AUG	Annotated	18
GLG1	CUG	Truncated	18
HEYL	AUG	Annotated	18
ISOC1	AUG	Annotated	18
KAT8	AUG	Annotated	18
MARK2	AUG	Annotated	18
MED6	AUG	Annotated	18
MED6	CUG	Truncated	18
METAP2	AUG	Annotated	18
METAP2	CUG	Truncated	18
METAP2	AGG	Truncated	18
NDUFS3	AUG	Annotated	18
PELP1	AUG	Annotated	18
PIAS1	AUG	Annotated	18
QPRT	CUG	Truncated	18
QPRT	CUG	Truncated	18
QPRT	CUG	Truncated	18
RPN1	AUG	Annotated	18
RPN1	AAG	Truncated	18
SORL1	AUG	Annotated	18
TAF1	AUG	Annotated	18
TAF1	AUG	Truncated	18
TAF1	ACG	Truncated	18
TALDO1	AUG	Annotated	18
TALDO1	AAG	Truncated	18
TSR2	AUG	Annotated	18
XAB2	AUG	Annotated	18
XAB2	AAG	Truncated	18
APH1B	AUG	Annotated	19
BCDIN3D	AUG	Annotated	19
C3orf52	AUG	Annotated	19
DDOST	AUG	Annotated	19
DDOST	AUG	Annotated	19
DHRS4	AUG	Annotated	19
DTD1	AUG	Annotated	19
ERAL1	AUG	Annotated	19
FARSB	AUG	Annotated	19
FBXO28	AUG	Annotated	19
ISCA2	AUG	Annotated	19
KBTBD4	AUG	Annotated	19
KBTBD4	AUG	Annotated	19
MRPL1	AUG	Annotated	19
MRPL1	AUG	Truncated	19
MRPL54	AUG	Annotated	19
NCCRP1	AUG	Annotated	19
NDUFS2	AUG	Annotated	19
NSL1	AUG	Annotated	19
OTUB1	AUG	Annotated	19
OTUB1	AUG	Annotated	19
POLR2I	AUG	Annotated	19
PSMB5	AUG	Annotated	19
RAB8B	AUG	Annotated	19
RNF181	AUG	Annotated	19
RNPEP	AUG	Annotated	19
RNPEP	AUG	Annotated	19
RNPEP	CUG	Truncated	19
RNPEP	CUG	Truncated	19
SART3	AUG	Annotated	19
SART3	AAG	Truncated	19
SRP72	AUG	Annotated	19
SRP72	AAG	Truncated	19
TIMM17B	AUG	Annotated	19
TOP1MT	AUG	Annotated	19
TRAPPC6A	AUG	Annotated	19
WDR75	AUG	Annotated	19
ZNHIT3	AUG	Annotated	19
ADAMTS1	AUG	Annotated	20
ADAMTS1	AGG	Truncated	20
AKR7A2	AUG	Annotated	20
AKR7A2	AUG	Truncated	20
BRCC3	AUG	Annotated	20
BRCC3	GUG	Annotated	20
CHD1L	AUG	Annotated	20
CHD1L	AUG	Annotated	20
CHD1L	AUG	Truncated	20
CHD1L	CUG	Truncated	20
CPA4	AUG	Annotated	20
DPP7	AUG	Annotated	20
DPP7	CUG	Truncated	20
DPP7	CUG	Truncated	20
DPP7	CUG	Truncated	20
ERGIC3	AUG	Annotated	20
ERGIC3	CUG	Annotated	20
ERGIC3	AUG	Truncated	20
EXOSC8	AUG	Annotated	20
EXOSC8	GUG	Truncated	20
EXOSC8	CUG	Truncated	20
IKBKG	AUG	Annotated	20
IKBKG	AUG	Annotated	20
IKBKG	AUG	Annotated	20
IKBKG	GUG	Truncated	20
LSM7	AUG	Annotated	20
LSM7	AAG	Truncated	20
LSM7	AAG	Truncated	20
MYO5A	AUG	Annotated	20
NDUFS7	AUG	Annotated	20
SCFD1	AUG	Annotated	20
SHARPIN	AUG	Annotated	20
SHARPIN	CUG	Truncated	20
SHCBP1	AUG	Annotated	20
SHCBP1	AUG	Truncated	20
SLC35F2	AUG	Annotated	20
SLC7A6OS	AUG	Annotated	20
SSR4	AUG	Annotated	20
TGFBRAP1	AUG	Annotated	20
TMEM242	AUG	Annotated	20
TRIT1	AUG	Annotated	20
TRIT1	CUG	Truncated	20
UFC1	AUG	Annotated	20
URM1	AUG	Annotated	20
WDR74	AUG	Annotated	20
WDR74	AUG	Annotated	20
ALDH7A1	AUG	Annotated	21
ALDH7A1	AUG	Truncated	21
ATP9A	AUG	Annotated	21
CADM1	AUG	Annotated	21
CCDC34	AUG	Annotated	21
CCDC34	AUG	Truncated	21
CCDC34	ACG	Truncated	21
CERCAM	AUG	Annotated	21
CERCAM	CUG	Truncated	21
COA7	AUG	Annotated	21
COPS9	AUG	Annotated	21
CREG1	AUG	Annotated	21
DBNL	AUG	Annotated	21
DHODH	AUG	Annotated	21
DOLPP1	AUG	Annotated	21
ECHS1	AUG	Annotated	21
ECI1	AUG	Annotated	21
ECI1	ACG	Truncated	21
EIF4E	AUG	Annotated	21
EML2	AUG	Annotated	21
EXOSC1	AUG	Annotated	21
HLA-B	AUG	Annotated	21
IL17RB	AUG	Annotated	21
LMAN1	AUG	Annotated	21
LMAN1	CUG	Truncated	21
LMAN2	AUG	Annotated	21
MOB4	AUG	Annotated	21
MRPL34	AUG	Annotated	21
MRPL34	AUG	Annotated	21
MZT2A	AUG	Annotated	21
NAGPA	AUG	Annotated	21
NAGPA	GUG	Truncated	21
NOA1	AUG	Annotated	21
NUDT15	AUG	Annotated	21
NUP188	AUG	Annotated	21
PHYKPL	AUG	Annotated	21
POLR1C	AUG	Annotated	21
POLR2L	AUG	Annotated	21
RBX1	AUG	Annotated	21
RBX1	AAG	Truncated	21
RETSAT	AUG	Annotated	21
RTF1	GUG	Truncated	21
RTF1	AAG	Truncated	21
RTF1	AUG	Truncated	21
RTF1	CUG	Truncated	21
RTF1	AAG	Truncated	21
RTF1	CUG	Truncated	21
SF3B2	AUG	Annotated	21
SLPI	AUG	Annotated	21
SNX24	AUG	Annotated	21
SRA1	GUG	Truncated	21
SRA1	CUG	Truncated	21
THG1L	AUG	Annotated	21
TM2D1	AUG	Annotated	21
TMED1	CUG	Truncated	21
TMEM128	AUG	Annotated	21
TTF2	AUG	Annotated	21
TYW5	AUG	Annotated	21
ZNF766	AUG	Annotated	21
ALDH1L2	AUG	Annotated	22
ALG3	AUG	Annotated	22
BCAM	AUG	Annotated	22
BCAT2	AUG	Annotated	22
BCAT2	AUC	Annotated	22
BNC2	AUG	Annotated	22
C19orf53	AUG	Annotated	22
CEP97	AUG	Annotated	22
COPS6	AUG	Annotated	22
COPS6	AUG	Annotated	22
COPS6	GUG	Truncated	22
DNAAF5	AGG	Truncated	22
DNAAF5	CUG	Truncated	22
DNAAF5	GUG	Truncated	22
DNAAF5	CUG	Truncated	22
DNAJA3	AUG	Annotated	22
DNAJB12	AUG	Annotated	22
DNAL1	AUG	Annotated	22
FN3K	AUG	Annotated	22
GLA	AUG	Annotated	22
GOLGA7	AUG	Annotated	22
HES7	AUG	Annotated	22
MAN2B2	AUG	Annotated	22
MICU2	AUG	Annotated	22
MRPL21	AUG	Annotated	22
MRPS7	AUG	Annotated	22
NIT2	AUG	Annotated	22
NIT2	AUC	Truncated	22
NIT2	UUG	Truncated	22
NUBP1	AUG	Annotated	22
PHPT1	AUG	Annotated	22
PHYH	AUG	Annotated	22
POLR3K	AUG	Annotated	22
POLR3K	AUC	Truncated	22
PRDX3	AUG	Annotated	22
PSMD10	AUG	Annotated	22
PSMD10	CUG	Truncated	22
QTRT1	AUG	Annotated	22
QTRT1	AUG	Truncated	22
RAVER1	AUG	Annotated	22
RICTOR	AUG	Annotated	22
SMARCC2	AUG	Annotated	22
SMYD5	AUG	Annotated	22
TXLNG	AUG	Annotated	22
ZNF277	AUG	Annotated	22
ARPC5	AUG	Annotated	23
ARPC5	GUG	Truncated	23
ARPC5	AAG	Truncated	23
BCAS4	AUG	Annotated	23
BUD13	AUG	Annotated	23
C22orf39	AUG	Annotated	23
CARS2	AUG	Annotated	23
CARS2	GUG	Truncated	23
CCDC43	AUG	Annotated	23
COA3	AUG	Annotated	23
DDX51	AUG	Annotated	23
DNAJC7	AUG	Annotated	23
DNAJC7	CUG	Truncated	23
DNAJC7	AAG	Truncated	23
E4F1	AUG	Annotated	23
E4F1	GUG	Truncated	23
EMC7	AUG	Annotated	23
FAF2	AUG	Annotated	23
FAM234B	AUG	Annotated	23
FBXO3	AUG	Annotated	23
GPX8	AUG	Annotated	23
GRWD1	AUG	Annotated	23
GTF3C1	AUG	Annotated	23
HLA-E	AUG	Annotated	23
HLA-E	AUG	Truncated	23
HMGB2	AUG	Annotated	23
MAEA	AUG	Annotated	23
METTL17	AUG	Annotated	23
MIER3	AUG	Annotated	23
MINPP1	AUG	Annotated	23
MINPP1	AAG	Truncated	23
MINPP1	GUG	Truncated	23
MMAB	AUG	Annotated	23
MTCH1	AUG	Annotated	23
MTCH1	AUG	Truncated	23
NCBP3	AUG	Annotated	23
NDUFB11	AUG	Annotated	23
NUP54	AUG	Annotated	23
PCYOX1L	AUG	Annotated	23
PDHB	AUG	Annotated	23
PGRMC2	AUG	Annotated	23
PGRMC2	AUG	Truncated	23
RPS11	AUG	Annotated	23
RPS11	AAG	Truncated	23
SCO1	AUG	Annotated	23
SCO1	AUG	Truncated	23
SKA2	AUG	Annotated	23
TAB1	AUG	Annotated	23
TERF1	AUG	Annotated	23
UACA	AUG	Annotated	23
VBP1	AUG	Annotated	23
ZNF771	AUG	Annotated	23
ZWINT	AUG	Annotated	23
ZWINT	CUG	Truncated	23
AARS2	AUG	Annotated	24
ACADSB	AUG	Annotated	24
ACIN1	AUG	Annotated	24
ACIN1	AUG	Annotated	24
ACIN1	AAG	Truncated	24
BCAS2	AUG	Annotated	24
COG5	AUG	Annotated	24
CYC1	AUG	Annotated	24
CYC1	CUG	Truncated	24
DCTN4	AUG	Annotated	24
DPH6	AUG	Annotated	24
DPH6	AUG	Truncated	24
EIF2B4	AUG	Annotated	24
ETHE1	AUG	Annotated	24
EXOC4	AUG	Annotated	24
FNTA	AUG	Annotated	24
FNTA	AUG	Truncated	24
FNTA	AUG	Truncated	24
GUK1	AUG	Annotated	24
GUK1	AUG	Annotated	24
HNRNPM	AUG	Annotated	24
HYPK	AAG	Truncated	24
HYPK	CUG	Truncated	24
IFT43	AUG	Annotated	24
ITPKC	AUG	Annotated	24
KIF18B	AUG	Annotated	24
LMAN2L	AUG	Annotated	24
MAN2C1	AUG	Annotated	24
MKLN1	AUG	Annotated	24
MKLN1	GUG	Truncated	24
MRPS9	AUG	Annotated	24
MTX3	AUG	Annotated	24
MTX3	AUG	Truncated	24
NDUFAF3	AUG	Annotated	24
NDUFAF3	AUG	Annotated	24
NDUFB4	AUG	Annotated	24
NDUFS4	AUG	Annotated	24
NENF	AUG	Annotated	24
NME4	AUG	Annotated	24
PDLIM5	AUG	Annotated	24
PGLS	AUG	Annotated	24
PGLS	GUG	Truncated	24
POFUT2	AUG	Annotated	24
PPIH	AUG	Annotated	24
PPIH	AUG	Annotated	24
PSME2	AUG	Annotated	24
RANBP10	AUG	Annotated	24
RRP15	AUG	Annotated	24
RRP15	AUG	Truncated	24
SEPTIN7	AUG	Truncated	24
SEPTIN7	GUG	Truncated	24
SUMF1	AUG	Annotated	24
TIMM17A	AUG	Annotated	24
TMCO6	AUG	Annotated	24
TMEM199	AUG	Annotated	24
TOR2A	AUG	Annotated	24
ACP2	AUG	Annotated	25
C8orf33	AUG	Annotated	25
C8orf33	CUG	Truncated	25
C8orf33	CUG	Truncated	25
COX5B	AUG	Annotated	25
DDX52	AUG	Annotated	25
DNPH1	AUG	Annotated	25
FBXL6	AUG	Annotated	25
FKBP3	AUG	Annotated	25
GALNT7	AUG	Annotated	25
GALNT7	AUG	Truncated	25
GATB	AUG	Annotated	25
GATB	AUG	Annotated	25
GLOD4	AUG	Annotated	25
HSD17B10	AUG	Annotated	25
LIN9	AUG	Annotated	25
LIN9	AUG	Annotated	25
LIN9	AUG	Truncated	25
LIN9	UUG	Truncated	25
LRCH3	AUG	Annotated	25
MAK16	AUG	Annotated	25
MAK16	AUC	Truncated	25
MKS1	AUG	Annotated	25
MLX	AUG	Annotated	25
MLX	GUG	Truncated	25
MOCS3	AUG	Annotated	25
NCBP2	AUG	Annotated	25
NCBP2	AUG	Annotated	25
NCBP2	CUG	Truncated	25
NIFK	AUG	Annotated	25
OGFR	AUG	Annotated	25
OGFR	AGG	Truncated	25
PIAS4	AUG	Annotated	25
PLPP5	AUG	Annotated	25
PLPP5	AUG	Annotated	25
PLPP5	ACG	Truncated	25
PRIM1	AUG	Annotated	25
RSAD1	AUG	Annotated	25
RUVBL2	AUG	Annotated	25
SPR	AUG	Annotated	25
SRRM1	AUG	Annotated	25
TMED4	AUG	Annotated	25
TMED4	AUG	Truncated	25
TMEM186	AUG	Annotated	25
TMEM186	GUG	Truncated	25
UBXN2B	AUG	Annotated	25
UQCR10	AUG	Annotated	25
ZC3HAV1L	AUG	Annotated	25
ARFGAP2	AUG	Annotated	26
ATP6V1B2	AUG	Annotated	26
CBX6	AUG	Annotated	26
CBX6	AUC	Truncated	26
CDAN1	AUG	Annotated	26
CEBPZOS	AUG	Annotated	26
CEBPZOS	AUG	Truncated	26
CEBPZOS	AUG	Truncated	26
CHM	AUG	Annotated	26
CNTLN	AUG	Annotated	26
CSTF2	AUG	Annotated	26
DCP1A	AUG	Annotated	26
FAM83D	AUG	Annotated	26
FEZ2	AUG	Annotated	26
HACD2	AUG	Annotated	26
HACD2	AGG	Truncated	26
KCTD5	AUG	Annotated	26
MGMT	AUG	Annotated	26
MGMT	AUG	Truncated	26
MGMT	AAG	Truncated	26
MGMT	AUG	Truncated	26
MRM3	AUG	Annotated	26
MRPL49	AUG	Annotated	26
MRPL50	AUG	Annotated	26
MRPS18B	AUG	Annotated	26
MTHFD1L	AUG	Annotated	26
MTHFD1L	AUG	Annotated	26
N6AMT1	AUG	Annotated	26
NDUFAB1	AUG	Annotated	26
NDUFAB1	AUG	Annotated	26
NOM1	AUG	Annotated	26
NPR3	AUG	Annotated	26
NPR3	AUG	Annotated	26
NPR3	AAG	Truncated	26
PFDN5	AUG	Annotated	26
PFKFB4	AUG	Annotated	26
PHF3	AUG	Annotated	26
PHF3	AUG	Annotated	26
PNN	AUG	Annotated	26
POLDIP3	AUG	Annotated	26
RAB11FIP1	AUG	Annotated	26
RAF1	AUG	Annotated	26
RPIA	AUG	Annotated	26
RPIA	AUG	Truncated	26
SDHAF3	AUG	Annotated	26
SLC4A1AP	AUG	Annotated	26
SLC4A1AP	AUG	Annotated	26
SORT1	AUG	Annotated	26
SRP68	AUG	Annotated	26
SUCLG2	AUG	Annotated	26
SUMF2	AUG	Annotated	26
TFDP2	AUG	Annotated	26
TFDP2	AUU	Truncated	26
TNNC1	AUG	Annotated	26
TONSL	AUG	Annotated	26
TRPC4AP	AUG	Annotated	26
TUBGCP5	AUG	Annotated	26
UNK	AUG	Annotated	26
UQCRC1	AUG	Annotated	26
ZC3H3	AUG	Annotated	26
ZW10	AUG	Annotated	26
AGPAT5	AUG	Annotated	27
AHCYL2	AUG	Annotated	27
ALKBH4	AUG	Annotated	27
ALKBH7	AUG	Annotated	27
ARL6IP5	AUG	Annotated	27
BRK1	AUG	Annotated	27
C12orf76	AUG	Annotated	27
CAV1	AUG	Annotated	27
CAV1	AUG	Annotated	27
CAV1	AUC	Truncated	27
CAV1	AUC	Truncated	27
CDKN2AIPNL	AUG	Annotated	27
COMMD4	AUG	Annotated	27
COMMD4	AGG	Truncated	27
COQ9	AUG	Annotated	27
DDX49	AUG	Annotated	27
EEFSEC	AUG	Annotated	27
EHHADH	AUG	Annotated	27
FUNDC1	AUG	Annotated	27
GPR107	AUG	Annotated	27
GSPT1	AUG	Annotated	27
GSPT1	AUG	Annotated	27
GSPT1	AUU	Truncated	27
HAUS1	AUG	Annotated	27
HSPA13	AUG	Annotated	27
INTS4	AUG	Annotated	27
ISCU	AUG	Annotated	27
LMF2	AUG	Annotated	27
MSL3	AUG	Annotated	27
MZT1	AUG	Annotated	27
MZT1	CUG	Truncated	27
MZT1	GUG	Truncated	27
PCGF1	AUG	Annotated	27
PCGF1	AAG	Truncated	27
PCGF1	AUG	Truncated	27
PCGF1	AUU	Truncated	27
PDCD7	AUG	Annotated	27
POLE	AUG	Annotated	27
RPN2	AUG	Annotated	27
RPN2	UUG	Truncated	27
RPN2	CUG	Truncated	27
SHKBP1	AUG	Annotated	27
TGOLN2	AUG	Annotated	27
TGOLN2	CUG	Truncated	27
TGOLN2	GUG	Truncated	27
TGOLN2	GUG	Truncated	27
TM9SF4	AUG	Annotated	27
UMPS	AUG	Annotated	27
UMPS	CUG	Truncated	27
VPS25	AUG	Annotated	27
ZNF830	AUG	Annotated	27
ACOT2	AUG	Annotated	28
ALDH5A1	AUG	Annotated	28
ALDH5A1	AUG	Truncated	28
BRIX1	AUG	Annotated	28
CFI	AUG	Annotated	28
CHCHD1	AUG	Annotated	28
CHCHD1	AUG	Truncated	28
CTU2	AUG	Annotated	28
DLL3	AUG	Truncated	28
EIF2B5	AUG	Annotated	28
EIF4B	CUG	Truncated	28
FCF1	AUG	Annotated	28
HEXB	AUG	Annotated	28
IDH3B	AUG	Annotated	28
MRPL35	AUG	Annotated	28
NDUFA6	AUG	Annotated	28
NLE1	AUG	Annotated	28
NSRP1	AUG	Annotated	28
NUP205	AUG	Annotated	28
OXLD1	AUG	Annotated	28
PCYOX1	AUG	Annotated	28
PCYOX1	GUG	Truncated	28
PFDN1	AUG	Annotated	28
PIGS	AUG	Annotated	28
POP1	AUG	Annotated	28
PPP2R1B	AUG	Annotated	28
RGS10	AUG	Annotated	28
RPL22L1	AUG	Annotated	28
RPL22L1	AGG	Truncated	28
RPL22L1	AAG	Truncated	28
RPL22L1	AGG	Truncated	28
RPS23	AUG	Annotated	28
RPS23	AAG	Truncated	28
SMARCD1	AUG	Annotated	28
SNX12	AUG	Annotated	28
SSR3	AUG	Annotated	28
SSR3	CUG	Truncated	28
TCTN3	AUG	Annotated	28
THOC1	AUG	Annotated	28
THUMPD2	AUG	Annotated	28
TNKS	AUG	Annotated	28
TRIP4	AUG	Annotated	28
UBXN7	AUG	Annotated	28
YRDC	AUG	Annotated	28
YRDC	AUG	Truncated	28
ANKRD39	AUG	Annotated	29
ANKRD39	AGG	Truncated	29
APRT	AUG	Annotated	29
ATR	AUG	Annotated	29
AUH	AUG	Annotated	29
CEBPZ	AUG	Annotated	29
DIS3L	AUG	Annotated	29
DIS3L	GUG	Truncated	29
IER3	AUG	Annotated	29
JMJD4	AUG	Annotated	29
JMJD4	AUG	Truncated	29
JMJD4	UUG	Truncated	29
KRT10	AUU	Truncated	29
KRT10	AUG	Truncated	29
KRT10	GUG	Truncated	29
LRCH4	AUG	Annotated	29
LSG1	AUG	Annotated	29
LSG1	AUG	Truncated	29
MCAM	AUG	Annotated	29
MCAM	AGG	Truncated	29
MCAM	GUG	Truncated	29
MRPS2	AUG	Annotated	29
NAXE	AUG	Annotated	29
NAXE	AUG	Truncated	29
NAXE	GUG	Truncated	29
NAXE	AUC	Truncated	29
NCAPH	AUG	Annotated	29
NOP56	AUG	Annotated	29
NOP56	CUG	Truncated	29
NOP56	UUG	Truncated	29
NOP56	GUG	Truncated	29
NOP56	GUG	Truncated	29
NOP56	CUG	Truncated	29
P4HA3	AUG	Annotated	29
POGZ	AUG	Annotated	29
PPRC1	AUG	Annotated	29
RABAC1	AUG	Annotated	29
RPAIN	AUG	Annotated	29
RPS17	AUG	Annotated	29
SCPEP1	AUG	Annotated	29
SNRNP27	AUG	Annotated	29
SNW1	AUG	Annotated	29
TAF8	AUG	Annotated	29
USP4	AUG	Annotated	29
ABT1	AUG	Annotated	30
ACO2	AUG	Annotated	30
AK6	AUG	Annotated	30
ANO2	AGG	Truncated	30
ANO2	AUG	Truncated	30
ARFRP1	AUG	Annotated	30
B2M	AUG	Annotated	30
B2M	AAG	Truncated	30
BPHL	AUG	Annotated	30
CCDC137	AUG	Annotated	30
CCDC167	AUG	Annotated	30
CDC6	AUG	Annotated	30
CHMP5	AUG	Annotated	30
DDX28	AUG	Annotated	30
DNAJC30	AUG	Annotated	30
DNLZ	AUG	Annotated	30
GLRX3	AUG	Annotated	30
GUSB	AUG	Annotated	30
MAPT	AUG	Annotated	30
MLH1	AUG	Annotated	30
MRPL10	AUG	Annotated	30
MSRB2	AUG	Annotated	30
NBAS	AUG	Annotated	30
NPTN	AUG	Annotated	30
NPTN	AAG	Truncated	30
OIP5	AUG	Annotated	30
OIP5	AUG	Truncated	30
OS9	AUG	Annotated	30
PHC3	AUG	Annotated	30
PSAP	AUG	Annotated	30
PTGES	AUG	Annotated	30
RFC3	AUG	Annotated	30
RFC3	AUG	Truncated	30
RFC3	CUG	Truncated	30
RIT1	AUG	Annotated	30
SLC35A1	AUG	Annotated	30
TBCC	AUG	Annotated	30
TM2D3	AUG	Annotated	30
TM2D3	AUG	Annotated	30
TMEM179B	AUG	Annotated	30
TNFRSF12A	AUG	Annotated	30
TNFRSF12A	AUG	Annotated	30
TP53RK	AUG	Annotated	30
TPRN	AUG	Annotated	30
TRAPPC4	AUG	Annotated	30
TSR1	AUG	Annotated	30
UCHL3	AUG	Annotated	30
VPS16	AUG	Annotated	30
AKR1C3	AUG	Annotated	31
C11orf68	AUG	Annotated	31
COIL	AUG	Annotated	31
DCTN3	AUG	Annotated	31
EPS15L1	AUG	Annotated	31
EXOSC5	AUG	Annotated	31
FAM216A	AUG	Annotated	31
FAM216A	AUG	Truncated	31
FAM216A	ACG	Truncated	31
FKBP10	AUG	Annotated	31
FKBP10	AUU	Annotated	31
HLCS	ACG	Truncated	31
MAU2	AUG	Annotated	31
MRTO4	AUG	Annotated	31
NIPSNAP1	AUG	Annotated	31
NPC2	AUG	Annotated	31
NPHP1	AUG	Annotated	31
NUDT16	AUG	Annotated	31
PEPD	AUG	Annotated	31
PEX6	AUG	Annotated	31
PPIL1	AUG	Annotated	31
PPP2R3C	AUG	Annotated	31
PRMT3	AUG	Annotated	31
PRTFDC1	AUG	Annotated	31
PSMB6	AUG	Annotated	31
SDE2	AUG	Annotated	31
TADA1	AUG	Annotated	31
TMEM209	AUG	Annotated	31
TMEM209	AUG	Annotated	31
TMEM209	AUG	Truncated	31
TTC13	AUG	Annotated	31
UBL4A	AUG	Annotated	31
ZNHIT1	AUG	Annotated	31
ABHD11	AUG	Annotated	32
ARNT	AUG	Annotated	32
ARNT	AUG	Annotated	32
ARRDC1	AUG	Annotated	32
CCNT1	AUG	Annotated	32
CNIH4	AUG	Annotated	32
CNIH4	AUG	Truncated	32
CNIH4	AUA	Truncated	32
CNIH4	AUU	Truncated	32
DNAJC17	AUG	Annotated	32
DTYMK	AUG	Annotated	32
DTYMK	CUG	Truncated	32
DTYMK	AUC	Truncated	32
FAM210B	AUG	Annotated	32
GDF15	AUG	Annotated	32
GLRX2	AUG	Annotated	32
GLRX2	AUG	Truncated	32
GLRX2	UUG	Truncated	32
GM2A	AUG	Annotated	32
KCNQ1	AUG	Annotated	32
MPHOSPH10	AUG	Annotated	32
MPND	AUG	Annotated	32
MPND	CUG	Truncated	32
MRPL28	AUG	Annotated	32
NAGLU	AUG	Annotated	32
NUP160	AUG	Annotated	32
NUP160	CUG	Truncated	32
NUP160	AAG	Truncated	32
NUP160	AUG	Truncated	32
PCBD1	AUG	Annotated	32
PCBD1	AGG	Truncated	32
PCBD1	CUG	Truncated	32
PSMD8	AUG	Annotated	32
PSMD8	CUG	Truncated	32
RIN1	AUG	Annotated	32
RNF169	AUG	Annotated	32
RP9	AUG	Annotated	32
RRP36	AUG	Annotated	32
RRP36	AUG	Truncated	32
SPAG1	AUG	Annotated	32
TARS2	AUG	Annotated	32
TTC38	AUG	Annotated	32
USP5	AUG	Annotated	32
WDR43	AUG	Annotated	32
WDR43	AUA	Truncated	32
ZFYVE21	AUG	Annotated	32
ACAD8	AUG	Annotated	33
ALDH1A3	AUG	Annotated	33
CDA	AUG	Annotated	33
COPZ1	AUG	Annotated	33
COPZ1	CUG	Truncated	33
DDX27	AUG	Annotated	33
FAM32A	AUG	Annotated	33
FH	AUG	Annotated	33
FH	UUG	Truncated	33
FH	AUG	Truncated	33
FOXRED2	AUG	Annotated	33
GEMIN2	AUG	Truncated	33
GEMIN2	UUG	Truncated	33
GIN1	AUG	Annotated	33
GSTP1	AUG	Annotated	33
HGSNAT	AUG	Annotated	33
HGSNAT	CUG	Truncated	33
HGSNAT	CUG	Truncated	33
IL13RA1	AUG	Annotated	33
IVD	AUG	Annotated	33
LEO1	AUG	Annotated	33
LYRM2	AUG	Annotated	33
LYSMD2	AUG	Annotated	33
METAP1	AUG	Annotated	33
PPARGC1B	AUG	Annotated	33
RGS2	AUG	Annotated	33
RGS2	AAG	Truncated	33
SLC35A2	AUG	Annotated	33
SPTSSA	AUG	Annotated	33
SPTSSA	AUG	Truncated	33
SUSD2	AUG	Annotated	33
SYDE1	AUG	Annotated	33
TIMM8B	AUG	Annotated	33
TMEM238	AUG	Annotated	33
TRMT112	AUG	Annotated	33
TRMT112	AUG	Annotated	33
TSEN54	AUG	Annotated	33
XPC	AUG	Annotated	33
ACSS2	AUG	Annotated	34
ANKLE2	AUG	Annotated	34
APP	AUG	Annotated	34
APP	GUG	Truncated	34
APP	AAG	Truncated	34
BMP1	AUG	Annotated	34
BMP1	AUG	Truncated	34
C1orf131	AUG	Annotated	34
C1QTNF6	AUG	Annotated	34
C1QTNF6	AUG	Truncated	34
C1QTNF6	CUG	Truncated	34
C1RL	AUG	Annotated	34
CDK5RAP3	AUG	Annotated	34
CDK5RAP3	GUG	Truncated	34
COQ2	AUG	Annotated	34
DPM2	AUG	Annotated	34
DPM2	GUG	Truncated	34
DPM2	ACG	Truncated	34
EIF4A2	AUG	Annotated	34
EXOSC7	AUG	Annotated	34
FOLR1	AUG	Annotated	34
GCAT	AUG	Annotated	34
GCAT	CUG	Truncated	34
GCAT	CUG	Truncated	34
GLMP	AUG	Annotated	34
GPS1	AUG	Annotated	34
GPS1	AUG	Annotated	34
GPS1	AUG	Annotated	34
HLA-C	AUG	Annotated	34
KIZ	AUG	Annotated	34
KIZ	CUG	Truncated	34
MRPS23	AUG	Annotated	34
NAAA	AUG	Annotated	34
NINJ1	AUG	Annotated	34
NUP43	AUG	Annotated	34
P3H4	AUG	Annotated	34
P3H4	CUG	Truncated	34
PMVK	AUG	Annotated	34
SRPRB	AUG	Annotated	34
THOC2	AUG	Annotated	34
TMEM245	AUG	Annotated	34
TMEM245	AUA	Truncated	34
TMEM245	CUG	Truncated	34
ZDHHC12	AUG	Annotated	34
C5AR1	AUG	Annotated	35
CCNF	AUG	Annotated	35
DYNLT1	AUG	Annotated	35
EIF3I	AUG	Annotated	35
EIF3I	AAG	Truncated	35
EIF3I	CUG	Truncated	35
EIF3I	AUC	Truncated	35
GPALPP1	AUG	Annotated	35
GRIPAP1	AUG	Annotated	35
HDDC2	AUG	Annotated	35
HJURP	AUG	Annotated	35
HS1BP3	AUG	Annotated	35
HS1BP3	GUG	Truncated	35
HS1BP3	GUG	Truncated	35
MIS18A	AUG	Annotated	35
NAA20	AUG	Annotated	35
NDC1	AUG	Annotated	35
NT5C	AUG	Annotated	35
NT5C	GUG	Annotated	35
NUFIP1	AUG	Annotated	35
PMM1	AUG	Annotated	35
PODXL2	AUG	Annotated	35
RPL18	AUG	Annotated	35
RPL18	AUC	Truncated	35
RPL18	GUG	Truncated	35
RPL36	AUG	Annotated	35
RPP30	AUG	Annotated	35
RPS27	AUG	Annotated	35
RSL1D1	AUG	Annotated	35
SDF2L1	AUG	Annotated	35
SYF2	AUG	Annotated	35
SYF2	GUG	Truncated	35
TOM1	AUG	Annotated	35
USP11	AUG	Annotated	35
ABHD10	AUG	Annotated	36
APOOL	AUG	Annotated	36
APOOL	AUG	Annotated	36
BLOC1S4	AUG	Annotated	36
COMMD6	AUG	Annotated	36
DGUOK	AUG	Annotated	36
DGUOK	AAG	Truncated	36
DTWD2	AUG	Annotated	36
DUSP23	AUG	Annotated	36
EIF2A	AUG	Annotated	36
EIF4E2	AUG	Annotated	36
GAPVD1	AUG	Annotated	36
GAPVD1	AGG	Truncated	36
GPATCH8	AUG	Annotated	36
HADHA	AUG	Annotated	36
HPD	AUG	Annotated	36
IQGAP3	AUG	Annotated	36
IRAK2	AUG	Annotated	36
MAD2L1BP	AUG	Annotated	36
MED19	AUG	Annotated	36
MED8	AUG	Annotated	36
MRPS25	AUG	Annotated	36
MRPS25	AUG	Truncated	36
MSH2	AUG	Annotated	36
NUBPL	AUG	Annotated	36
PCCB	AUG	Annotated	36
PCNP	AUG	Annotated	36
PPIB	AUG	Annotated	36
QDPR	AUG	Annotated	36
RHPN2	AUG	Annotated	36
RSBN1	AUG	Annotated	36
SDHA	AUG	Annotated	36
SLC38A9	AUG	Annotated	36
TBCD	AUG	Annotated	36
TPP2	AUG	Annotated	36
UBA6	AUG	Annotated	36
UBR7	AUG	Annotated	36
WDR4	AUG	Annotated	36
ZMPSTE24	AUG	Annotated	36
ZMPSTE24	AAG	Truncated	36
ACTR6	AUG	Annotated	37
AIG1	AUG	Annotated	37
B3GAT3	AUG	Annotated	37
CFL2	AUG	Annotated	37
CFL2	GUG	Truncated	37
CFL2	AUC	Truncated	37
COMMD9	AUG	Annotated	37
COMMD9	AAG	Truncated	37
DYNLRB1	AUG	Annotated	37
DYNLRB1	AAG	Truncated	37
DYNLRB1	CUG	Truncated	37
DYNLRB1	AUG	Truncated	37
DYNLRB1	CUG	Truncated	37
G3BP1	AUG	Annotated	37
G3BP1	AAG	Truncated	37
G3BP1	GUG	Truncated	37
GATC	AUG	Annotated	37
GSTO1	AUG	Annotated	37
GSTO1	AUG	Annotated	37
IFIT5	AUG	Annotated	37
INPP5B	AUG	Annotated	37
LDLRAD3	AUG	Annotated	37
LYPD3	AUG	Annotated	37
MARS2	AUG	Annotated	37
MARS2	CUG	Truncated	37
MED29	AUG	Annotated	37
NDUFB2	AUG	Annotated	37
PDGFRL	AUG	Annotated	37
REEP5	AUG	Annotated	37
REEP5	AUG	Truncated	37
RRP9	AUG	Annotated	37
SLC30A6	AUG	Annotated	37
SLC30A6	AUU	Truncated	37
STOML2	AUG	Annotated	37
STOML2	AUG	Truncated	37
TGFB1I1	AUG	Annotated	37
TRIM35	AUG	Annotated	37
AKR1B1	AUG	Annotated	38
ALG8	AUG	Annotated	38
DLST	AUG	Annotated	38
EXOSC10	AUG	Annotated	38
GFM1	AUG	Annotated	38
GGH	AUG	Annotated	38
KCTD10	AUG	Annotated	38
KCTD10	AUG	Annotated	38
MICA	AUG	Annotated	38
MMS19	AUG	Annotated	38
NECAP2	AUG	Annotated	38
NISCH	AUG	Annotated	38
NSUN4	AUG	Annotated	38
PDHX	AUG	Annotated	38
PEX10	AUG	Annotated	38
PGAM5	AUG	Annotated	38
PLEC	AUG	Annotated	38
PLEC	AUG	Annotated	38
PLEC	AUG	Annotated	38
PLEC	AUG	Annotated	38
PLEC	AUG	Truncated	38
POR	AUG	Annotated	38
PPIL4	AUG	Annotated	38
PSMB9	AUG	Annotated	38
PSMC4	AUG	Annotated	38
QPCTL	AUG	Annotated	38
QPCTL	AUG	Annotated	38
WBP2	AUG	Annotated	38
AP1S1	AUG	Annotated	39
AP1S1	AUG	Truncated	39
ATF6B	AUG	Annotated	39
BSG	AUG	Annotated	39
BSG	AAG	Truncated	39
BSG	AUC	Truncated	39
CCDC115	AUG	Annotated	39
CCDC115	AUG	Annotated	39
CINP	AUG	Annotated	39
CINP	AAG	Truncated	39
CINP	ACG	Truncated	39
COPE	AUG	Annotated	39
COPE	AAG	Truncated	39
CSTB	AUG	Annotated	39
CSTB	AGG	Truncated	39
CSTB	AUC	Truncated	39
GNPDA1	AUG	Annotated	39
GRAMD4	AUG	Truncated	39
LITAF	AUG	Annotated	39
LRRC40	AUG	Annotated	39
NELFB	CUG	Annotated	39
OXR1	AUG	Annotated	39
OXR1	AUG	Annotated	39
PHF5A	AUG	Annotated	39
RAB32	AUG	Annotated	39
RPUSD2	GUG	Truncated	39
TAF9B	AUG	Annotated	39
TATDN1	AUG	Annotated	39
TATDN1	AUG	Annotated	39
TTC39C	AUG	Annotated	39
UTP18	AUG	Annotated	39
YIF1B	AUG	Annotated	39
YIF1B	AUG	Annotated	39
YIF1B	AUG	Annotated	39
YIF1B	AAG	Truncated	39
ACAT1	AUG	Annotated	40
ALG5	AUG	Annotated	40
ARHGEF4	AUG	Annotated	40
ASS1	AUG	Annotated	40
BORCS6	AUG	Annotated	40
CD68	AUG	Annotated	40
CD83	AUG	Annotated	40
COX19	AUG	Annotated	40
CYBA	AUG	Annotated	40
DPP3	AUG	Annotated	40
EIF3B	AUG	Annotated	40
EIF3G	AUG	Annotated	40
EIF3G	AAG	Truncated	40
EIF4EBP1	AUG	Annotated	40
EIF4EBP1	AUG	Truncated	40
ERP29	AUG	Annotated	40
EXOSC6	AUG	Annotated	40
GINM1	AUG	Annotated	40
GRN	AUG	Annotated	40
HAT1	AUG	Annotated	40
HAT1	UUG	Truncated	40
HSPB1	AUG	Annotated	40
ICAM1	AUG	Annotated	40
KLHL13	AUG	Annotated	40
KLHL13	AUG	Annotated	40
LHPP	AUG	Annotated	40
LIPA	AUG	Annotated	40
LRPPRC	AUG	Annotated	40
LRPPRC	AAG	Truncated	40
MDC1	AUG	Annotated	40
MDC1	AUG	Truncated	40
MRPL4	AUG	Annotated	40
MRPL4	CUG	Truncated	40
MYL6	AUG	Annotated	40
MYL6	AAG	Truncated	40
OMA1	AUG	Annotated	40
PEX13	AUG	Annotated	40
PUDP	AUG	Annotated	40
SDC4	AUG	Annotated	40
SGCB	AAG	Truncated	40
SLC2A6	AUG	Annotated	40
STXBP2	AUG	Annotated	40
SZRD1	AUG	Annotated	40
SZRD1	AUG	Annotated	40
TDP1	AUG	Annotated	40
TMEM97	AUG	Annotated	40
UNC45A	AUG	Annotated	40
VPS36	AUG	Annotated	40
ACTRT3	AUG	Annotated	41
ARHGAP18	AUG	Annotated	41
ATL3	AUG	Annotated	41
ATL3	AUG	Annotated	41
C19orf25	AUG	Annotated	41
C5orf15	AUG	Annotated	41
CHCHD5	AUG	Annotated	41
CRLF3	AUG	Annotated	41
CXorf38	AUG	Annotated	41
GRPEL2	AUG	Annotated	41
IDUA	AUG	Annotated	41
LAMC3	AUG	Annotated	41
MAN2B1	AUG	Annotated	41
MAN2B1	AUG	Truncated	41
NDUFA10	AUG	Annotated	41
OTUD6B	AUG	Annotated	41
OTUD6B	CUG	Truncated	41
RAB1B	AUG	Annotated	41
RAB1B	CUG	Truncated	41
RPAP3	AUG	Annotated	41
SAAL1	AUG	Annotated	41
SNAPC1	AUG	Annotated	41
SNAPIN	AUG	Annotated	41
SRSF10	AUG	Annotated	41
STRIP2	AUG	Annotated	41
TMED8	AUG	Annotated	41
TMEM258	AUG	Annotated	41
TMEM258	AUG	Annotated	41
TNFRSF10A	AUG	Annotated	41
WDR6	AUG	Annotated	41
ALX1	AUG	Annotated	42
B3GALT6	AUG	Annotated	42
B3GALT6	CUG	Truncated	42
CARHSP1	AUG	Annotated	42
CAV2	AUG	Annotated	42
COPS4	AUG	Annotated	42
FKBP2	AUG	Annotated	42
MAP7D3	AUG	Annotated	42
MED9	AUG	Annotated	42
MSH3	AUG	Annotated	42
PDAP1	AUG	Annotated	42
PRMT6	AUG	Annotated	42
RPL28	AUG	Annotated	42
SAE1	AUG	Annotated	42
SAE1	AUG	Annotated	42
SLC22A3	AUG	Annotated	42
SLC22A3	AUG	Truncated	42
SMAGP	AUG	Annotated	42
SRPK1	AUG	Annotated	42
SRPK1	AGG	Truncated	42
SRPK1	AUU	Truncated	42
SUV39H2	AUG	Annotated	42
VPS37C	AUG	Annotated	42
ACAT2	AUG	Annotated	43
ADCK1	AUG	Annotated	43
BAD	AUG	Annotated	43
CDT1	AUG	Annotated	43
EID1	AUG	Annotated	43
ELP2	AUG	Annotated	43
FASTK	AUG	Annotated	43
FOXF1	AUG	Annotated	43
GALNT2	AUG	Annotated	43
GALNT2	AUG	Truncated	43
MCPH1	AUG	Annotated	43
MOCOS	AUG	Annotated	43
MSRB1	AUG	Annotated	43
MYCBP	AUG	Annotated	43
NUDT1	AUG	Annotated	43
NUDT1	AUG	Truncated	43
PGAP3	AUG	Annotated	43
PHIP	AUG	Annotated	43
PIGP	AUG	Annotated	43
PIGP	AUG	Truncated	43
PRKCD	AUG	Annotated	43
SNX3	AUG	Annotated	43
SPTLC1	AUG	Annotated	43
SURF2	AUG	Annotated	43
SURF2	ACG	Truncated	43
TMX1	AUG	Annotated	43
UTP4	AUG	Annotated	43
ACSF2	AUG	Annotated	44
ADI1	AUG	Annotated	44
ADI1	AAG	Truncated	44
ARL16	AUG	Annotated	44
ASB13	AUG	Annotated	44
CEBPD	AUG	Annotated	44
CENPN	AUG	Annotated	44
CENPN	AUG	Truncated	44
DHX36	AUG	Annotated	44
GCFC2	AUG	Annotated	44
HADH	AUG	Annotated	44
HADH	CUG	Truncated	44
KXD1	AUG	Annotated	44
NUMA1	AUG	Annotated	44
NUMA1	AAG	Truncated	44
PLEKHF2	AUG	Annotated	44
PLK1	AUG	Annotated	44
PMM2	AUG	Annotated	44
POLA1	AUG	Annotated	44
SF3B4	AUG	Annotated	44
SS18	AUG	Annotated	44
SS18	AUG	Annotated	44
UCKL1	AUG	Annotated	44
ZNF282	AUG	Annotated	44
ACVR1B	AUG	Annotated	45
ATP6V0E1	AUG	Annotated	45
CCDC124	AUG	Annotated	45
COMMD2	AUG	Annotated	45
COPRS	AUG	Annotated	45
COPRS	AUG	Annotated	45
CTSA	AUG	Annotated	45
CWF19L1	AUG	Annotated	45
NDUFV2	AUG	Annotated	45
NEFH	AUG	Truncated	45
NEFH	CUG	Truncated	45
NOL3	AUG	Annotated	45
NOSIP	AUG	Annotated	45
NUB1	AUG	Annotated	45
NVL	AUG	Annotated	45
PARP14	AUG	Annotated	45
POLD1	AUG	Annotated	45
PRG4	AUG	Annotated	45
RFNG	AUG	Annotated	45
RFNG	CUG	Truncated	45
RNF7	AUG	Annotated	45
RNF7	AUG	Truncated	45
RRAS	AUG	Annotated	45
SCAF8	AUG	Annotated	45
SCOC	AUG	Annotated	45
SCOC	AUU	Truncated	45
SCOC	UUG	Truncated	45
SCOC	GUG	Truncated	45
SERPINB6	AUG	Annotated	45
SERPINB6	AAG	Truncated	45
ZDHHC24	AUG	Annotated	45
ZDHHC24	CUG	Truncated	45
ZDHHC24	CUG	Truncated	45
CENPP	AUG	Annotated	46
CSTF2T	AUG	Annotated	46
DPM3	AUG	Annotated	46
FAAP100	AUG	Annotated	46
GTPBP4	AUG	Annotated	46
KCNK15	AUG	Annotated	46
KCNK15	CUG	Truncated	46
NME6	AUG	Annotated	46
NME6	AUG	Annotated	46
POLR2C	AUG	Annotated	46
PUS3	AUG	Annotated	46
PUS3	AUG	Annotated	46
RBMX2	AUG	Annotated	46
RBMX2	GUG	Truncated	46
RNF214	AUG	Annotated	46
TBC1D23	AUG	Annotated	46
TRMT44	AUG	Annotated	46
ZNF143	AUG	Annotated	46
ACADVL	AUG	Annotated	47
ALPI	AUG	Annotated	47
ALPI	CUG	Truncated	47
ALPI	UUG	Truncated	47
ALPI	AAG	Truncated	47
CETN2	AUG	Annotated	47
CETN2	AAG	Truncated	47
CETN2	AUG	Truncated	47
CPSF6	AUG	Annotated	47
CPSF6	AGG	Truncated	47
DVL1	AUG	Annotated	47
ETS2	AUG	Annotated	47
NDUFA2	AUG	Annotated	47
PGM2	AUG	Annotated	47
PLD6	AUG	Annotated	47
PNO1	AUG	Annotated	47
PUSL1	AUG	Annotated	47
SLC25A37	AUG	Annotated	47
TIMP1	AUG	Annotated	47
TNIP2	AUG	Annotated	47
UTP14A	AUG	Annotated	47
UTP14A	CUG	Truncated	47
ANXA7	AUG	Annotated	48
ANXA7	AUG	Truncated	48
DNAJB1	AUG	Annotated	48
FLII	AUG	Annotated	48
GALM	AUG	Annotated	48
GAR1	AUG	Annotated	48
IMPDH2	AUG	Annotated	48
LLGL1	AUG	Annotated	48
NDUFAF7	AUG	Annotated	48
NGLY1	AUG	Annotated	48
NGLY1	GUG	Truncated	48
PFKP	AUG	Annotated	48
PPP2R5C	AUG	Annotated	48
SGO2	AUG	Annotated	48
SGO2	AAG	Truncated	48
TUBE1	AUG	Annotated	48
ZNHIT2	AUG	Annotated	48
AASDHPPT	AUG	Annotated	49
AASDHPPT	GUG	Truncated	49
ABCB8	AUG	Annotated	49
ABCB8	AUG	Annotated	49
ATP6V1F	AUG	Annotated	49
C10orf88	AUG	Annotated	49
CASP4	AUG	Annotated	49
CDC45	AUG	Annotated	49
CDK5	AUG	Annotated	49
DDX31	AUG	Annotated	49
DDX31	CUG	Truncated	49
IDH3G	AUG	Annotated	49
INPP5J	AUG	Annotated	49
MBIP	AUG	Annotated	49
MMP24	AUG	Truncated	49
MMP24	CUG	Truncated	49
MPHOSPH6	AUG	Annotated	49
PLAUR	AUG	Annotated	49
POLL	AUG	Annotated	49
PRKRIP1	AUG	Annotated	49
PSMD4	AUG	Annotated	49
PSMD4	AUG	Annotated	49
PSMD4	GUG	Truncated	49
RBM41	AUG	Annotated	49
RECQL4	AUG	Annotated	49
RHBDD2	AUG	Annotated	49
SLC16A6	AUG	Annotated	49
SLC16A6	AUG	Truncated	49
SNAPC5	AUG	Annotated	49
SNAPC5	CUG	Truncated	49
SNAPC5	AUG	Truncated	49
SNAPC5	CUG	Truncated	49
SRBD1	AUG	Annotated	49
STK19	AUG	Truncated	49
TMEM222	AAG	Annotated	49
TMEM222	AUG	Annotated	49
TMEM222	AUG	Truncated	49
TMEM222	ACG	Truncated	49
USE1	AUG	Annotated	49
USE1	AUG	Annotated	49
ZNF721	AUG	Annotated	49
ATF6	AUG	Annotated	50
C18orf21	AUG	Annotated	50
CEP41	AUG	Annotated	50
DCTPP1	AUG	Annotated	50
DDIAS	AUG	Annotated	50
DDX55	AUG	Annotated	50
EDF1	AUG	Annotated	50
FDXR	AUG	Annotated	50
FN3KRP	AUG	Annotated	50
GTF3C2	AUG	Annotated	50
MCAT	AUG	Annotated	50
MND1	AUG	Annotated	50
MND1	AAG	Truncated	50
TCOF1	AUG	Annotated	50
UBE2I	AUG	Annotated	50
AAMP	AUG	Annotated	51
ACTR8	AUG	Annotated	51
ACTR8	AUU	Truncated	51
APEH	AUG	Annotated	51
APEH	GUG	Truncated	51
COMMD8	AUG	Annotated	51
COQ7	AUG	Annotated	51
CSTF1	AUG	Annotated	51
DNTTIP1	AUG	Annotated	51
EPHX1	AUG	Annotated	51
FAM219B	AUG	Annotated	51
HINT1	AUG	Annotated	51
IDI1	AUG	Annotated	51
IDI1	AUG	Truncated	51
IDI1	CUG	Truncated	51
IL15RA	AUG	Annotated	51
IL15RA	AUG	Annotated	51
L3MBTL2	AUG	Annotated	51
L3MBTL2	AUG	Truncated	51
LSM4	AUG	Annotated	51
LSM4	UUG	Truncated	51
MRGBP	AUG	Annotated	51
MTHFSD	AUG	Annotated	51
NDUFAF2	AUG	Annotated	51
NT5C3B	AUG	Annotated	51
NT5C3B	AUG	Truncated	51
PCYT2	AUG	Annotated	51
POC1A	AUG	Annotated	51
POC1A	CUG	Truncated	51
PSMB8	AUG	Annotated	51
PSMB8	AUG	Annotated	51
PSMB8	AUG	Truncated	51
PSMB8	CUG	Truncated	51
RABIF	AUG	Annotated	51
SP2	AUG	Annotated	51
SSNA1	AUG	Annotated	51
SUV39H1	AUG	Annotated	51
SUV39H1	AAG	Truncated	51
TMEM214	AUG	Annotated	51
TOR1A	AUG	Annotated	51
ULK3	AUG	Annotated	51
WDFY1	AUG	Annotated	51
XPNPEP3	AUG	Annotated	51
ALPP	AUG	Annotated	52
ALPP	ACG	Truncated	52
CCDC138	AUG	Annotated	52
CCSAP	AUG	Annotated	52
CENPH	AUG	Annotated	52
CYB5R1	AUG	Annotated	52
CYB5R1	CUG	Truncated	52
DERA	AUG	Annotated	52
DERA	AUG	Annotated	52
EIF6	AUG	Annotated	52
KLHL21	AUG	Annotated	52
LPCAT3	AUG	Annotated	52
MTBP	AUG	Annotated	52
NSMCE4A	AUG	Annotated	52
NSMCE4A	CUG	Truncated	52
PRPF31	AUG	Annotated	52
ROMO1	AUG	Annotated	52
ROMO1	AUG	Truncated	52
RPS21	AUG	Annotated	52
RPS6KB2	AUG	Annotated	52
SS18L1	AUG	Annotated	52
TAX1BP3	AUG	Annotated	52
TRMT5	AUG	Truncated	52
TUBB6	AUG	Annotated	52
TUBGCP2	AUG	Annotated	52
UBE2C	AUG	Annotated	52
UBE2C	AUG	Annotated	52
YIF1A	AUG	Annotated	52
YY1AP1	AUG	Annotated	52
YY1AP1	AUG	Annotated	52
YY1AP1	GUG	Truncated	52
AGRN	AUG	Annotated	53
AURKA	AUG	Annotated	53
DUSP22	AUG	Annotated	53
DUSP3	AUG	Annotated	53
ESYT1	AUG	Annotated	53
FAU	AUG	Annotated	53
FIBP	AUG	Annotated	53
FNBP4	AUG	Annotated	53
FOXRED1	AUG	Annotated	53
GMFB	AUG	Annotated	53
GMFB	UUG	Truncated	53
GMFB	AUG	Truncated	53
GMFB	GUG	Truncated	53
INTS5	AUG	Annotated	53
KLHL11	AUG	Annotated	53
LGALS3	AUG	Annotated	53
MED25	AUG	Annotated	53
NDUFS8	AUG	Annotated	53
NFKBIB	AUG	Annotated	53
PFKL	AUG	Annotated	53
RFT1	AUG	Annotated	53
RRP1	AUG	Annotated	53
SCP2	AUG	Annotated	53
SCP2	AUG	Annotated	53
SCP2	GUG	Truncated	53
SCP2	CUG	Truncated	53
SCP2	AUU	Truncated	53
SERINC2	AUG	Annotated	53
SLC25A3	AUG	Annotated	53
SLC25A3	AAG	Truncated	53
THEM4	AUG	Annotated	53
TRAPPC2L	AUG	Annotated	53
TRAPPC2L	AUG	Annotated	53
UPRT	AUG	Annotated	53
ADRM1	AUG	Annotated	54
BAX	AUG	Annotated	54
BAX	AUG	Truncated	54
BAX	AAG	Truncated	54
BRAT1	AUG	Annotated	54
C9orf78	AUG	Annotated	54
CD58	AUG	Annotated	54
CHMP7	AUG	Annotated	54
CHMP7	CUG	Truncated	54
CMTM7	AUG	Annotated	54
CMTM7	AUG	Truncated	54
CNN2	AUG	Annotated	54
CNN2	AAG	Truncated	54
CPD	AUG	Annotated	54
CUL4B	AUG	Annotated	54
CUL4B	AUG	Annotated	54
CUL4B	CUG	Truncated	54
DNMT1	AUG	Annotated	54
EIF3M	AUG	Annotated	54
EIF3M	AUG	Truncated	54
EIF3M	CUG	Truncated	54
EPM2AIP1	AUG	Annotated	54
FITM2	AUG	Annotated	54
GPN3	AUG	Annotated	54
GPN3	AUG	Annotated	54
GSTA4	AUG	Annotated	54
ITPA	AUG	Annotated	54
KRT7	AUG	Annotated	54
LACTB2	AUG	Annotated	54
MPI	AUG	Annotated	54
MRPS31	AUG	Annotated	54
MTO1	AUG	Annotated	54
NELFCD	AUC	Truncated	54
NELFCD	AUG	Truncated	54
NFIC	AUG	Annotated	54
NFIC	AUG	Annotated	54
NFIC	AAG	Truncated	54
OGDH	AUG	Annotated	54
PGD	AUG	Annotated	54
PGD	AUG	Annotated	54
PGD	CUG	Truncated	54
PGD	AUC	Truncated	54
PGD	AUC	Truncated	54
PLA2G15	AUG	Annotated	54
PPP1R8	AUG	Annotated	54
PRR11	AUG	Annotated	54
RPS16	AUG	Annotated	54
TRAF2	AUG	Annotated	54
UBR3	AUG	Annotated	54
UNC93B1	AUG	Annotated	54
ABCB10	AUG	Annotated	55
ANGEL1	AUG	Annotated	55
BST2	AUG	Annotated	55
BST2	AUG	Truncated	55
BST2	AAG	Truncated	55
CSRP1	AUG	Annotated	55
CSRP1	AUG	Annotated	55
DDRGK1	AUG	Annotated	55
DSG2	AUG	Annotated	55
DSG2	GUG	Truncated	55
GRHPR	AUG	Annotated	55
GRHPR	AUG	Truncated	55
HDAC8	AUG	Annotated	55
LAMTOR4	AUG	Annotated	55
LAMTOR4	CUG	Truncated	55
LAMTOR4	CUG	Truncated	55
LAMTOR4	CUG	Truncated	55
MAP4K4	AUG	Annotated	55
MDH2	AUG	Annotated	55
MPLKIP	AUG	Annotated	55
OGFOD1	AUG	Annotated	55
OLR1	AUG	Annotated	55
OLR1	AUG	Annotated	55
OST4	AUG	Annotated	55
PAPSS1	AUG	Annotated	55
RHOF	AUG	Annotated	55
RHOF	AUG	Annotated	55
RHOF	AGG	Truncated	55
RHOF	AAG	Truncated	55
RHOF	CUG	Truncated	55
RPL27	AUG	Annotated	55
S100P	AUG	Annotated	55
SIVA1	AUG	Annotated	55
SIVA1	CUG	Truncated	55
SRGN	AUG	Annotated	55
TUBG1	AUG	Annotated	55
TUBG1	AGG	Truncated	55
UBAC2	AUG	Annotated	55
UBAC2	AAG	Truncated	55
AKAP8	AUG	Annotated	56
APC	AUG	Annotated	56
C2orf49	AUG	Annotated	56
CIB1	AUG	Annotated	56
CIB1	CUG	Truncated	56
CLU	AUG	Annotated	56
CLU	AUU	Truncated	56
CLUAP1	AUG	Annotated	56
DDX21	AUG	Annotated	56
DDX21	AUG	Annotated	56
DDX21	GUG	Truncated	56
FAH	AUG	Annotated	56
FAM120C	AUG	Annotated	56
FAM136A	AUG	Annotated	56
FCHO2	AUG	Annotated	56
GALK1	AUG	Annotated	56
GINS2	AUG	Annotated	56
HSDL2	AUG	Annotated	56
HSDL2	CUG	Truncated	56
IMP3	AUG	Annotated	56
KDSR	AUG	Annotated	56
MCCC1	AUG	Annotated	56
MCM2	AUG	Annotated	56
MCM2	AUG	Annotated	56
MRPL13	AUG	Annotated	56
NPM3	AUG	Annotated	56
PARK7	AUG	Annotated	56
PARK7	ACG	Truncated	56
PARK7	AAG	Truncated	56
PHLDA2	AUG	Annotated	56
PRELID3B	AUG	Annotated	56
RHOD	AUG	Annotated	56
SC5D	AUG	Annotated	56
SLC35G1	AUG	Annotated	56
SURF6	AUG	Annotated	56
TAF13	AUG	Annotated	56
TFB1M	AUG	Annotated	56
TMEM33	AUG	Annotated	56
TMEM33	AUG	Truncated	56
BBS10	AUG	Annotated	57
BLOC1S3	AUG	Annotated	57
BLVRB	AUG	Annotated	57
C2orf76	AUG	Annotated	57
CCNE1	AUG	Annotated	57
CLPB	AUG	Annotated	57
CNKSR1	AUG	Annotated	57
CTNNAL1	AUG	Annotated	57
EXOSC4	AUG	Annotated	57
FAM177A1	AUG	Annotated	57
FAM177A1	AUG	Annotated	57
GID4	AUG	Truncated	57
GID4	CUG	Truncated	57
GTPBP3	AUG	Annotated	57
HSCB	AUG	Annotated	57
LSM8	AUG	Annotated	57
LSM8	AUG	Annotated	57
NAXD	AUG	Truncated	57
NFX1	AUG	Annotated	57
NT5E	AUG	Annotated	57
P3H1	AUG	Annotated	57
PDLIM7	AUG	Annotated	57
RAB11B	AUG	Annotated	57
RASA2	AUG	Annotated	57
RNF130	AUG	Annotated	57
SEC24B	AUG	Annotated	57
SEC24B	AGG	Truncated	57
SF3A3	AUG	Annotated	57
SPRYD3	AUG	Annotated	57
SPRYD3	AUG	Truncated	57
SPRYD3	AUG	Truncated	57
SPRYD3	AAG	Truncated	57
STAT2	AUG	Annotated	57
STK4	AUG	Annotated	57
TSKU	AUG	Annotated	57
TULP3	AUG	Annotated	57
ACOT7	AUG	Annotated	58
ACOT7	AUG	Annotated	58
CAMK2G	AUG	Annotated	58
[truncated: 5,359 more rows]
