# Supplementary material for: 5′ UTR length shapes alternative N-terminal protein isoforms across cancers and in rare disease
Source: EMBO Rep. 2026 Apr 13;27(10):2823–43. doi: 10.1038/s44319-026-00776-7 (PMC13219423; doi:10.1038/s44319-026-00776-7)
Supplement: Supplementary file 3 — Dataset EV2 [file 44319_2026_776_MOESM3_ESM.xlsx]

## Sheet: Dataset EV2
Dataset EV2. CAGE analysis and alternative transcriptional start sites

## Sheet: Sheet1
Chromosome	Position	Strand	Count	TPM	Gene_Name	Signed_distance_to_start_codon
chr1	229558707	-	94	3.36343	ABCB10	-55
chr1	94418416	+	168	6.01123	ABCD3	-63
chr1	94418413	+	96	3.43499	ABCD3	-66
chr1	94418417	+	69	2.4689	ABCD3	-62
chr1	94418411	+	59	2.11109	ABCD3	-68
chr1	94418392	+	48	1.71749	ABCD3	-87
chr1	94418389	+	30	1.07343	ABCD3	-90
chr1	179229677	-	328	11.7362	ABL2	-86633
chr1	179229672	-	72	2.57624	ABL2	-86628
chr1	179229684	-	70	2.50468	ABL2	-86640
chr1	179229687	-	40	1.43125	ABL2	-86643
chr1	179229675	-	32	1.145	ABL2	-86631
chr1	75724761	+	265	9.482	ACADM	-27
chr1	75724758	+	159	5.6892	ACADM	-30
chr1	75724709	+	140	5.00936	ACADM	-79
chr1	75724765	+	88	3.14874	ACADM	-23
chr1	75724703	+	53	1.8964	ACADM	-85
chr1	75724722	+	53	1.8964	ACADM	-66
chr1	75724751	+	49	1.75328	ACADM	-37
chr1	75724755	+	47	1.68171	ACADM	-33
chr1	75724689	+	44	1.57437	ACADM	-99
chr1	75724712	+	42	1.50281	ACADM	-76
chr1	75724720	+	40	1.43125	ACADM	-68
chr1	75724728	+	38	1.35968	ACADM	-60
chr1	75724705	+	33	1.18078	ACADM	-83
chr1	75724767	+	31	1.10922	ACADM	-21
chr1	1307904	-	29	1.03765	ACAP3	-89
chr1	1307933	-	28	1.00187	ACAP3	-118
chr1	226186696	-	345	12.3445	ACBD3	-21
chr1	226186699	-	243	8.69482	ACBD3	-24
chr1	226186741	-	197	7.04888	ACBD3	-66
chr1	226186718	-	164	5.86811	ACBD3	-43
chr1	226186723	-	158	5.65342	ACBD3	-48
chr1	226186694	-	122	4.3653	ACBD3	-19
chr1	226186709	-	112	4.00749	ACBD3	-34
chr1	226186705	-	90	3.2203	ACBD3	-30
chr1	226186712	-	85	3.0414	ACBD3	-37
chr1	226186716	-	81	2.89827	ACBD3	-41
chr1	226186688	-	73	2.61202	ACBD3	-13
chr1	226186734	-	65	2.32577	ACBD3	-59
chr1	226186720	-	60	2.14687	ACBD3	-45
chr1	226186686	-	46	1.64593	ACBD3	-11
chr1	226186693	-	40	1.43125	ACBD3	-18
chr1	226186691	-	39	1.39546	ACBD3	-16
chr1	226186683	-	37	1.3239	ACBD3	-8
chr1	226186707	-	30	1.07343	ACBD3	-32
chr1	180502560	-	126	4.50842	ACBD6	-294
chr1	180502611	-	90	3.2203	ACBD6	-345
chr1	180502622	-	77	2.75515	ACBD6	-356
chr1	180502354	-	74	2.6478	ACBD6	-88
chr1	180502384	-	69	2.4689	ACBD6	-118
chr1	180502590	-	54	1.93218	ACBD6	-324
chr1	180502840	-	53	1.8964	ACBD6	-574
chr1	180502617	-	53	1.8964	ACBD6	-351
chr1	180502409	-	49	1.75328	ACBD6	-143
chr1	180502862	-	45	1.61015	ACBD6	-596
chr1	180502567	-	41	1.46703	ACBD6	-301
chr1	180502378	-	37	1.3239	ACBD6	-112
chr1	180502552	-	35	1.25234	ACBD6	-286
chr1	180502874	-	33	1.18078	ACBD6	-608
chr1	180502542	-	28	1.00187	ACBD6	-276
chr1	180502297	-	28	1.00187	ACBD6	-31
chr1	6393767	-	53	1.8964	ACOT7	-464
chr1	6393378	-	37	1.3239	ACOT7	-75
chr1	155051299	+	326	11.6647	ADAM15	-88
chr1	155051316	+	275	9.83981	ADAM15	-71
chr1	155051296	+	257	9.19575	ADAM15	-91
chr1	155051344	+	231	8.26544	ADAM15	-43
chr1	155051308	+	211	7.54982	ADAM15	-79
chr1	155051313	+	188	6.72685	ADAM15	-74
chr1	155051300	+	152	5.43873	ADAM15	-87
chr1	155051304	+	91	3.25608	ADAM15	-83
chr1	155051288	+	89	3.18452	ADAM15	-99
chr1	155051349	+	89	3.18452	ADAM15	-38
chr1	155051298	+	86	3.07718	ADAM15	-89
chr1	155051325	+	77	2.75515	ADAM15	-62
chr1	155051351	+	58	2.07531	ADAM15	-36
chr1	155051373	+	58	2.07531	ADAM15	-14
chr1	155051329	+	57	2.03952	ADAM15	-58
chr1	155051358	+	53	1.8964	ADAM15	-29
chr1	155051303	+	45	1.61015	ADAM15	-84
chr1	155051322	+	33	1.18078	ADAM15	-65
chr1	155051293	+	32	1.145	ADAM15	-94
chr1	155051364	+	29	1.03765	ADAM15	-23
chr1	154627968	-	191	6.8342	ADAR	-26212
chr1	154608181	-	170	6.08279	ADAR	-6425
chr1	154608186	-	145	5.18826	ADAR	-6430
chr1	154627961	-	93	3.32765	ADAR	-26205
chr1	154627971	-	83	2.96983	ADAR	-26215
chr1	154608198	-	75	2.68359	ADAR	-6442
chr1	154627976	-	59	2.11109	ADAR	-26220
chr1	154608192	-	56	2.00374	ADAR	-6436
chr1	154608206	-	55	1.96796	ADAR	-6450
chr1	154608170	-	49	1.75328	ADAR	-6414
chr1	154608204	-	47	1.68171	ADAR	-6448
chr1	154608195	-	40	1.43125	ADAR	-6439
chr1	154608189	-	34	1.21656	ADAR	-6433
chr1	154608175	-	34	1.21656	ADAR	-6419
chr1	154627939	-	32	1.145	ADAR	-26183
chr1	154627930	-	30	1.07343	ADAR	-26174
chr1	202958291	-	973	34.815	ADIPOR1	-7221
chr1	202958312	-	455	16.2804	ADIPOR1	-7242
chr1	202958280	-	317	11.3426	ADIPOR1	-7210
chr1	202958313	-	133	4.75889	ADIPOR1	-7243
chr1	202958294	-	124	4.43686	ADIPOR1	-7224
chr1	202958303	-	120	4.29374	ADIPOR1	-7233
chr1	202958315	-	89	3.18452	ADIPOR1	-7245
chr1	202958337	-	72	2.57624	ADIPOR1	-7267
chr1	202958277	-	66	2.36155	ADIPOR1	-7207
chr1	202958307	-	44	1.57437	ADIPOR1	-7237
chr1	202958311	-	43	1.53859	ADIPOR1	-7241
chr1	202958314	-	41	1.46703	ADIPOR1	-7244
chr1	202958340	-	31	1.10922	ADIPOR1	-7270
chr1	203007396	+	1401	50.1294	ADORA1	-121446
chr1	203007399	+	346	12.3803	ADORA1	-121443
chr1	203007379	+	339	12.1298	ADORA1	-121463
chr1	203007395	+	283	10.1261	ADORA1	-121447
chr1	203007377	+	220	7.87185	ADORA1	-121465
chr1	203007392	+	155	5.54608	ADORA1	-121450
chr1	203007393	+	77	2.75515	ADORA1	-121449
chr1	203007373	+	53	1.8964	ADORA1	-121469
chr1	203007374	+	52	1.86062	ADORA1	-121468
chr1	203007386	+	38	1.35968	ADORA1	-121456
chr1	203007394	+	36	1.28812	ADORA1	-121448
chr1	203007401	+	30	1.07343	ADORA1	-121441
chr1	203007371	+	29	1.03765	ADORA1	-121471
chr1	36156181	+	99	3.54233	ADPRS	67276
chr1	36156163	+	89	3.18452	ADPRS	67258
chr1	36088888	+	50	1.78906	ADPRS	-17
chr1	36156159	+	42	1.50281	ADPRS	67254
chr1	36156180	+	42	1.50281	ADPRS	67275
chr1	36088885	+	33	1.18078	ADPRS	-20
chr1	36088892	+	31	1.10922	ADPRS	-13
chr1	36088903	+	28	1.00187	ADPRS	-2
chr1	244451909	-	333	11.9151	ADSS2	-92
chr1	244451905	-	159	5.6892	ADSS2	-88
chr1	244451921	-	112	4.00749	ADSS2	-104
chr1	244451913	-	76	2.71937	ADSS2	-96
chr1	244451881	-	64	2.28999	ADSS2	-64
chr1	244451888	-	62	2.21843	ADSS2	-71
chr1	244451886	-	58	2.07531	ADSS2	-69
chr1	244451903	-	42	1.50281	ADSS2	-86
chr1	244451899	-	30	1.07343	ADSS2	-82
chr1	244451932	-	28	1.00187	ADSS2	-115
chr1	99850126	+	139	4.97358	AGL	-917
chr1	99850104	+	45	1.61015	AGL	-939
chr1	15585078	-	29	1.03765	AGMAT	-111
chr1	15585023	-	29	1.03765	AGMAT	-56
chr1	35883234	+	139	4.97358	AGO1	-188
chr1	35883233	+	111	3.97171	AGO1	-189
chr1	35883212	+	58	2.07531	AGO1	-210
chr1	35883236	+	51	1.82484	AGO1	-186
chr1	35883215	+	36	1.28812	AGO1	-207
chr1	1020120	+	967	34.6004	AGRN	-53
chr1	1020114	+	311	11.1279	AGRN	-59
chr1	1020116	+	125	4.47264	AGRN	-57
chr1	1020104	+	97	3.47077	AGRN	-69
chr1	1020126	+	85	3.0414	AGRN	-47
chr1	1064457	+	75	2.68359	AGRN	44284
chr1	1020092	+	72	2.57624	AGRN	-81
chr1	1064478	+	72	2.57624	AGRN	44305
chr1	1020123	+	59	2.11109	AGRN	-50
chr1	1020119	+	48	1.71749	AGRN	-54
chr1	1064488	+	36	1.28812	AGRN	44315
chr1	1020113	+	33	1.18078	AGRN	-60
chr1	1020106	+	28	1.00187	AGRN	-67
chr1	11736142	+	158	5.65342	AGTRAP	-67
chr1	11736117	+	149	5.33139	AGTRAP	-92
chr1	11736132	+	107	3.82858	AGTRAP	-77
chr1	11736136	+	56	2.00374	AGTRAP	-73
chr1	11736166	+	48	1.71749	AGTRAP	-43
chr1	11736094	+	41	1.46703	AGTRAP	-115
chr1	11736149	+	31	1.10922	AGTRAP	-60
chr1	246931924	-	463	16.5667	AHCTF1	-13554
chr1	246931948	-	413	14.7776	AHCTF1	-13578
chr1	246931955	-	259	9.26731	AHCTF1	-13585
chr1	246931942	-	231	8.26544	AHCTF1	-13572
chr1	246931922	-	210	7.51404	AHCTF1	-13552
chr1	246931901	-	143	5.1167	AHCTF1	-13531
chr1	246931957	-	101	3.61389	AHCTF1	-13587
chr1	246931959	-	83	2.96983	AHCTF1	-13589
chr1	246931990	-	50	1.78906	AHCTF1	-13620
chr1	109984765	+	822	29.4121	AHCYL1	-288
chr1	109984794	+	627	22.4348	AHCYL1	-259
chr1	109984784	+	460	16.4593	AHCYL1	-269
chr1	109984788	+	284	10.1618	AHCYL1	-265
chr1	109984782	+	263	9.41044	AHCYL1	-271
chr1	109984797	+	247	8.83794	AHCYL1	-256
chr1	109984809	+	247	8.83794	AHCYL1	-244
chr1	109984786	+	223	7.97919	AHCYL1	-267
chr1	109984776	+	221	7.90763	AHCYL1	-277
chr1	109984791	+	217	7.76451	AHCYL1	-262
chr1	109984772	+	129	4.61577	AHCYL1	-281
chr1	109984831	+	116	4.15061	AHCYL1	-222
chr1	109984792	+	83	2.96983	AHCYL1	-261
chr1	109984835	+	74	2.6478	AHCYL1	-218
chr1	109984810	+	31	1.10922	AHCYL1	-243
chr1	109984762	+	29	1.03765	AHCYL1	-291
chr1	109984803	+	29	1.03765	AHCYL1	-250
chr1	222712474	-	197	7.04888	AIDA	-157
chr1	222712461	-	182	6.51217	AIDA	-144
chr1	222712490	-	133	4.75889	AIDA	-173
chr1	222712457	-	98	3.50655	AIDA	-140
chr1	222712492	-	61	2.18265	AIDA	-175
chr1	222712471	-	61	2.18265	AIDA	-154
chr1	222712463	-	49	1.75328	AIDA	-146
chr1	222712503	-	41	1.46703	AIDA	-186
chr1	222712483	-	35	1.25234	AIDA	-166
chr1	37690514	-	83	2.96983	AIRIM	-634
chr1	37690518	-	65	2.32577	AIRIM	-638
chr1	37690525	-	56	2.00374	AIRIM	-645
chr1	37690523	-	43	1.53859	AIRIM	-643
chr1	37690520	-	41	1.46703	AIRIM	-640
chr1	37690529	-	37	1.3239	AIRIM	-649
chr1	33036848	-	1021	36.5325	AK2	-20
chr1	33036845	-	513	18.3557	AK2	-17
chr1	33036879	-	401	14.3482	AK2	-51
chr1	33036861	-	306	10.949	AK2	-33
chr1	33036854	-	291	10.4123	AK2	-26
chr1	33036863	-	235	8.40857	AK2	-35
chr1	33036851	-	225	8.05076	AK2	-23
chr1	33036868	-	191	6.8342	AK2	-40
chr1	33036841	-	154	5.51029	AK2	-13
chr1	33036884	-	135	4.83045	AK2	-56
chr1	33036859	-	125	4.47264	AK2	-31
chr1	33036891	-	124	4.43686	AK2	-63
chr1	33036870	-	88	3.14874	AK2	-42
chr1	33036882	-	82	2.93405	AK2	-54
chr1	33036894	-	68	2.43312	AK2	-66
chr1	33036843	-	67	2.39734	AK2	-15
chr1	33036876	-	66	2.36155	AK2	-48
chr1	33036847	-	64	2.28999	AK2	-19
chr1	33036881	-	41	1.46703	AK2	-53
chr1	33036849	-	36	1.28812	AK2	-21
chr1	65148203	+	126	4.50842	AK4	-42518
chr1	65148153	+	122	4.3653	AK4	-42568
chr1	65148183	+	109	3.90014	AK4	-42538
chr1	65148174	+	101	3.61389	AK4	-42547
chr1	65147622	+	93	3.32765	AK4	-43099
chr1	65148150	+	61	2.18265	AK4	-42571
chr1	65148184	+	51	1.82484	AK4	-42537
chr1	65148163	+	46	1.64593	AK4	-42558
chr1	65148176	+	41	1.46703	AK4	-42545
chr1	65148189	+	36	1.28812	AK4	-42532
chr1	65148156	+	34	1.21656	AK4	-42565
chr1	65148171	+	34	1.21656	AK4	-42550
chr1	65148159	+	31	1.10922	AK4	-42562
chr1	38991297	+	188	6.72685	AKIRIN1	-84
chr1	38991288	+	162	5.79654	AKIRIN1	-93
chr1	38991272	+	153	5.47451	AKIRIN1	-109
chr1	38991276	+	147	5.25983	AKIRIN1	-105
chr1	38991285	+	146	5.22405	AKIRIN1	-96
chr1	38991273	+	107	3.82858	AKIRIN1	-108
chr1	38991269	+	80	2.86249	AKIRIN1	-112
chr1	38991306	+	63	2.25421	AKIRIN1	-75
chr1	38991309	+	58	2.07531	AKIRIN1	-72
chr1	38991245	+	43	1.53859	AKIRIN1	-136
chr1	38991302	+	35	1.25234	AKIRIN1	-79
chr1	45551076	+	157	5.61764	AKR1A1	-10719
chr1	45550897	+	88	3.14874	AKR1A1	-10898
chr1	45550826	+	82	2.93405	AKR1A1	-10969
chr1	45550844	+	77	2.75515	AKR1A1	-10951
chr1	45550898	+	72	2.57624	AKR1A1	-10897
chr1	45551065	+	70	2.50468	AKR1A1	-10730
chr1	45550822	+	53	1.8964	AKR1A1	-10973
chr1	45550841	+	53	1.8964	AKR1A1	-10954
chr1	45550857	+	48	1.71749	AKR1A1	-10938
chr1	45551042	+	46	1.64593	AKR1A1	-10753
chr1	45550820	+	42	1.50281	AKR1A1	-10975
chr1	45550861	+	42	1.50281	AKR1A1	-10934
chr1	45550846	+	37	1.3239	AKR1A1	-10949
chr1	45550850	+	34	1.21656	AKR1A1	-10945
chr1	45550811	+	31	1.10922	AKR1A1	-10984
chr1	19312103	-	364	13.0243	AKR7A2	21
chr1	19312110	-	173	6.19014	AKR7A2	14
chr1	19312119	-	90	3.2203	AKR7A2	5
chr1	19312139	-	65	2.32577	AKR7A2	-15
chr1	19312112	-	47	1.68171	AKR7A2	12
chr1	19312115	-	45	1.61015	AKR7A2	9
chr1	19312082	-	40	1.43125	AKR7A2	42
chr1	19312101	-	34	1.21656	AKR7A2	23
chr1	19312069	-	31	1.10922	AKR7A2	55
chr1	19312100	-	30	1.07343	AKR7A2	24
chr1	19312085	-	28	1.00187	AKR7A2	39
chr1	19312081	-	28	1.00187	AKR7A2	43
chr1	243255243	-	35	1.25234	AKT3	587927
chr1	243255254	-	33	1.18078	AKT3	587916
chr1	243255250	-	31	1.10922	AKT3	587920
chr1	165698562	-	119	4.25796	ALDH9A1	-4
chr1	165698565	-	72	2.57624	ALDH9A1	-7
chr1	165698582	-	48	1.71749	ALDH9A1	-24
chr1	165698592	-	32	1.145	ALDH9A1	-34
chr1	165698577	-	28	1.00187	ALDH9A1	-19
chr1	63367668	+	69	2.4689	ALG6	-3310
chr1	63367635	+	64	2.28999	ALG6	-3343
chr1	63367643	+	53	1.8964	ALG6	-3335
chr1	63367655	+	52	1.86062	ALG6	-3323
chr1	63367627	+	49	1.75328	ALG6	-3351
chr1	63367650	+	44	1.57437	ALG6	-3328
chr1	21783277	+	28	1.00187	ALPL	222547
chr1	213015507	-	90	3.2203	ANGEL2	-7163
chr1	213015854	-	63	2.25421	ANGEL2	-7510
chr1	213015510	-	38	1.35968	ANGEL2	-7166
chr1	213015863	-	32	1.145	ANGEL2	-7519
chr1	213015503	-	31	1.10922	ANGEL2	-7159
chr1	11012659	+	1068	38.2143	ANGPTL7	-176921
chr1	11012661	+	569	20.3595	ANGPTL7	-176919
chr1	11012651	+	325	11.6289	ANGPTL7	-176929
chr1	11012654	+	227	8.12232	ANGPTL7	-176926
chr1	11012684	+	130	4.65155	ANGPTL7	-176896
chr1	11012672	+	96	3.43499	ANGPTL7	-176908
chr1	11012662	+	88	3.14874	ANGPTL7	-176918
chr1	11012655	+	50	1.78906	ANGPTL7	-176925
chr1	11012653	+	45	1.61015	ANGPTL7	-176927
chr1	11012658	+	40	1.43125	ANGPTL7	-176922
chr1	11012642	+	34	1.21656	ANGPTL7	-176938
chr1	11012663	+	32	1.145	ANGPTL7	-176917
chr1	70354723	-	244	8.7306	ANKRD13C	-315
chr1	70354718	-	87	3.11296	ANKRD13C	-310
chr1	70354714	-	77	2.75515	ANKRD13C	-306
chr1	70354725	-	62	2.21843	ANKRD13C	-317
chr1	70354729	-	45	1.61015	ANKRD13C	-321
chr1	70354686	-	41	1.46703	ANKRD13C	-278
chr1	70354747	-	32	1.145	ANKRD13C	-339
chr1	113904884	-	29	1.03765	AP4B1	-167
chr1	150236112	-	1956	69.9879	APH1A	32698
chr1	150236156	-	588	21.0393	APH1A	32654
chr1	150236111	-	390	13.9546	APH1A	32699
chr1	150236144	-	237	8.48013	APH1A	32666
chr1	150236023	-	169	6.04701	APH1A	32787
chr1	150236094	-	120	4.29374	APH1A	32716
chr1	150236113	-	77	2.75515	APH1A	32697
chr1	150236025	-	76	2.71937	APH1A	32785
chr1	150236105	-	75	2.68359	APH1A	32705
chr1	150236005	-	75	2.68359	APH1A	32805
chr1	150269021	-	74	2.6478	APH1A	-211
chr1	150236109	-	73	2.61202	APH1A	32701
chr1	150236127	-	63	2.25421	APH1A	32683
chr1	150236155	-	62	2.21843	APH1A	32655
chr1	150236033	-	57	2.03952	APH1A	32777
chr1	150236012	-	56	2.00374	APH1A	32798
chr1	150269016	-	49	1.75328	APH1A	-206
chr1	150236097	-	49	1.75328	APH1A	32713
chr1	150236153	-	48	1.71749	APH1A	32657
chr1	150236065	-	47	1.68171	APH1A	32745
chr1	150269014	-	46	1.64593	APH1A	-204
chr1	150236145	-	45	1.61015	APH1A	32665
chr1	150236007	-	45	1.61015	APH1A	32803
chr1	150235983	-	44	1.57437	APH1A	32827
chr1	150236021	-	43	1.53859	APH1A	32789
chr1	150236151	-	41	1.46703	APH1A	32659
chr1	150236133	-	41	1.46703	APH1A	32677
chr1	150236027	-	40	1.43125	APH1A	32783
chr1	150236067	-	37	1.3239	APH1A	32743
chr1	150236001	-	35	1.25234	APH1A	32809
chr1	150236149	-	32	1.145	APH1A	32661
chr1	150236057	-	30	1.07343	APH1A	32753
chr1	150236159	-	28	1.00187	APH1A	32651
chr1	150236122	-	28	1.00187	APH1A	32688
chr1	228082722	+	1217	43.5456	ARF1	-14393
chr1	228082724	+	586	20.9677	ARF1	-14391
chr1	228082708	+	307	10.9848	ARF1	-14407
chr1	228082714	+	167	5.97545	ARF1	-14401
chr1	228082702	+	160	5.72498	ARF1	-14413
chr1	228082705	+	152	5.43873	ARF1	-14410
chr1	228082711	+	92	3.29186	ARF1	-14404
chr1	228082721	+	81	2.89827	ARF1	-14394
chr1	228082725	+	72	2.57624	ARF1	-14390
chr1	228082698	+	70	2.50468	ARF1	-14417
chr1	228082717	+	65	2.32577	ARF1	-14398
chr1	228082759	+	54	1.93218	ARF1	-14356
chr1	228082687	+	47	1.68171	ARF1	-14428
chr1	228082743	+	45	1.61015	ARF1	-14372
chr1	228082748	+	43	1.53859	ARF1	-14367
chr1	228082690	+	42	1.50281	ARF1	-14425
chr1	228082693	+	38	1.35968	ARF1	-14422
chr1	157045789	-	63	2.25421	ARHGEF11	-1459
chr1	157045770	-	51	1.82484	ARHGEF11	-1440
chr1	157045784	-	45	1.61015	ARHGEF11	-1454
chr1	157045763	-	43	1.53859	ARHGEF11	-1433
chr1	157045742	-	40	1.43125	ARHGEF11	-1412
chr1	3454665	+	91	3.25608	ARHGEF16	-8420
chr1	3454669	+	73	2.61202	ARHGEF16	-8416
chr1	3454676	+	37	1.3239	ARHGEF16	-8409
chr1	3454685	+	28	1.00187	ARHGEF16	-8400
chr1	155978577	-	101	3.61389	ARHGEF2	-150
chr1	155978583	-	35	1.25234	ARHGEF2	-156
chr1	155978547	-	29	1.03765	ARHGEF2	-120
chr1	235328168	-	141	5.04514	ARID4B	-1249
chr1	235328179	-	102	3.64968	ARID4B	-1260
chr1	235328175	-	44	1.57437	ARID4B	-1256
chr1	235328171	-	40	1.43125	ARID4B	-1252
chr1	235328182	-	35	1.25234	ARID4B	-1263
chr1	235328153	-	30	1.07343	ARID4B	-1234
chr1	202144737	-	240	8.58747	ARL8A	-165
chr1	202144703	-	66	2.36155	ARL8A	-131
chr1	202144716	-	65	2.32577	ARL8A	-144
chr1	202144732	-	46	1.64593	ARL8A	-160
chr1	150876586	-	70	2.50468	ARNT	-19
chr1	150876705	-	69	2.4689	ARNT	-138
chr1	150876597	-	62	2.21843	ARNT	-30
chr1	150876599	-	54	1.93218	ARNT	-32
chr1	150876591	-	34	1.21656	ARNT	-24
chr1	150876609	-	31	1.10922	ARNT	-42
chr1	150876589	-	29	1.03765	ARNT	-22
chr1	150876710	-	28	1.00187	ARNT	-143
chr1	183635756	-	462	16.5309	ARPC5	-97
chr1	183635745	-	457	16.352	ARPC5	-86
chr1	183635765	-	426	15.2428	ARPC5	-106
chr1	183635734	-	425	15.207	ARPC5	-75
chr1	183635783	-	420	15.0281	ARPC5	-124
chr1	183635768	-	376	13.4537	ARPC5	-109
chr1	183635726	-	363	12.9886	ARPC5	-67
chr1	183635786	-	176	6.29748	ARPC5	-127
chr1	183635755	-	167	5.97545	ARPC5	-96
chr1	183635754	-	161	5.76076	ARPC5	-95
chr1	183635757	-	160	5.72498	ARPC5	-98
chr1	183635767	-	141	5.04514	ARPC5	-108
chr1	183635718	-	127	4.5442	ARPC5	-59
chr1	183635763	-	120	4.29374	ARPC5	-104
chr1	183635750	-	112	4.00749	ARPC5	-91
chr1	183635731	-	111	3.97171	ARPC5	-72
chr1	183635712	-	105	3.75702	ARPC5	-53
chr1	183635803	-	103	3.68546	ARPC5	-144
chr1	183635759	-	100	3.57811	ARPC5	-100
chr1	183635704	-	94	3.36343	ARPC5	-45
chr1	183635723	-	92	3.29186	ARPC5	-64
chr1	183635773	-	91	3.25608	ARPC5	-114
chr1	183635709	-	91	3.25608	ARPC5	-50
chr1	183635753	-	88	3.14874	ARPC5	-94
chr1	183635741	-	76	2.71937	ARPC5	-82
chr1	183635873	-	65	2.32577	ARPC5	-214
chr1	183635733	-	64	2.28999	ARPC5	-74
chr1	183635782	-	50	1.78906	ARPC5	-123
chr1	183635788	-	48	1.71749	ARPC5	-129
chr1	183635703	-	48	1.71749	ARPC5	-44
chr1	183635675	-	40	1.43125	ARPC5	-16
chr1	183635877	-	39	1.39546	ARPC5	-218
chr1	183635744	-	37	1.3239	ARPC5	-85
chr1	183635730	-	37	1.3239	ARPC5	-71
chr1	183635698	-	37	1.3239	ARPC5	-39
chr1	183635776	-	34	1.21656	ARPC5	-117
chr1	183635752	-	31	1.10922	ARPC5	-93
chr1	183635760	-	30	1.07343	ARPC5	-101
chr1	183635719	-	30	1.07343	ARPC5	-60
chr1	230979102	+	208	7.44248	ARV1	-4
chr1	230979094	+	185	6.61951	ARV1	-12
chr1	230979098	+	86	3.07718	ARV1	-8
chr1	230979085	+	74	2.6478	ARV1	-21
chr1	230979092	+	69	2.4689	ARV1	-14
chr1	230979087	+	47	1.68171	ARV1	-19
chr1	155562770	-	55	1.96796	ASH1L	-41251
chr1	155562803	-	48	1.71749	ASH1L	-41284
chr1	155562832	-	40	1.43125	ASH1L	-41313
chr1	197146649	-	229	8.19388	ASPM	-212
chr1	197146669	-	189	6.76263	ASPM	-232
chr1	197146645	-	154	5.51029	ASPM	-208
chr1	197146666	-	34	1.21656	ASPM	-229
chr1	197146605	-	32	1.145	ASPM	-168
chr1	197146648	-	30	1.07343	ASPM	-211
chr1	197146603	-	30	1.07343	ASPM	-166
chr1	1512162	+	200	7.15623	ATAD3A	-107
chr1	1512165	+	175	6.2617	ATAD3A	-104
chr1	1512171	+	135	4.83045	ATAD3A	-98
chr1	1615865	+	59	2.11109	ATAD3A	103596
chr1	1512160	+	53	1.8964	ATAD3A	-109
chr1	1512220	+	44	1.57437	ATAD3A	-49
chr1	1512163	+	35	1.25234	ATAD3A	-106
chr1	1692710	+	34	1.21656	ATAD3A	180441
chr1	1745985	+	34	1.21656	ATAD3A	233716
chr1	1512168	+	33	1.18078	ATAD3A	-101
chr1	1512149	+	32	1.145	ATAD3A	-120
chr1	1512175	+	28	1.00187	ATAD3A	-94
chr1	1477849	+	268	9.58934	ATAD3C	27165
chr1	1471778	+	80	2.86249	ATAD3C	21094
chr1	1471781	+	80	2.86249	ATAD3C	21097
chr1	1477848	+	72	2.57624	ATAD3C	27164
chr1	1471776	+	49	1.75328	ATAD3C	21092
chr1	1471765	+	46	1.64593	ATAD3C	21081
chr1	1471791	+	42	1.50281	ATAD3C	21107
chr1	1471763	+	37	1.3239	ATAD3C	21079
chr1	1471787	+	34	1.21656	ATAD3C	21103
chr1	212608761	+	556	19.8943	ATF3	-6261
chr1	212608760	+	177	6.33326	ATF3	-6262
chr1	212608758	+	40	1.43125	ATF3	-6264
chr1	161766320	+	104	3.72124	ATF6	-41
chr1	161766255	+	77	2.75515	ATF6	-106
chr1	161766324	+	46	1.64593	ATF6	-37
chr1	161766356	+	46	1.64593	ATF6	-5
chr1	161766321	+	41	1.46703	ATF6	-40
chr1	161766298	+	38	1.35968	ATF6	-63
chr1	161766291	+	37	1.3239	ATF6	-70
chr1	62784141	+	32	1.145	ATG4C	-19646
chr1	16889672	-	82	2.93405	ATP13A2	122066
chr1	16889666	-	71	2.54046	ATP13A2	122072
chr1	16889654	-	65	2.32577	ATP13A2	122084
chr1	16889450	-	45	1.61015	ATP13A2	122288
chr1	116373244	+	4647	166.275	ATP1A1	-268
chr1	116373239	+	354	12.6665	ATP1A1	-273
chr1	116373243	+	281	10.0545	ATP1A1	-269
chr1	116373203	+	241	8.62325	ATP1A1	-309
chr1	116373290	+	205	7.33513	ATP1A1	-222
chr1	116373296	+	202	7.22779	ATP1A1	-216
chr1	116373240	+	185	6.61951	ATP1A1	-272
chr1	116373205	+	143	5.1167	ATP1A1	-307
chr1	116373226	+	143	5.1167	ATP1A1	-286
chr1	116373284	+	121	4.32952	ATP1A1	-228
chr1	116373267	+	93	3.32765	ATP1A1	-245
chr1	116373298	+	77	2.75515	ATP1A1	-214
chr1	116373294	+	70	2.50468	ATP1A1	-218
chr1	116373257	+	68	2.43312	ATP1A1	-255
chr1	116373234	+	65	2.32577	ATP1A1	-278
chr1	116373219	+	57	2.03952	ATP1A1	-293
chr1	116373223	+	51	1.82484	ATP1A1	-289
chr1	116373245	+	48	1.71749	ATP1A1	-267
chr1	116373260	+	46	1.64593	ATP1A1	-252
chr1	116373280	+	45	1.61015	ATP1A1	-232
chr1	116373285	+	44	1.57437	ATP1A1	-227
chr1	116373232	+	38	1.35968	ATP1A1	-280
chr1	116373269	+	37	1.3239	ATP1A1	-243
chr1	116373214	+	34	1.21656	ATP1A1	-298
chr1	116373221	+	34	1.21656	ATP1A1	-291
chr1	116373301	+	33	1.18078	ATP1A1	-211
chr1	116373287	+	29	1.03765	ATP1A1	-225
chr1	116373210	+	28	1.00187	ATP1A1	-302
chr1	116373252	+	28	1.00187	ATP1A1	-260
chr1	116373313	+	28	1.00187	ATP1A1	-199
chr1	169106695	+	396	14.1693	ATP1B1	-135
chr1	169106690	+	228	8.1581	ATP1B1	-140
chr1	169106323	+	142	5.08092	ATP1B1	-507
chr1	169106688	+	74	2.6478	ATP1B1	-142
chr1	169106324	+	30	1.07343	ATP1B1	-506
chr1	203626832	+	76	2.71937	ATP2B4	-56374
chr1	203626795	+	56	2.00374	ATP2B4	-56411
chr1	203626793	+	37	1.3239	ATP2B4	-56413
chr1	28236154	+	4322	154.646	ATP5IF1	-30
chr1	28236124	+	2540	90.8841	ATP5IF1	-60
chr1	28236134	+	2329	83.3343	ATP5IF1	-50
chr1	28236127	+	1808	64.6923	ATP5IF1	-57
chr1	28236142	+	583	20.8604	ATP5IF1	-42
chr1	28236104	+	504	18.0337	ATP5IF1	-80
chr1	28236131	+	488	17.4612	ATP5IF1	-53
chr1	28236101	+	403	14.4198	ATP5IF1	-83
chr1	28236129	+	331	11.8436	ATP5IF1	-55
chr1	28236146	+	316	11.3068	ATP5IF1	-38
chr1	28236163	+	311	11.1279	ATP5IF1	-21
chr1	28236157	+	302	10.8059	ATP5IF1	-27
chr1	28236151	+	237	8.48013	ATP5IF1	-33
chr1	28236149	+	209	7.47826	ATP5IF1	-35
chr1	28236155	+	199	7.12045	ATP5IF1	-29
chr1	28236125	+	179	6.40482	ATP5IF1	-59
chr1	28236160	+	177	6.33326	ATP5IF1	-24
chr1	28236136	+	175	6.2617	ATP5IF1	-48
chr1	28236121	+	145	5.18826	ATP5IF1	-63
chr1	28236095	+	138	4.9378	ATP5IF1	-89
chr1	28236100	+	136	4.86623	ATP5IF1	-84
chr1	28236132	+	111	3.97171	ATP5IF1	-52
chr1	28236153	+	91	3.25608	ATP5IF1	-31
chr1	28236166	+	76	2.71937	ATP5IF1	-18
chr1	28236094	+	58	2.07531	ATP5IF1	-90
chr1	28236171	+	37	1.3239	ATP5IF1	-13
chr1	28236177	+	35	1.25234	ATP5IF1	-7
chr1	28236133	+	32	1.145	ATP5IF1	-51
chr1	28236112	+	31	1.10922	ATP5IF1	-72
chr1	28236091	+	28	1.00187	ATP5IF1	-93
chr1	28236123	+	28	1.00187	ATP5IF1	-61
chr1	43974960	+	887	31.7379	ATP6V0B	-81
chr1	43974930	+	420	15.0281	ATP6V0B	-111
chr1	43974935	+	185	6.61951	ATP6V0B	-106
chr1	43974939	+	115	4.11483	ATP6V0B	-102
chr1	43974956	+	76	2.71937	ATP6V0B	-85
chr1	43974949	+	68	2.43312	ATP6V0B	-92
chr1	43974952	+	68	2.43312	ATP6V0B	-89
chr1	43974945	+	60	2.14687	ATP6V0B	-96
chr1	43974917	+	59	2.11109	ATP6V0B	-124
chr1	43974967	+	55	1.96796	ATP6V0B	-74
chr1	43974924	+	53	1.8964	ATP6V0B	-117
chr1	43974922	+	42	1.50281	ATP6V0B	-119
chr1	43974961	+	42	1.50281	ATP6V0B	-80
chr1	43974908	+	34	1.21656	ATP6V0B	-133
chr1	43974965	+	33	1.18078	ATP6V0B	-76
chr1	43974942	+	31	1.10922	ATP6V0B	-99
chr1	109483959	+	36	1.28812	ATXN7L2	5
chr1	25859417	-	33	1.18078	AUNIP	-60
chr1	1375207	-	929	33.2407	AURKAIP1	-451
chr1	1375182	-	903	32.3104	AURKAIP1	-426
chr1	1375202	-	370	13.239	AURKAIP1	-446
chr1	1375199	-	310	11.0922	AURKAIP1	-443
chr1	1375189	-	310	11.0922	AURKAIP1	-433
chr1	1375192	-	233	8.337	AURKAIP1	-436
chr1	1375201	-	197	7.04888	AURKAIP1	-445
chr1	1375190	-	186	6.65529	AURKAIP1	-434
chr1	1375166	-	179	6.40482	AURKAIP1	-410
chr1	1375156	-	153	5.47451	AURKAIP1	-400
chr1	1375198	-	133	4.75889	AURKAIP1	-442
chr1	1375183	-	128	4.57999	AURKAIP1	-427
chr1	1375180	-	121	4.32952	AURKAIP1	-424
chr1	1375210	-	115	4.11483	AURKAIP1	-454
chr1	1375177	-	105	3.75702	AURKAIP1	-421
chr1	1375144	-	97	3.47077	AURKAIP1	-388
chr1	1375179	-	87	3.11296	AURKAIP1	-423
chr1	1375200	-	82	2.93405	AURKAIP1	-444
chr1	1375218	-	72	2.57624	AURKAIP1	-462
chr1	1375172	-	67	2.39734	AURKAIP1	-416
chr1	1375186	-	56	2.00374	AURKAIP1	-430
chr1	1375154	-	53	1.8964	AURKAIP1	-398
chr1	1375175	-	48	1.71749	AURKAIP1	-419
chr1	1375292	-	41	1.46703	AURKAIP1	-536
chr1	1375297	-	36	1.28812	AURKAIP1	-541
chr1	1375318	-	32	1.145	AURKAIP1	-562
chr1	1375196	-	32	1.145	AURKAIP1	-440
chr1	1375171	-	30	1.07343	AURKAIP1	-415
chr1	235504426	-	96	3.43499	B3GALNT2	-174
chr1	235504422	-	96	3.43499	B3GALNT2	-170
chr1	235504452	-	60	2.14687	B3GALNT2	-200
chr1	235504427	-	45	1.61015	B3GALNT2	-175
chr1	235504437	-	43	1.53859	B3GALNT2	-185
chr1	235504477	-	39	1.39546	B3GALNT2	-225
chr1	235504447	-	35	1.25234	B3GALNT2	-195
chr1	235504441	-	35	1.25234	B3GALNT2	-189
chr1	235504428	-	32	1.145	B3GALNT2	-176
chr1	1232243	+	73	2.61202	B3GALT6	-36
chr1	1232259	+	53	1.8964	B3GALT6	-20
chr1	1232249	+	47	1.68171	B3GALT6	-30
chr1	1232270	+	36	1.28812	B3GALT6	-9
chr1	43979218	+	455	16.2804	B4GALT2	-794
chr1	43979210	+	161	5.76076	B4GALT2	-802
chr1	43979228	+	83	2.96983	B4GALT2	-784
chr1	43979226	+	73	2.61202	B4GALT2	-786
chr1	43979223	+	58	2.07531	B4GALT2	-789
chr1	43979199	+	56	2.00374	B4GALT2	-813
chr1	43979208	+	31	1.10922	B4GALT2	-804
chr1	43979235	+	30	1.07343	B4GALT2	-777
chr1	161177494	-	254	9.08841	B4GALT3	-1434
chr1	161177498	-	123	4.40108	B4GALT3	-1438
chr1	161177495	-	93	3.32765	B4GALT3	-1435
chr1	161177501	-	31	1.10922	B4GALT3	-1441
chr1	89994983	-	28	1.00187	BARHL2	722212
chr1	93681837	-	438	15.6721	BCAR3	-6907
chr1	93681868	-	39	1.39546	BCAR3	-6938
chr1	114581615	-	1010	36.1389	BCAS2	-24
chr1	114581613	-	455	16.2804	BCAS2	-22
chr1	114581621	-	138	4.9378	BCAS2	-30
chr1	114581603	-	106	3.7928	BCAS2	-12
chr1	114581612	-	68	2.43312	BCAS2	-21
chr1	114581622	-	48	1.71749	BCAS2	-31
chr1	114581620	-	37	1.3239	BCAS2	-29
chr1	44731170	-	54	1.93218	BEST4	56535
chr1	44780773	-	36	1.28812	BEST4	6932
chr1	44780777	-	31	1.10922	BEST4	6928
chr1	169368195	+	39	1.39546	BLZF1	-1328
chr1	169368213	+	38	1.35968	BLZF1	-1310
chr1	39409073	+	118	4.22217	BMP8A	-82919
chr1	39788855	-	40	1.43125	BMP8B	-370
chr1	149899575	+	80	2.86249	BOLA1	-485
chr1	149899597	+	62	2.21843	BOLA1	-463
chr1	149899624	+	34	1.21656	BOLA1	-436
chr1	220089788	-	92	3.29186	BPNT1	-9942
chr1	220089824	-	70	2.50468	BPNT1	-9978
chr1	220089769	-	69	2.4689	BPNT1	-9923
chr1	220089763	-	69	2.4689	BPNT1	-9917
chr1	220089779	-	30	1.07343	BPNT1	-9933
chr1	222618097	+	184	6.58373	BROX	-97603
chr1	222713391	+	155	5.54608	BROX	-2309
chr1	222618102	+	141	5.04514	BROX	-97598
chr1	222618099	+	121	4.32952	BROX	-97601
chr1	222644329	+	82	2.93405	BROX	-71371
chr1	222712548	+	59	2.11109	BROX	-3152
chr1	222713395	+	57	2.03952	BROX	-2305
chr1	222713387	+	48	1.71749	BROX	-2313
chr1	222712553	+	44	1.57437	BROX	-3147
chr1	222618081	+	37	1.3239	BROX	-97619
chr1	222618086	+	36	1.28812	BROX	-97614
chr1	222713376	+	34	1.21656	BROX	-2324
chr1	222713380	+	34	1.21656	BROX	-2320
chr1	32394428	-	114	4.07905	BSDC1	-14
chr1	32394425	-	88	3.14874	BSDC1	-11
chr1	32394431	-	58	2.07531	BSDC1	-17
chr1	32394434	-	37	1.3239	BSDC1	-20
chr1	52056304	+	345	12.3445	BTF3L4	-27042
chr1	52056314	+	197	7.04888	BTF3L4	-27032
chr1	52056323	+	89	3.18452	BTF3L4	-27023
chr1	52142057	+	44	1.57437	BTF3L4	58711
chr1	52142099	+	43	1.53859	BTF3L4	58753
chr1	52056301	+	38	1.35968	BTF3L4	-27045
chr1	52142108	+	37	1.3239	BTF3L4	58762
chr1	52056332	+	33	1.18078	BTF3L4	-27014
chr1	52056316	+	32	1.145	BTF3L4	-27030
chr1	203305519	+	100	3.57811	BTG2	-88
chr1	220690386	+	50	1.78906	C1orf115	-17
chr1	220690383	+	41	1.46703	C1orf115	-20
chr1	220690363	+	34	1.21656	C1orf115	-40
chr1	220690334	+	29	1.03765	C1orf115	-69
chr1	37808296	+	339	12.1298	C1orf122	-389
chr1	37807794	+	176	6.29748	C1orf122	-891
chr1	37807796	+	94	3.36343	C1orf122	-889
chr1	37807817	+	73	2.61202	C1orf122	-868
chr1	37807790	+	57	2.03952	C1orf122	-895
chr1	37807828	+	40	1.43125	C1orf122	-857
chr1	37808269	+	37	1.3239	C1orf122	-416
chr1	37807800	+	35	1.25234	C1orf122	-885
chr1	231241166	-	75	2.68359	C1orf131	-25
chr1	231241144	-	45	1.61015	C1orf131	-3
chr1	231241175	-	44	1.57437	C1orf131	-34
chr1	92299059	+	222	7.94341	C1orf146	67638
chr1	92299052	+	66	2.36155	C1orf146	67631
chr1	92299039	+	48	1.71749	C1orf146	67618
chr1	1116100	-	69	2.4689	C1orf159	-24557
chr1	1116089	-	51	1.82484	C1orf159	-24546
chr1	1116079	-	29	1.03765	C1orf159	-24536
chr1	111449455	+	452	16.1731	C1orf162	-26574
chr1	111449494	+	425	15.207	C1orf162	-26535
chr1	111449465	+	389	13.9189	C1orf162	-26564
chr1	111449481	+	372	13.3106	C1orf162	-26548
chr1	111449476	+	371	13.2748	C1orf162	-26553
chr1	111449457	+	332	11.8793	C1orf162	-26572
chr1	111449492	+	258	9.23153	C1orf162	-26537
chr1	111449470	+	242	8.65903	C1orf162	-26559
chr1	111449489	+	210	7.51404	C1orf162	-26540
chr1	111449450	+	174	6.22592	C1orf162	-26579
chr1	111449464	+	169	6.04701	C1orf162	-26565
chr1	111449499	+	157	5.61764	C1orf162	-26530
chr1	111449491	+	148	5.29561	C1orf162	-26538
chr1	111449459	+	118	4.22217	C1orf162	-26570
chr1	111449461	+	104	3.72124	C1orf162	-26568
chr1	111449490	+	94	3.36343	C1orf162	-26539
chr1	111449448	+	93	3.32765	C1orf162	-26581
chr1	111449469	+	90	3.2203	C1orf162	-26560
chr1	111449468	+	81	2.89827	C1orf162	-26561
chr1	111449478	+	79	2.82671	C1orf162	-26551
chr1	111449484	+	63	2.25421	C1orf162	-26545
chr1	111449503	+	62	2.21843	C1orf162	-26526
chr1	111449511	+	59	2.11109	C1orf162	-26518
chr1	111449446	+	56	2.00374	C1orf162	-26583
chr1	111449474	+	55	1.96796	C1orf162	-26555
chr1	111449495	+	43	1.53859	C1orf162	-26534
chr1	111449451	+	35	1.25234	C1orf162	-26578
chr1	111449441	+	32	1.145	C1orf162	-26588
chr1	3900272	-	45	1.61015	C1orf174	-9620
chr1	3900258	-	39	1.39546	C1orf174	-9606
chr1	3900251	-	36	1.28812	C1orf174	-9599
chr1	3900246	-	33	1.18078	C1orf174	-9594
chr1	230868525	-	154	5.51029	C1orf198	-13
chr1	230868521	-	94	3.36343	C1orf198	-9
chr1	230868532	-	56	2.00374	C1orf198	-20
chr1	230868541	-	50	1.78906	C1orf198	-29
chr1	230868544	-	47	1.68171	C1orf198	-32
chr1	230868553	-	37	1.3239	C1orf198	-41
chr1	244864483	-	3077	110.099	C1orf202	-133560
chr1	244864545	-	1791	64.084	C1orf202	-133622
chr1	244864543	-	1620	57.9654	C1orf202	-133620
chr1	244864541	-	1074	38.4289	C1orf202	-133618
chr1	244864486	-	855	30.5929	C1orf202	-133563
chr1	244864513	-	468	16.7456	C1orf202	-133590
chr1	244864517	-	448	16.0299	C1orf202	-133594
chr1	244864542	-	430	15.3859	C1orf202	-133619
chr1	244864537	-	368	13.1675	C1orf202	-133614
chr1	244864479	-	245	8.76638	C1orf202	-133556
chr1	244864480	-	192	6.86998	C1orf202	-133557
chr1	244864482	-	189	6.76263	C1orf202	-133559
chr1	244864539	-	156	5.58186	C1orf202	-133616
chr1	244864503	-	133	4.75889	C1orf202	-133580
chr1	244864481	-	122	4.3653	C1orf202	-133558
chr1	244864492	-	87	3.11296	C1orf202	-133569
chr1	244864509	-	86	3.07718	C1orf202	-133586
chr1	244864505	-	79	2.82671	C1orf202	-133582
chr1	244864476	-	69	2.4689	C1orf202	-133553
chr1	244864470	-	67	2.39734	C1orf202	-133547
chr1	244864511	-	65	2.32577	C1orf202	-133588
chr1	244864453	-	53	1.8964	C1orf202	-133530
chr1	244864534	-	51	1.82484	C1orf202	-133611
chr1	244864463	-	46	1.64593	C1orf202	-133540
chr1	244864478	-	43	1.53859	C1orf202	-133555
chr1	244864540	-	40	1.43125	C1orf202	-133617
chr1	244864457	-	36	1.28812	C1orf202	-133534
chr1	244864544	-	31	1.10922	C1orf202	-133621
chr1	35641514	-	2518	90.0969	C1orf216	74807
chr1	35641519	-	1611	57.6434	C1orf216	74802
chr1	35641509	-	840	30.0562	C1orf216	74812
chr1	35641526	-	554	19.8227	C1orf216	74795
chr1	35641538	-	343	12.2729	C1orf216	74783
chr1	35641512	-	230	8.22966	C1orf216	74809
chr1	35641534	-	224	8.01497	C1orf216	74787
chr1	35641540	-	202	7.22779	C1orf216	74781
chr1	35641523	-	199	7.12045	C1orf216	74798
chr1	35557403	-	167	5.97545	C1orf216	158918
chr1	35641563	-	158	5.65342	C1orf216	74758
chr1	35641552	-	146	5.22405	C1orf216	74769
chr1	35641495	-	133	4.75889	C1orf216	74826
chr1	35641522	-	100	3.57811	C1orf216	74799
chr1	35641498	-	97	3.47077	C1orf216	74823
chr1	35557387	-	94	3.36343	C1orf216	158934
chr1	35641488	-	93	3.32765	C1orf216	74833
chr1	35641516	-	92	3.29186	C1orf216	74805
chr1	35641529	-	91	3.25608	C1orf216	74792
chr1	35641506	-	79	2.82671	C1orf216	74815
chr1	35641524	-	69	2.4689	C1orf216	74797
chr1	35641504	-	62	2.21843	C1orf216	74817
chr1	35641501	-	50	1.78906	C1orf216	74820
chr1	35641561	-	49	1.75328	C1orf216	74760
chr1	35641478	-	43	1.53859	C1orf216	74843
chr1	35641554	-	41	1.46703	C1orf216	74767
chr1	35641525	-	39	1.39546	C1orf216	74796
chr1	35718884	-	37	1.3239	C1orf216	-2563
chr1	35641531	-	35	1.25234	C1orf216	74790
chr1	35641548	-	33	1.18078	C1orf216	74773
chr1	35641521	-	32	1.145	C1orf216	74800
chr1	35557393	-	32	1.145	C1orf216	158928
chr1	35557406	-	30	1.07343	C1orf216	158915
chr1	35641567	-	28	1.00187	C1orf216	74754
chr1	35641549	-	28	1.00187	C1orf216	74772
chr1	35557390	-	28	1.00187	C1orf216	158931
chr1	228103323	-	116	4.15061	C1orf35	-96
chr1	228103331	-	77	2.75515	C1orf35	-104
chr1	228103333	-	66	2.36155	C1orf35	-106
chr1	228103304	-	34	1.21656	C1orf35	-77
chr1	228103340	-	32	1.145	C1orf35	-113
chr1	228103357	-	30	1.07343	C1orf35	-130
chr1	154220569	-	304	10.8775	C1orf43	-162
chr1	154220593	-	282	10.0903	C1orf43	-186
chr1	154220626	-	262	9.37466	C1orf43	-219
chr1	154220637	-	236	8.44435	C1orf43	-230
chr1	154220571	-	206	7.37091	C1orf43	-164
chr1	154220558	-	181	6.47639	C1orf43	-151
chr1	154220621	-	173	6.19014	C1orf43	-214
chr1	154220576	-	160	5.72498	C1orf43	-169
chr1	154220547	-	150	5.36717	C1orf43	-140
chr1	154220567	-	139	4.97358	C1orf43	-160
chr1	154220552	-	131	4.68733	C1orf43	-145
chr1	154220590	-	130	4.65155	C1orf43	-183
chr1	154220579	-	97	3.47077	C1orf43	-172
chr1	154220577	-	90	3.2203	C1orf43	-170
chr1	154220560	-	79	2.82671	C1orf43	-153
chr1	154220596	-	61	2.18265	C1orf43	-189
chr1	154220619	-	53	1.8964	C1orf43	-212
chr1	154220580	-	53	1.8964	C1orf43	-173
chr1	154220573	-	53	1.8964	C1orf43	-166
chr1	154220586	-	52	1.86062	C1orf43	-179
chr1	154220587	-	45	1.61015	C1orf43	-180
chr1	154220644	-	44	1.57437	C1orf43	-237
chr1	154220563	-	34	1.21656	C1orf43	-156
chr1	154220634	-	32	1.145	C1orf43	-227
chr1	154220657	-	29	1.03765	C1orf43	-250
chr1	85259662	-	160	5.72498	C1orf52	-29
chr1	85259654	-	151	5.40295	C1orf52	-21
chr1	85259642	-	138	4.9378	C1orf52	-9
chr1	85259653	-	60	2.14687	C1orf52	-20
chr1	85259649	-	59	2.11109	C1orf52	-16
chr1	85259672	-	52	1.86062	C1orf52	-39
chr1	85259657	-	37	1.3239	C1orf52	-24
chr1	85259659	-	36	1.28812	C1orf52	-26
chr1	85259655	-	35	1.25234	C1orf52	-22
chr1	151047751	+	50	1.78906	C1orf56	-97
chr1	151047771	+	42	1.50281	C1orf56	-77
chr1	151047730	+	29	1.03765	C1orf56	-118
chr1	151047774	+	29	1.03765	C1orf56	-74
chr1	207321680	+	5427	194.184	C4BPA	208654
chr1	207321678	+	3258	116.575	C4BPA	208652
chr1	207321676	+	2425	86.7693	C4BPA	208650
chr1	207321673	+	1503	53.779	C4BPA	208647
chr1	207321677	+	1462	52.312	C4BPA	208651
chr1	207752112	+	935	33.4554	C4BPA	639086
chr1	207321684	+	751	26.8716	C4BPA	208658
chr1	207321674	+	686	24.5459	C4BPA	208648
chr1	207752086	+	548	19.6081	C4BPA	639060
chr1	207321679	+	525	18.7851	C4BPA	208653
chr1	207752076	+	410	14.6703	C4BPA	639050
chr1	207752056	+	290	10.3765	C4BPA	639030
chr1	207752098	+	243	8.69482	C4BPA	639072
chr1	207752100	+	197	7.04888	C4BPA	639074
chr1	207321655	+	195	6.97732	C4BPA	208629
chr1	207321682	+	193	6.90576	C4BPA	208656
chr1	207752054	+	191	6.8342	C4BPA	639028
chr1	207752068	+	164	5.86811	C4BPA	639042
chr1	207321748	+	163	5.83233	C4BPA	208722
chr1	207752108	+	163	5.83233	C4BPA	639082
chr1	207321710	+	136	4.86623	C4BPA	208684
chr1	207752089	+	128	4.57999	C4BPA	639063
chr1	207321687	+	126	4.50842	C4BPA	208661
chr1	207321675	+	114	4.07905	C4BPA	208649
chr1	207752072	+	93	3.32765	C4BPA	639046
chr1	207752066	+	90	3.2203	C4BPA	639040
chr1	207321681	+	85	3.0414	C4BPA	208655
chr1	207752083	+	84	3.00562	C4BPA	639057
chr1	207752115	+	84	3.00562	C4BPA	639089
chr1	207752110	+	79	2.82671	C4BPA	639084
chr1	207321658	+	75	2.68359	C4BPA	208632
chr1	207321643	+	71	2.54046	C4BPA	208617
chr1	207752117	+	63	2.25421	C4BPA	639091
chr1	207321716	+	60	2.14687	C4BPA	208690
chr1	207752093	+	55	1.96796	C4BPA	639067
chr1	207321651	+	53	1.8964	C4BPA	208625
chr1	207752128	+	53	1.8964	C4BPA	639102
chr1	207752037	+	47	1.68171	C4BPA	639011
chr1	207752107	+	45	1.61015	C4BPA	639081
chr1	207321663	+	41	1.46703	C4BPA	208637
chr1	207321761	+	37	1.3239	C4BPA	208735
chr1	207752061	+	37	1.3239	C4BPA	639035
chr1	207321740	+	33	1.18078	C4BPA	208714
chr1	207321712	+	30	1.07343	C4BPA	208686
chr1	207752074	+	30	1.07343	C4BPA	639048
chr1	207752084	+	30	1.07343	C4BPA	639058
chr1	207752059	+	29	1.03765	C4BPA	639033
chr1	207088860	+	32	1.145	C4BPB	-672
chr1	207088846	+	31	1.10922	C4BPB	-686
chr1	209449151	+	238	8.51591	CAMK1G	-145833
chr1	200738940	+	116	4.15061	CAMSAP2	-888
chr1	200738930	+	85	3.0414	CAMSAP2	-898
chr1	200738893	+	51	1.82484	CAMSAP2	-935
chr1	200738914	+	46	1.64593	CAMSAP2	-914
chr1	200738918	+	44	1.57437	CAMSAP2	-910
chr1	200738938	+	37	1.3239	CAMSAP2	-890
chr1	6785454	+	1009	36.1032	CAMTA1	-77
chr1	6785465	+	890	31.8452	CAMTA1	-66
chr1	6785462	+	287	10.2692	CAMTA1	-69
chr1	6785477	+	253	9.05263	CAMTA1	-54
chr1	6785443	+	209	7.47826	CAMTA1	-88
chr1	6785474	+	89	3.18452	CAMTA1	-57
chr1	6785457	+	83	2.96983	CAMTA1	-74
chr1	6785516	+	66	2.36155	CAMTA1	-15
chr1	6785518	+	64	2.28999	CAMTA1	-13
chr1	6785496	+	45	1.61015	CAMTA1	-35
chr1	6785440	+	37	1.3239	CAMTA1	-91
chr1	6785438	+	35	1.25234	CAMTA1	-93
chr1	6785483	+	35	1.25234	CAMTA1	-48
chr1	6785469	+	34	1.21656	CAMTA1	-62
chr1	6785493	+	32	1.145	CAMTA1	-38
chr1	6785526	+	32	1.145	CAMTA1	-5
chr1	40040758	+	955	34.171	CAP1	-18589
chr1	40040742	+	393	14.062	CAP1	-18605
chr1	40040752	+	369	13.2032	CAP1	-18595
chr1	40040728	+	158	5.65342	CAP1	-18619
chr1	40040773	+	143	5.1167	CAP1	-18574
chr1	40040731	+	133	4.75889	CAP1	-18616
chr1	40040753	+	103	3.68546	CAP1	-18594
chr1	40040761	+	102	3.64968	CAP1	-18586
chr1	40040749	+	95	3.39921	CAP1	-18598
chr1	40040775	+	85	3.0414	CAP1	-18572
chr1	40040739	+	62	2.21843	CAP1	-18608
chr1	40040755	+	52	1.86062	CAP1	-18592
chr1	40040735	+	48	1.71749	CAP1	-18612
chr1	40040760	+	38	1.35968	CAP1	-18587
chr1	40040763	+	37	1.3239	CAP1	-18584
chr1	40040759	+	35	1.25234	CAP1	-18588
chr1	223712539	+	471	16.8529	CAPN2	-102
chr1	223712522	+	215	7.69294	CAPN2	-119
chr1	223712507	+	204	7.29935	CAPN2	-134
chr1	223712527	+	200	7.15623	CAPN2	-114
chr1	223712537	+	189	6.76263	CAPN2	-104
chr1	223712525	+	124	4.43686	CAPN2	-116
chr1	223712510	+	121	4.32952	CAPN2	-131
chr1	223712524	+	104	3.72124	CAPN2	-117
chr1	223712616	+	104	3.72124	CAPN2	-25
chr1	223712515	+	92	3.29186	CAPN2	-126
chr1	223712418	+	72	2.57624	CAPN2	-223
chr1	223712402	+	40	1.43125	CAPN2	-239
chr1	223712499	+	37	1.3239	CAPN2	-142
chr1	223712540	+	37	1.3239	CAPN2	-101
chr1	223712423	+	34	1.21656	CAPN2	-218
chr1	223712542	+	33	1.18078	CAPN2	-99
chr1	223712497	+	28	1.00187	CAPN2	-144
chr1	112619832	+	826	29.5552	CAPZA1	-13
chr1	112619818	+	249	8.9095	CAPZA1	-27
chr1	112619822	+	126	4.50842	CAPZA1	-23
chr1	112619837	+	111	3.97171	CAPZA1	-8
chr1	112619833	+	97	3.47077	CAPZA1	-12
chr1	112619831	+	74	2.6478	CAPZA1	-14
chr1	112619819	+	68	2.43312	CAPZA1	-26
chr1	112619835	+	54	1.93218	CAPZA1	-10
chr1	112619784	+	47	1.68171	CAPZA1	-61
chr1	112619816	+	46	1.64593	CAPZA1	-29
chr1	112619810	+	34	1.21656	CAPZA1	-35
chr1	112619828	+	29	1.03765	CAPZA1	-17
chr1	19485511	-	346	12.3803	CAPZB	-73
chr1	19485533	-	228	8.1581	CAPZB	-95
chr1	19485529	-	193	6.90576	CAPZB	-91
chr1	19485537	-	141	5.04514	CAPZB	-99
chr1	19485495	-	93	3.32765	CAPZB	-57
chr1	19485530	-	89	3.18452	CAPZB	-92
chr1	19485541	-	76	2.71937	CAPZB	-103
chr1	19485505	-	58	2.07531	CAPZB	-67
chr1	19485477	-	56	2.00374	CAPZB	-39
chr1	19485510	-	51	1.82484	CAPZB	-72
chr1	19485497	-	47	1.68171	CAPZB	-59
chr1	19485540	-	45	1.61015	CAPZB	-102
chr1	19485508	-	39	1.39546	CAPZB	-70
chr1	19485549	-	35	1.25234	CAPZB	-111
chr1	19485484	-	33	1.18078	CAPZB	-46
chr1	19485527	-	31	1.10922	CAPZB	-89
chr1	19485513	-	31	1.10922	CAPZB	-75
chr1	19485517	-	30	1.07343	CAPZB	-79
chr1	15524215	-	328	11.7362	CASP9	-15
chr1	15524214	-	180	6.4406	CASP9	-14
chr1	15524189	-	85	3.0414	CASP9	11
chr1	15524223	-	58	2.07531	CASP9	-23
chr1	45491163	-	29	1.03765	CCDC163	8446
chr1	93180724	+	126	4.50842	CCDC18	-2638
chr1	32200635	+	56	2.00374	CCDC28B	-1301
chr1	32200621	+	51	1.82484	CCDC28B	-1315
chr1	32200646	+	43	1.53859	CCDC28B	-1290
chr1	32200657	+	42	1.50281	CCDC28B	-1279
chr1	32200622	+	30	1.07343	CCDC28B	-1314
chr1	85580761	+	6464	231.289	CCN1	-224
chr1	85580762	+	171	6.11857	CCN1	-223
chr1	85580760	+	55	1.96796	CCN1	-225
chr1	85580766	+	35	1.25234	CCN1	-219
chr1	85580758	+	28	1.00187	CCN1	-227
chr1	229342504	-	65	2.32577	CCSAP	-39
chr1	229342555	-	40	1.43125	CCSAP	-90
chr1	156338257	-	513	18.3557	CCT3	-73
chr1	156338292	-	379	13.5611	CCT3	-108
chr1	156338239	-	353	12.6307	CCT3	-55
chr1	156338245	-	321	11.4857	CCT3	-61
chr1	156338264	-	290	10.3765	CCT3	-80
chr1	156338243	-	282	10.0903	CCT3	-59
chr1	156338302	-	259	9.26731	CCT3	-118
chr1	156338281	-	239	8.55169	CCT3	-97
chr1	156338283	-	206	7.37091	CCT3	-99
chr1	156338247	-	161	5.76076	CCT3	-63
chr1	156338241	-	145	5.18826	CCT3	-57
chr1	156338305	-	108	3.86436	CCT3	-121
chr1	156338311	-	101	3.61389	CCT3	-127
chr1	156338263	-	86	3.07718	CCT3	-79
chr1	156338272	-	84	3.00562	CCT3	-88
chr1	156338290	-	80	2.86249	CCT3	-106
chr1	156338235	-	80	2.86249	CCT3	-51
chr1	156338297	-	77	2.75515	CCT3	-113
chr1	156338255	-	67	2.39734	CCT3	-71
chr1	156338249	-	67	2.39734	CCT3	-65
chr1	156338275	-	65	2.32577	CCT3	-91
chr1	156338210	-	63	2.25421	CCT3	-26
chr1	156338265	-	58	2.07531	CCT3	-81
chr1	156338267	-	50	1.78906	CCT3	-83
chr1	156338226	-	48	1.71749	CCT3	-42
chr1	156338203	-	48	1.71749	CCT3	-19
chr1	156338211	-	45	1.61015	CCT3	-27
chr1	156338253	-	39	1.39546	CCT3	-69
chr1	156338207	-	35	1.25234	CCT3	-23
chr1	156338261	-	34	1.21656	CCT3	-77
chr1	156338307	-	32	1.145	CCT3	-123
chr1	156338259	-	31	1.10922	CCT3	-75
chr1	156338242	-	29	1.03765	CCT3	-58
chr1	145608017	+	163	5.83233	CD160	-120311
chr1	145608019	+	122	4.3653	CD160	-120309
chr1	145608048	+	109	3.90014	CD160	-120280
chr1	157993645	+	113	4.04327	CD1D	-187457
chr1	157993629	+	110	3.93592	CD1D	-187473
chr1	157993625	+	66	2.36155	CD1D	-187477
chr1	157993616	+	30	1.07343	CD1D	-187486
chr1	116571026	-	96	3.43499	CD58	-54
chr1	116571010	-	56	2.00374	CD58	-38
chr1	116571030	-	52	1.86062	CD58	-58
chr1	116571020	-	44	1.57437	CD58	-48
chr1	116571018	-	35	1.25234	CD58	-46
chr1	116571014	-	33	1.18078	CD58	-42
chr1	20589095	+	126	4.50842	CDA	-35
chr1	20589098	+	101	3.61389	CDA	-32
chr1	20589058	+	55	1.96796	CDA	-72
chr1	20589100	+	52	1.86062	CDA	-30
chr1	43358982	+	1302	46.587	CDC20	-234
chr1	43358981	+	246	8.80216	CDC20	-235
chr1	43358944	+	107	3.82858	CDC20	-272
chr1	43358986	+	93	3.32765	CDC20	-230
chr1	43359004	+	88	3.14874	CDC20	-212
chr1	43358947	+	84	3.00562	CDC20	-269
chr1	43358979	+	62	2.21843	CDC20	-237
chr1	43358955	+	59	2.11109	CDC20	-261
chr1	43358953	+	47	1.68171	CDC20	-263
chr1	43358976	+	43	1.53859	CDC20	-240
chr1	43358989	+	29	1.03765	CDC20	-227
chr1	227318492	-	93	3.32765	CDC42BPA	-1310
chr1	151059622	-	83	2.96983	CDC42SE1	-3892
chr1	151059625	-	46	1.64593	CDC42SE1	-3895
chr1	151059626	-	41	1.46703	CDC42SE1	-3896
chr1	151059628	-	40	1.43125	CDC42SE1	-3898
chr1	151059598	-	31	1.10922	CDC42SE1	-3868
chr1	151059606	-	29	1.03765	CDC42SE1	-3876
chr1	91500880	+	77	2.75515	CDC7	-837
chr1	91500856	+	61	2.18265	CDC7	-861
chr1	91500868	+	49	1.75328	CDC7	-849
chr1	37692496	+	169	6.04701	CDCA8	-195
chr1	37692524	+	98	3.50655	CDCA8	-167
chr1	37692481	+	91	3.25608	CDCA8	-210
chr1	37692516	+	63	2.25421	CDCA8	-175
chr1	37692489	+	62	2.21843	CDCA8	-202
chr1	37692483	+	33	1.18078	CDCA8	-208
chr1	37692490	+	30	1.07343	CDCA8	-201
chr1	1724327	-	45	1.61015	CDK11A	-1509
chr1	1724334	-	32	1.145	CDK11A	-1516
chr1	1658972	-	97	3.47077	CDK11B	-1487
chr1	1659001	-	46	1.64593	CDK11B	-1516
chr1	1658965	-	33	1.18078	CDK11B	-1480
chr1	1658968	-	32	1.145	CDK11B	-1483
chr1	50968805	+	48	1.71749	CDKN2C	-1564
chr1	50970254	+	39	1.39546	CDKN2C	-115
chr1	49880695	+	35	1.25234	CDKN2C	-1089674
chr1	50968806	+	30	1.07343	CDKN2C	-1563
chr1	109249541	+	102	3.64968	CELSR2	-539
chr1	109249539	+	87	3.11296	CELSR2	-541
chr1	109249567	+	34	1.21656	CELSR2	-513
chr1	214603238	+	544	19.4649	CENPF	-10517
chr1	214603205	+	375	13.4179	CENPF	-10550
chr1	214603195	+	294	10.5197	CENPF	-10560
chr1	214603214	+	238	8.51591	CENPF	-10541
chr1	214603243	+	186	6.65529	CENPF	-10512
chr1	214603185	+	79	2.82671	CENPF	-10570
chr1	214603179	+	51	1.82484	CENPF	-10576
chr1	214603217	+	49	1.75328	CENPF	-10538
chr1	214603265	+	41	1.46703	CENPF	-10490
chr1	214603189	+	34	1.21656	CENPF	-10566
chr1	214603233	+	34	1.21656	CENPF	-10522
chr1	214603244	+	31	1.10922	CENPF	-10511
chr1	173867989	-	3520	125.95	CENPL	-56690
chr1	173867988	-	2902	103.837	CENPL	-56689
chr1	173867991	-	2011	71.9559	CENPL	-56692
chr1	173867987	-	895	32.0241	CENPL	-56688
chr1	173867983	-	502	17.9621	CENPL	-56684
chr1	173867993	-	111	3.97171	CENPL	-56694
chr1	173867990	-	92	3.29186	CENPL	-56691
chr1	173824404	-	45	1.61015	CENPL	-13105
chr1	173824399	-	42	1.50281	CENPL	-13100
chr1	173867986	-	34	1.21656	CENPL	-56687
chr1	10430752	+	75	2.68359	CENPS	234
chr1	10430773	+	34	1.21656	CENPS	255
chr1	3857211	-	266	9.51778	CEP104	-4804
chr1	3796494	-	98	3.50655	CEP104	55913
chr1	3796498	-	92	3.29186	CEP104	55909
chr1	3796484	-	91	3.25608	CEP104	55923
chr1	3796491	-	83	2.96983	CEP104	55916
chr1	3857209	-	82	2.93405	CEP104	-4802
chr1	3796509	-	63	2.25421	CEP104	55898
chr1	3796511	-	62	2.21843	CEP104	55896
chr1	3796506	-	62	2.21843	CEP104	55901
chr1	3857199	-	49	1.75328	CEP104	-4792
chr1	3857225	-	45	1.61015	CEP104	-4818
chr1	3796488	-	38	1.35968	CEP104	55919
chr1	3857210	-	32	1.145	CEP104	-4803
chr1	3857227	-	28	1.00187	CEP104	-4820
chr1	3857224	-	28	1.00187	CEP104	-4817
chr1	179954810	+	286	10.2334	CEP350	-31372
chr1	179954814	+	149	5.33139	CEP350	-31368
chr1	179954805	+	100	3.57811	CEP350	-31377
chr1	179954807	+	57	2.03952	CEP350	-31375
chr1	179954782	+	51	1.82484	CEP350	-31400
chr1	179954775	+	39	1.39546	CEP350	-31407
chr1	179954811	+	35	1.25234	CEP350	-31371
chr1	26234200	+	97	3.47077	CEP85	-5584
chr1	26234223	+	51	1.82484	CEP85	-5561
chr1	26234179	+	50	1.78906	CEP85	-5605
chr1	26234217	+	46	1.64593	CEP85	-5567
chr1	26234214	+	43	1.53859	CEP85	-5570
chr1	26234211	+	36	1.28812	CEP85	-5573
chr1	150974812	-	326	11.6647	CERS2	-5722
chr1	150974847	-	201	7.19201	CERS2	-5757
chr1	150974728	-	109	3.90014	CERS2	-5638
chr1	150974844	-	96	3.43499	CERS2	-5754
chr1	150974833	-	65	2.32577	CERS2	-5743
chr1	150974814	-	64	2.28999	CERS2	-5724
chr1	150974789	-	61	2.18265	CERS2	-5699
chr1	150974829	-	44	1.57437	CERS2	-5739
chr1	150974792	-	44	1.57437	CERS2	-5702
chr1	150974808	-	42	1.50281	CERS2	-5718
chr1	150974739	-	42	1.50281	CERS2	-5649
chr1	150974750	-	40	1.43125	CERS2	-5660
chr1	150974732	-	38	1.35968	CERS2	-5642
chr1	150974756	-	37	1.3239	CERS2	-5666
chr1	150974817	-	35	1.25234	CERS2	-5727
chr1	154183187	-	3261	116.682	CFAP141	23120
chr1	154183190	-	756	27.0505	CFAP141	23117
chr1	154183199	-	275	9.83981	CFAP141	23108
chr1	154183203	-	259	9.26731	CFAP141	23104
chr1	154183208	-	234	8.37279	CFAP141	23099
chr1	154183182	-	174	6.22592	CFAP141	23125
chr1	154183176	-	144	5.15248	CFAP141	23131
chr1	154183193	-	106	3.7928	CFAP141	23114
chr1	154183206	-	92	3.29186	CFAP141	23101
chr1	154183183	-	84	3.00562	CFAP141	23124
chr1	154183180	-	82	2.93405	CFAP141	23127
chr1	154183192	-	71	2.54046	CFAP141	23115
chr1	154183205	-	69	2.4689	CFAP141	23102
chr1	154183185	-	59	2.11109	CFAP141	23122
chr1	154183164	-	59	2.11109	CFAP141	23143
chr1	154183168	-	51	1.82484	CFAP141	23139
chr1	154183218	-	48	1.71749	CFAP141	23089
chr1	154183189	-	45	1.61015	CFAP141	23118
chr1	154183186	-	44	1.57437	CFAP141	23121
chr1	154183202	-	37	1.3239	CFAP141	23105
chr1	154183198	-	35	1.25234	CFAP141	23109
chr1	154183171	-	32	1.145	CFAP141	23136
chr1	154183166	-	30	1.07343	CFAP141	23141
chr1	154183228	-	29	1.03765	CFAP141	23079
chr1	147242683	+	128	4.57999	CHD1L	-21
chr1	147242698	+	79	2.82671	CHD1L	-6
chr1	147242703	+	75	2.68359	CHD1L	-1
chr1	147242679	+	70	2.50468	CHD1L	-25
chr1	147242684	+	52	1.86062	CHD1L	-20
chr1	147242706	+	45	1.61015	CHD1L	2
chr1	147242681	+	43	1.53859	CHD1L	-23
chr1	147242697	+	43	1.53859	CHD1L	-7
chr1	147242695	+	42	1.50281	CHD1L	-9
chr1	147242691	+	34	1.21656	CHD1L	-13
chr1	147242677	+	33	1.18078	CHD1L	-27
chr1	147242688	+	30	1.07343	CHD1L	-16
chr1	111140223	+	42	1.50281	CHI3L2	-87507
chr1	111140240	+	29	1.03765	CHI3L2	-87490
chr1	153634080	+	485	17.3539	CHTOP	-2509
chr1	153634066	+	345	12.3445	CHTOP	-2523
chr1	153634068	+	102	3.64968	CHTOP	-2521
chr1	153634085	+	77	2.75515	CHTOP	-2504
chr1	153634071	+	54	1.93218	CHTOP	-2518
chr1	153634076	+	52	1.86062	CHTOP	-2513
chr1	153634092	+	47	1.68171	CHTOP	-2497
chr1	153634089	+	45	1.61015	CHTOP	-2500
chr1	153634075	+	41	1.46703	CHTOP	-2514
chr1	153634051	+	37	1.3239	CHTOP	-2538
chr1	153634074	+	36	1.28812	CHTOP	-2515
chr1	40862363	-	4985	178.369	CITED4	-236
chr1	40862361	-	1208	43.2236	CITED4	-234
chr1	40862366	-	360	12.8812	CITED4	-239
chr1	40862364	-	357	12.7739	CITED4	-237
chr1	40862297	-	174	6.22592	CITED4	-170
chr1	40862205	-	156	5.58186	CITED4	-78
chr1	40862327	-	152	5.43873	CITED4	-200
chr1	40862299	-	107	3.82858	CITED4	-172
chr1	40862207	-	87	3.11296	CITED4	-80
chr1	40862358	-	66	2.36155	CITED4	-231
chr1	40862319	-	61	2.18265	CITED4	-192
chr1	40862294	-	51	1.82484	CITED4	-167
chr1	40862365	-	41	1.46703	CITED4	-238
chr1	40862314	-	36	1.28812	CITED4	-187
chr1	40862347	-	33	1.18078	CITED4	-220
chr1	40862301	-	33	1.18078	CITED4	-174
chr1	40862296	-	33	1.18078	CITED4	-169
chr1	40862359	-	31	1.10922	CITED4	-232
chr1	40862344	-	30	1.07343	CITED4	-217
chr1	40862360	-	29	1.03765	CITED4	-233
chr1	154974681	+	1368	48.9486	CKS1B	-65
chr1	154974683	+	411	14.706	CKS1B	-63
chr1	154974692	+	246	8.80216	CKS1B	-54
chr1	154974660	+	221	7.90763	CKS1B	-86
chr1	154974693	+	175	6.2617	CKS1B	-53
chr1	154974666	+	159	5.6892	CKS1B	-80
chr1	154974691	+	133	4.75889	CKS1B	-55
chr1	154974702	+	128	4.57999	CKS1B	-44
chr1	154974662	+	100	3.57811	CKS1B	-84
chr1	154974654	+	62	2.21843	CKS1B	-92
chr1	154974679	+	53	1.8964	CKS1B	-67
chr1	154974694	+	51	1.82484	CKS1B	-52
chr1	154974695	+	42	1.50281	CKS1B	-51
chr1	154974671	+	33	1.18078	CKS1B	-75
chr1	154974685	+	32	1.145	CKS1B	-61
chr1	154974648	+	31	1.10922	CKS1B	-98
chr1	108963453	-	174	6.22592	CLCC1	-13016
chr1	108963484	-	165	5.90389	CLCC1	-13047
chr1	108963450	-	108	3.86436	CLCC1	-13013
chr1	108963475	-	77	2.75515	CLCC1	-13038
chr1	108963472	-	63	2.25421	CLCC1	-13035
chr1	108963480	-	52	1.86062	CLCC1	-13043
chr1	108963423	-	43	1.53859	CLCC1	-12986
chr1	108963488	-	33	1.18078	CLCC1	-13051
chr1	108963420	-	32	1.145	CLCC1	-12983
chr1	108963499	-	30	1.07343	CLCC1	-13062
chr1	11787787	+	76	2.71937	CLCN6	-18476
chr1	24745447	+	1761	63.0106	CLIC4	-107
chr1	24745385	+	232	8.30122	CLIC4	-169
chr1	24745382	+	146	5.22405	CLIC4	-172
chr1	24745452	+	43	1.53859	CLIC4	-102
chr1	24745448	+	40	1.43125	CLIC4	-106
chr1	24745432	+	34	1.21656	CLIC4	-122
chr1	24745444	+	33	1.18078	CLIC4	-110
chr1	24745383	+	29	1.03765	CLIC4	-171
chr1	24745440	+	29	1.03765	CLIC4	-114
chr1	24745455	+	29	1.03765	CLIC4	-99
chr1	155273502	-	150	5.36717	CLK2	-2525
chr1	155273504	-	112	4.00749	CLK2	-2527
chr1	155273486	-	79	2.82671	CLK2	-2509
chr1	155273490	-	75	2.68359	CLK2	-2513
chr1	155273472	-	58	2.07531	CLK2	-2495
chr1	155273500	-	49	1.75328	CLK2	-2523
chr1	155273529	-	29	1.03765	CLK2	-2552
chr1	35769967	-	98	3.50655	CLSPN	-97
chr1	35769981	-	79	2.82671	CLSPN	-111
chr1	35769964	-	65	2.32577	CLSPN	-94
chr1	35769994	-	50	1.78906	CLSPN	-124
chr1	35769979	-	38	1.35968	CLSPN	-109
chr1	35769989	-	29	1.03765	CLSPN	-119
chr1	9823960	-	699	25.011	CLSTN1	-227
chr1	9823971	-	134	4.79467	CLSTN1	-238
chr1	9823959	-	107	3.82858	CLSTN1	-226
chr1	9823956	-	107	3.82858	CLSTN1	-223
chr1	9823968	-	79	2.82671	CLSTN1	-235
chr1	9823965	-	70	2.50468	CLSTN1	-232
chr1	9823961	-	34	1.21656	CLSTN1	-228
chr1	9823984	-	30	1.07343	CLSTN1	-251
chr1	9823974	-	30	1.07343	CLSTN1	-241
chr1	47333908	+	383	13.7042	CMPK1	-134
chr1	47333911	+	162	5.79654	CMPK1	-131
chr1	47333904	+	144	5.15248	CMPK1	-138
chr1	47333914	+	140	5.00936	CMPK1	-128
chr1	47333944	+	129	4.61577	CMPK1	-98
chr1	47333941	+	88	3.14874	CMPK1	-101
chr1	47333923	+	59	2.11109	CMPK1	-119
chr1	47333934	+	45	1.61015	CMPK1	-108
chr1	47333907	+	41	1.46703	CMPK1	-135
chr1	47333926	+	40	1.43125	CMPK1	-116
chr1	47333939	+	35	1.25234	CMPK1	-103
chr1	47333791	+	34	1.21656	CMPK1	-251
chr1	47333790	+	32	1.145	CMPK1	-252
chr1	224356887	+	1524	54.5304	CNIH4	-38
chr1	224356896	+	190	6.79842	CNIH4	-29
chr1	224356899	+	173	6.19014	CNIH4	-26
chr1	224356905	+	170	6.08279	CNIH4	-20
chr1	224356908	+	165	5.90389	CNIH4	-17
chr1	224356893	+	159	5.6892	CNIH4	-32
chr1	224356860	+	132	4.72311	CNIH4	-65
chr1	224929674	+	94	3.36343	CNIH4	572749
chr1	224929682	+	91	3.25608	CNIH4	572757
chr1	224356858	+	88	3.14874	CNIH4	-67
chr1	224356879	+	70	2.50468	CNIH4	-46
chr1	224356863	+	67	2.39734	CNIH4	-62
chr1	224356876	+	49	1.75328	CNIH4	-49
chr1	224929692	+	48	1.71749	CNIH4	572767
chr1	224356911	+	38	1.35968	CNIH4	-14
chr1	224356811	+	36	1.28812	CNIH4	-114
chr1	224356897	+	33	1.18078	CNIH4	-28
chr1	224356823	+	30	1.07343	CNIH4	-102
chr1	94927133	-	302	10.8059	CNN3	-239
chr1	94927143	-	143	5.1167	CNN3	-249
chr1	94927119	-	100	3.57811	CNN3	-225
chr1	95072917	-	90	3.2203	CNN3	-146023
chr1	94927138	-	87	3.11296	CNN3	-244
chr1	94927110	-	75	2.68359	CNN3	-216
chr1	94927128	-	60	2.14687	CNN3	-234
chr1	94927131	-	48	1.71749	CNN3	-237
chr1	94927097	-	42	1.50281	CNN3	-203
chr1	94927085	-	42	1.50281	CNN3	-191
chr1	95072952	-	41	1.46703	CNN3	-146058
chr1	94927106	-	37	1.3239	CNN3	-212
chr1	95072945	-	33	1.18078	CNN3	-146051
chr1	94927139	-	31	1.10922	CNN3	-245
chr1	246566502	+	47	1.68171	CNST	-25061
chr1	234373456	+	746	26.6927	COA6	-790
chr1	234373516	+	470	16.8171	COA6	-730
chr1	234373457	+	119	4.25796	COA6	-789
chr1	234373511	+	100	3.57811	COA6	-735
chr1	234373452	+	77	2.75515	COA6	-794
chr1	234373492	+	75	2.68359	COA6	-754
chr1	234373766	+	64	2.28999	COA6	-480
chr1	234373507	+	50	1.78906	COA6	-739
chr1	234373482	+	47	1.68171	COA6	-764
chr1	234373498	+	43	1.53859	COA6	-748
chr1	234373513	+	41	1.46703	COA6	-733
chr1	234373459	+	36	1.28812	COA6	-787
chr1	234373509	+	36	1.28812	COA6	-737
chr1	234373490	+	31	1.10922	COA6	-756
chr1	234373454	+	30	1.07343	COA6	-792
chr1	234373547	+	30	1.07343	COA6	-699
chr1	52772675	-	333	11.9151	COA7	-74349
chr1	52553092	-	274	9.80403	COA7	145234
chr1	52698347	-	201	7.19201	COA7	-21
chr1	52698341	-	137	4.90202	COA7	-15
chr1	52553082	-	85	3.0414	COA7	145244
chr1	52553463	-	38	1.35968	COA7	144863
chr1	52553091	-	38	1.35968	COA7	145235
chr1	52553099	-	35	1.25234	COA7	145227
chr1	52772673	-	34	1.21656	COA7	-74347
chr1	52698353	-	33	1.18078	COA7	-27
chr1	230642505	+	75	2.68359	COG2	-102
chr1	230642483	+	51	1.82484	COG2	-124
chr1	230642481	+	43	1.53859	COG2	-126
chr1	230642510	+	35	1.25234	COG2	-97
chr1	31704017	-	101	3.61389	COL16A1	-1824
chr1	31704167	-	61	2.18265	COL16A1	-1974
chr1	31704169	-	37	1.3239	COL16A1	-1976
chr1	31764340	-	29	1.03765	COL16A1	-62147
chr1	160343251	-	278	9.94716	COPA	-81
chr1	160343247	-	266	9.51778	COPA	-77
chr1	160343254	-	123	4.40108	COPA	-84
chr1	160343258	-	104	3.72124	COPA	-88
chr1	160343273	-	94	3.36343	COPA	-103
chr1	160343277	-	75	2.68359	COPA	-107
chr1	160343267	-	70	2.50468	COPA	-97
chr1	160343266	-	65	2.32577	COPA	-96
chr1	160343239	-	52	1.86062	COPA	-69
chr1	160343252	-	45	1.61015	COPA	-82
chr1	160343241	-	41	1.46703	COPA	-71
chr1	160343256	-	39	1.39546	COPA	-86
chr1	160343244	-	29	1.03765	COPA	-74
chr1	226940298	+	111	3.97171	COQ8A	-21088
chr1	226940304	+	58	2.07531	COQ8A	-21082
chr1	226940291	+	35	1.25234	COQ8A	-21095
chr1	244835695	+	143	5.1167	COX20	-20
chr1	244835686	+	69	2.4689	COX20	-29
chr1	244835327	+	65	2.32577	COX20	-388
chr1	244835691	+	60	2.14687	COX20	-24
chr1	244970405	+	60	2.14687	COX20	134690
chr1	244835708	+	55	1.96796	COX20	-7
chr1	244835703	+	44	1.57437	COX20	-12
chr1	244835678	+	40	1.43125	COX20	-37
chr1	244835706	+	40	1.43125	COX20	-9
chr1	244835657	+	38	1.35968	COX20	-58
chr1	244835658	+	37	1.3239	COX20	-57
chr1	244835701	+	34	1.21656	COX20	-14
chr1	244835681	+	29	1.03765	COX20	-34
chr1	53196824	+	148	5.29561	CPT2	-120
chr1	53196800	+	98	3.50655	CPT2	-144
chr1	53196827	+	86	3.07718	CPT2	-117
chr1	53196807	+	63	2.25421	CPT2	-137
chr1	1324827	+	31	1.10922	CPTP	-2084
chr1	153967902	+	45	1.61015	CREB3L4	-624
chr1	167553763	-	496	17.7474	CREG1	-22
chr1	167553755	-	471	16.8529	CREG1	-14
chr1	167553759	-	350	12.5234	CREG1	-18
chr1	167553765	-	196	7.0131	CREG1	-24
chr1	167553753	-	195	6.97732	CREG1	-12
chr1	167553764	-	193	6.90576	CREG1	-23
chr1	167553761	-	132	4.72311	CREG1	-20
chr1	167553756	-	114	4.07905	CREG1	-15
chr1	167553805	-	110	3.93592	CREG1	-64
chr1	167553775	-	68	2.43312	CREG1	-34
chr1	167553800	-	50	1.78906	CREG1	-59
chr1	167553760	-	50	1.78906	CREG1	-19
chr1	167553819	-	44	1.57437	CREG1	-78
chr1	167553793	-	44	1.57437	CREG1	-52
chr1	167553758	-	42	1.50281	CREG1	-17
chr1	167553752	-	42	1.50281	CREG1	-11
chr1	167553762	-	39	1.39546	CREG1	-21
chr1	167553757	-	37	1.3239	CREG1	-16
chr1	167553781	-	34	1.21656	CREG1	-40
chr1	167553811	-	28	1.00187	CREG1	-70
chr1	153958594	-	106	3.7928	CRTC2	-97
chr1	153958612	-	89	3.18452	CRTC2	-115
chr1	153958634	-	88	3.14874	CRTC2	-137
chr1	153946688	-	63	2.25421	CRTC2	11809
chr1	153922962	-	49	1.75328	CRTC2	35535
chr1	153922972	-	46	1.64593	CRTC2	35525
chr1	153946629	-	42	1.50281	CRTC2	11868
chr1	153958597	-	39	1.39546	CRTC2	-100
chr1	153946695	-	39	1.39546	CRTC2	11802
chr1	153958604	-	29	1.03765	CRTC2	-107
chr1	74733048	-	68	2.43312	CRYZ	-8227
chr1	114757983	-	917	32.8113	CSDE1	-18093
chr1	114757994	-	421	15.0639	CSDE1	-18104
chr1	114757964	-	398	14.2409	CSDE1	-18074
chr1	114757984	-	381	13.6326	CSDE1	-18094
chr1	114757987	-	380	13.5968	CSDE1	-18097
chr1	114757981	-	221	7.90763	CSDE1	-18091
chr1	114757979	-	208	7.44248	CSDE1	-18089
chr1	114757985	-	168	6.01123	CSDE1	-18095
chr1	114757969	-	153	5.47451	CSDE1	-18079
chr1	114757977	-	148	5.29561	CSDE1	-18087
chr1	114757973	-	128	4.57999	CSDE1	-18083
chr1	114757960	-	121	4.32952	CSDE1	-18070
chr1	114757974	-	58	2.07531	CSDE1	-18084
chr1	114757967	-	52	1.86062	CSDE1	-18077
chr1	114757997	-	42	1.50281	CSDE1	-18107
chr1	114758003	-	36	1.28812	CSDE1	-18113
chr1	114757993	-	32	1.145	CSDE1	-18103
chr1	114757959	-	28	1.00187	CSDE1	-18069
chr1	201507123	-	7319	261.882	CSRP1	-10820
chr1	201507122	-	1408	50.3798	CSRP1	-10819
chr1	201507110	-	192	6.86998	CSRP1	-10807
chr1	201507119	-	123	4.40108	CSRP1	-10816
chr1	201507124	-	84	3.00562	CSRP1	-10821
chr1	201507160	-	77	2.75515	CSRP1	-10857
chr1	201507116	-	77	2.75515	CSRP1	-10813
chr1	201507100	-	48	1.71749	CSRP1	-10797
chr1	201507125	-	45	1.61015	CSRP1	-10822
chr1	201507155	-	40	1.43125	CSRP1	-10852
chr1	201507108	-	34	1.21656	CSRP1	-10805
chr1	201507097	-	29	1.03765	CSRP1	-10794
chr1	70411268	+	4645	166.203	CTH	-148
chr1	70411271	+	465	16.6382	CTH	-145
chr1	70221477	+	273	9.76825	CTH	-189939
chr1	70411266	+	185	6.61951	CTH	-150
chr1	70205717	+	124	4.43686	CTH	-205699
chr1	70205724	+	86	3.07718	CTH	-205692
chr1	70411276	+	81	2.89827	CTH	-140
chr1	70354841	+	70	2.50468	CTH	-56575
chr1	70205696	+	67	2.39734	CTH	-205720
chr1	70221460	+	67	2.39734	CTH	-189956
chr1	70205718	+	64	2.28999	CTH	-205698
chr1	70221480	+	60	2.14687	CTH	-189936
chr1	70411183	+	42	1.50281	CTH	-233
chr1	70205689	+	41	1.46703	CTH	-205727
chr1	70205727	+	41	1.46703	CTH	-205689
chr1	70354844	+	39	1.39546	CTH	-56572
chr1	70221474	+	37	1.3239	CTH	-189942
chr1	70221380	+	36	1.28812	CTH	-190036
chr1	70411257	+	34	1.21656	CTH	-159
chr1	70205693	+	33	1.18078	CTH	-205723
chr1	70411264	+	32	1.145	CTH	-152
chr1	70354817	+	29	1.03765	CTH	-56599
chr1	70354811	+	28	1.00187	CTH	-56605
chr1	70411270	+	28	1.00187	CTH	-146
chr1	40979696	+	307	10.9848	CTPS1	-3595
chr1	40979705	+	163	5.83233	CTPS1	-3586
chr1	40979692	+	160	5.72498	CTPS1	-3599
chr1	40979755	+	157	5.61764	CTPS1	-3536
chr1	40979747	+	143	5.1167	CTPS1	-3544
chr1	40979720	+	136	4.86623	CTPS1	-3571
chr1	40979718	+	124	4.43686	CTPS1	-3573
chr1	40979690	+	113	4.04327	CTPS1	-3601
chr1	40979712	+	99	3.54233	CTPS1	-3579
chr1	40979714	+	90	3.2203	CTPS1	-3577
chr1	40979671	+	71	2.54046	CTPS1	-3620
chr1	40979700	+	69	2.4689	CTPS1	-3591
chr1	40979706	+	68	2.43312	CTPS1	-3585
chr1	40979694	+	59	2.11109	CTPS1	-3597
chr1	40979728	+	53	1.8964	CTPS1	-3563
chr1	40979665	+	45	1.61015	CTPS1	-3626
chr1	40980053	+	39	1.39546	CTPS1	-3238
chr1	40979683	+	38	1.35968	CTPS1	-3608
chr1	40979751	+	35	1.25234	CTPS1	-3540
chr1	15425885	+	194	6.94154	CTRC	-12580
chr1	15427040	+	50	1.78906	CTRC	-11425
chr1	15427146	+	49	1.75328	CTRC	-11319
chr1	15426979	+	34	1.21656	CTRC	-11486
chr1	112396214	+	113	4.04327	CTTNBP2NL	-19952
chr1	112396223	+	101	3.61389	CTTNBP2NL	-19943
chr1	202967250	-	103	3.68546	CYB5R1	-45
chr1	202967252	-	98	3.50655	CYB5R1	-47
chr1	202967257	-	51	1.82484	CYB5R1	-52
chr1	202967243	-	51	1.82484	CYB5R1	-38
chr1	202967255	-	38	1.35968	CYB5R1	-50
chr1	202967235	-	30	1.07343	CYB5R1	-30
chr1	53220624	-	95	3.39921	CZIB	-49
chr1	53220604	-	55	1.96796	CZIB	-29
chr1	53220627	-	44	1.57437	CZIB	-52
chr1	53220614	-	39	1.39546	CZIB	-39
chr1	53220611	-	38	1.35968	CZIB	-36
chr1	53220617	-	31	1.10922	CZIB	-42
chr1	155689091	+	1667	59.6472	DAP3	-20689
chr1	155689093	+	152	5.43873	DAP3	-20687
chr1	155689080	+	148	5.29561	DAP3	-20700
chr1	155689083	+	131	4.68733	DAP3	-20697
chr1	155745821	+	122	4.3653	DAP3	36041
chr1	155745798	+	99	3.54233	DAP3	36018
chr1	155745805	+	75	2.68359	DAP3	36025
chr1	155689099	+	61	2.18265	DAP3	-20681
chr1	155745824	+	52	1.86062	DAP3	36044
chr1	155745817	+	41	1.46703	DAP3	36037
chr1	155689101	+	39	1.39546	DAP3	-20679
chr1	155689071	+	38	1.35968	DAP3	-20709
chr1	155745776	+	36	1.28812	DAP3	35996
chr1	155745819	+	32	1.145	DAP3	36039
chr1	155745792	+	31	1.10922	DAP3	36012
chr1	155689108	+	30	1.07343	DAP3	-20672
chr1	155689113	+	29	1.03765	DAP3	-20667
chr1	173824673	+	245	8.76638	DARS2	-557
chr1	173824667	+	128	4.57999	DARS2	-563
chr1	173824670	+	71	2.54046	DARS2	-560
chr1	173824975	+	48	1.71749	DARS2	-255
chr1	173824647	+	46	1.64593	DARS2	-583
chr1	173824680	+	44	1.57437	DARS2	-550
chr1	173824653	+	43	1.53859	DARS2	-577
chr1	173824702	+	32	1.145	DARS2	-528
chr1	100249834	-	50	1.78906	DBT	-31197
chr1	167936683	+	771	27.5873	DCAF6	-229
chr1	167936696	+	769	27.5157	DCAF6	-216
chr1	167936673	+	169	6.04701	DCAF6	-239
chr1	167936705	+	111	3.97171	DCAF6	-207
chr1	167936692	+	67	2.39734	DCAF6	-220
chr1	167936663	+	58	2.07531	DCAF6	-249
chr1	167936697	+	58	2.07531	DCAF6	-215
chr1	167936687	+	55	1.96796	DCAF6	-225
chr1	167936643	+	41	1.46703	DCAF6	-269
chr1	167936684	+	40	1.43125	DCAF6	-228
chr1	167936709	+	40	1.43125	DCAF6	-203
chr1	167936638	+	38	1.35968	DCAF6	-274
chr1	167936703	+	37	1.3239	DCAF6	-209
chr1	167936666	+	34	1.21656	DCAF6	-246
chr1	167936661	+	33	1.18078	DCAF6	-251
chr1	167936680	+	31	1.10922	DCAF6	-232
chr1	167936670	+	30	1.07343	DCAF6	-242
chr1	167936676	+	30	1.07343	DCAF6	-236
chr1	160262451	-	239	8.55169	DCAF8	-18443
chr1	160262487	-	161	5.76076	DCAF8	-18479
chr1	160262448	-	108	3.86436	DCAF8	-18440
chr1	160262549	-	87	3.11296	DCAF8	-18541
chr1	160262465	-	85	3.0414	DCAF8	-18457
chr1	160262528	-	58	2.07531	DCAF8	-18520
chr1	160262486	-	55	1.96796	DCAF8	-18478
chr1	160262468	-	42	1.50281	DCAF8	-18460
chr1	160262489	-	32	1.145	DCAF8	-18481
chr1	160262474	-	29	1.03765	DCAF8	-18466
chr1	160262455	-	28	1.00187	DCAF8	-18447
chr1	113905326	+	30	1.07343	DCLRE1B	-261
chr1	113905339	+	30	1.07343	DCLRE1B	-248
chr1	85465159	-	391	13.9904	DDAH1	-114
chr1	85465157	-	164	5.86811	DDAH1	-112
chr1	85465153	-	58	2.07531	DDAH1	-108
chr1	85578493	-	48	1.71749	DDAH1	-113448
chr1	85465206	-	39	1.39546	DDAH1	-161
chr1	85465169	-	36	1.28812	DDAH1	-124
chr1	85465186	-	29	1.03765	DDAH1	-141
chr1	15617458	+	73	2.61202	DDI2	-213
chr1	15617454	+	57	2.03952	DDI2	-217
chr1	15617421	+	38	1.35968	DDI2	-250
chr1	15617451	+	37	1.3239	DDI2	-220
chr1	15617437	+	36	1.28812	DDI2	-234
chr1	15617462	+	32	1.145	DDI2	-209
chr1	15617433	+	29	1.03765	DDI2	-238
chr1	20661369	-	564	20.1806	DDOST	-19
chr1	20661365	-	304	10.8775	DDOST	-15
chr1	20661377	-	266	9.51778	DDOST	-27
chr1	20661388	-	212	7.5856	DDOST	-38
chr1	20661370	-	155	5.54608	DDOST	-20
chr1	20661383	-	115	4.11483	DDOST	-33
chr1	20661389	-	88	3.14874	DDOST	-39
chr1	20661403	-	82	2.93405	DDOST	-53
chr1	20661385	-	82	2.93405	DDOST	-35
chr1	20661368	-	70	2.50468	DDOST	-18
chr1	20661374	-	54	1.93218	DDOST	-24
chr1	20661379	-	47	1.68171	DDOST	-29
chr1	20661362	-	44	1.57437	DDOST	-12
chr1	20661495	-	35	1.25234	DDOST	-145
chr1	200669924	-	69	2.4689	DDX59	-3184
chr1	200669959	-	54	1.93218	DDX59	-3219
chr1	200669919	-	51	1.82484	DDX59	-3179
chr1	200669957	-	39	1.39546	DDX59	-3217
chr1	200669889	-	30	1.07343	DDX59	-3149
chr1	161132585	-	33	1.18078	DEDD	-8123
chr1	224183240	+	266	9.51778	DEGS1	-97
chr1	224183243	+	81	2.89827	DEGS1	-94
chr1	224183237	+	73	2.61202	DEGS1	-100
chr1	224183217	+	29	1.03765	DEGS1	-120
chr1	224183248	+	28	1.00187	DEGS1	-89
chr1	197775480	-	43	1.53859	DENND1B	-325
chr1	68497082	-	471	16.8529	DEPDC1	-83
chr1	68497080	-	426	15.2428	DEPDC1	-81
chr1	68497077	-	332	11.8793	DEPDC1	-78
chr1	68497046	-	143	5.1167	DEPDC1	-47
chr1	68497042	-	142	5.08092	DEPDC1	-43
chr1	68497113	-	72	2.57624	DEPDC1	-114
chr1	68497106	-	71	2.54046	DEPDC1	-107
chr1	68497086	-	36	1.28812	DEPDC1	-87
chr1	68497051	-	28	1.00187	DEPDC1	-52
chr1	244653101	+	110	3.93592	DESI2	-213
chr1	244653130	+	103	3.68546	DESI2	-184
chr1	244653069	+	70	2.50468	DESI2	-245
chr1	244653073	+	60	2.14687	DESI2	-241
chr1	244653127	+	59	2.11109	DESI2	-187
chr1	244653133	+	54	1.93218	DESI2	-181
chr1	244653087	+	48	1.71749	DESI2	-227
chr1	244653104	+	40	1.43125	DESI2	-210
chr1	244653126	+	36	1.28812	DESI2	-188
chr1	244653091	+	29	1.03765	DESI2	-223
chr1	244653112	+	28	1.00187	DESI2	-202
chr1	10472526	-	259	9.26731	DFFA	-68
chr1	10472547	-	133	4.75889	DFFA	-89
chr1	10472544	-	128	4.57999	DFFA	-86
chr1	10472530	-	101	3.61389	DFFA	-72
chr1	10472497	-	70	2.50468	DFFA	-39
chr1	10472490	-	70	2.50468	DFFA	-32
chr1	10472495	-	43	1.53859	DFFA	-37
chr1	10472522	-	37	1.3239	DFFA	-64
chr1	10472487	-	34	1.21656	DFFA	-29
chr1	10472491	-	30	1.07343	DFFA	-33
chr1	54887195	-	1046	37.4271	DHCR24	-76
chr1	54887194	-	389	13.9189	DHCR24	-75
chr1	54887197	-	267	9.55356	DHCR24	-78
chr1	54887230	-	111	3.97171	DHCR24	-111
chr1	54887185	-	105	3.75702	DHCR24	-66
chr1	54887190	-	88	3.14874	DHCR24	-71
chr1	54887176	-	73	2.61202	DHCR24	-57
chr1	54887192	-	53	1.8964	DHCR24	-73
chr1	54887210	-	29	1.03765	DHCR24	-91
chr1	26432321	+	55	1.96796	DHDDS	-625
chr1	26432348	+	53	1.8964	DHDDS	-598
chr1	26432323	+	52	1.86062	DHDDS	-623
chr1	26432324	+	42	1.50281	DHDDS	-622
chr1	26432331	+	32	1.145	DHDDS	-615
chr1	26432375	+	31	1.10922	DHDDS	-571
chr1	26432325	+	29	1.03765	DHDDS	-621
chr1	182839355	+	705	25.2257	DHX9	-3212
chr1	182839347	+	482	17.2465	DHX9	-3220
chr1	182839316	+	167	5.97545	DHX9	-3251
chr1	182839358	+	148	5.29561	DHX9	-3209
chr1	182839349	+	111	3.97171	DHX9	-3218
chr1	182839335	+	67	2.39734	DHX9	-3232
chr1	182839319	+	33	1.18078	DHX9	-3248
chr1	182839332	+	32	1.145	DHX9	-3235
chr1	92785108	-	158	5.65342	DIPK1A	176321
chr1	92785107	-	104	3.72124	DIPK1A	176322
chr1	92785095	-	84	3.00562	DIPK1A	176334
chr1	92785084	-	39	1.39546	DIPK1A	176345
chr1	92785098	-	32	1.145	DIPK1A	176331
chr1	92785074	-	32	1.145	DIPK1A	176355
chr1	92961462	-	31	1.10922	DIPK1A	-33
chr1	44213471	+	131	4.68733	DMAP1	-283
chr1	44213465	+	45	1.61015	DMAP1	-289
chr1	44213464	+	38	1.35968	DMAP1	-290
chr1	44213476	+	34	1.21656	DMAP1	-278
chr1	44213469	+	32	1.145	DMAP1	-285
chr1	44213482	+	30	1.07343	DMAP1	-272
chr1	78004939	+	164	5.86811	DNAJB4	-172
chr1	78004940	+	81	2.89827	DNAJB4	-171
chr1	78004941	+	60	2.14687	DNAJB4	-170
chr1	77979175	+	30	1.07343	DNAJB4	-25936
chr1	78004937	+	28	1.00187	DNAJB4	-174
chr1	65254462	+	209	7.47826	DNAJC6	-10449
chr1	28233026	-	261	9.33888	DNAJC8	-27704
chr1	28233020	-	188	6.72685	DNAJC8	-27698
chr1	28233016	-	165	5.90389	DNAJC8	-27694
chr1	28233025	-	161	5.76076	DNAJC8	-27703
chr1	28233029	-	159	5.6892	DNAJC8	-27707
chr1	28233028	-	129	4.61577	DNAJC8	-27706
chr1	28233018	-	123	4.40108	DNAJC8	-27696
chr1	28233004	-	87	3.11296	DNAJC8	-27682
chr1	28233009	-	82	2.93405	DNAJC8	-27687
chr1	28233024	-	57	2.03952	DNAJC8	-27702
chr1	28233013	-	57	2.03952	DNAJC8	-27691
chr1	28233031	-	52	1.86062	DNAJC8	-27709
chr1	28233005	-	43	1.53859	DNAJC8	-27683
chr1	28233008	-	38	1.35968	DNAJC8	-27686
chr1	28233023	-	31	1.10922	DNAJC8	-27701
chr1	28233033	-	29	1.03765	DNAJC8	-27711
chr1	93909430	-	379	13.5611	DNTTIP2	-30282
chr1	93879206	-	219	7.83607	DNTTIP2	-58
chr1	93879174	-	199	7.12045	DNTTIP2	-26
chr1	93909401	-	118	4.22217	DNTTIP2	-30253
chr1	93909456	-	112	4.00749	DNTTIP2	-30308
chr1	93909399	-	84	3.00562	DNTTIP2	-30251
chr1	93879181	-	79	2.82671	DNTTIP2	-33
chr1	93879185	-	56	2.00374	DNTTIP2	-37
chr1	93909425	-	55	1.96796	DNTTIP2	-30277
chr1	93879188	-	45	1.61015	DNTTIP2	-40
chr1	93909464	-	43	1.53859	DNTTIP2	-30316
chr1	93879178	-	37	1.3239	DNTTIP2	-30
chr1	93909398	-	35	1.25234	DNTTIP2	-30250
chr1	93879177	-	31	1.10922	DNTTIP2	-29
chr1	93879187	-	30	1.07343	DNTTIP2	-39
chr1	93909453	-	29	1.03765	DNTTIP2	-30305
chr1	93879180	-	29	1.03765	DNTTIP2	-32
chr1	43970010	+	109	3.90014	DPH2	-166
chr1	43969999	+	59	2.11109	DPH2	-177
chr1	155140531	-	800	28.6249	DPM3	-291
chr1	155140528	-	580	20.7531	DPM3	-288
chr1	155140524	-	235	8.40857	DPM3	-284
chr1	155140534	-	158	5.65342	DPM3	-294
chr1	155140525	-	76	2.71937	DPM3	-285
chr1	155140546	-	65	2.32577	DPM3	-306
chr1	155140545	-	64	2.28999	DPM3	-305
chr1	155140551	-	54	1.93218	DPM3	-311
chr1	155140548	-	50	1.78906	DPM3	-308
chr1	155140558	-	49	1.75328	DPM3	-318
chr1	155140519	-	45	1.61015	DPM3	-279
chr1	155140517	-	40	1.43125	DPM3	-277
chr1	155140532	-	35	1.25234	DPM3	-292
chr1	155140523	-	33	1.18078	DPM3	-283
chr1	96679641	-	1790	64.0482	DPYD	1241281
chr1	96679193	-	45	1.61015	DPYD	1241729
chr1	93345907	+	362	12.9528	DR1	-739
chr1	93345925	+	119	4.25796	DR1	-721
chr1	93345909	+	116	4.15061	DR1	-737
chr1	93345928	+	84	3.00562	DR1	-718
chr1	93345916	+	74	2.6478	DR1	-730
chr1	93345942	+	66	2.36155	DR1	-704
chr1	93345923	+	58	2.07531	DR1	-723
chr1	93345935	+	45	1.61015	DR1	-711
chr1	93345946	+	31	1.10922	DR1	-700
chr1	93345943	+	30	1.07343	DR1	-703
chr1	93345919	+	29	1.03765	DR1	-727
chr1	111140095	-	41	1.46703	DRAM2	-8541
chr1	111140085	-	41	1.46703	DRAM2	-8531
chr1	111140159	-	33	1.18078	DRAM2	-8605
chr1	111140093	-	29	1.03765	DRAM2	-8539
chr1	205211680	-	41	1.46703	DSTYK	-145
chr1	205211702	-	29	1.03765	DSTYK	-167
chr1	212035748	+	200	7.15623	DTL	-143
chr1	212035771	+	59	2.11109	DTL	-120
chr1	212035749	+	58	2.07531	DTL	-142
chr1	212035779	+	57	2.03952	DTL	-112
chr1	212035769	+	36	1.28812	DTL	-122
chr1	212035784	+	36	1.28812	DTL	-107
chr1	212035746	+	32	1.145	DTL	-145
chr1	212035755	+	30	1.07343	DTL	-136
chr1	212035793	+	29	1.03765	DTL	-98
chr1	161749786	+	279	9.98294	DUSP12	-16
chr1	161749804	+	102	3.64968	DUSP12	2
chr1	161749802	+	87	3.11296	DUSP12	0
chr1	161749807	+	87	3.11296	DUSP12	5
chr1	161749773	+	72	2.57624	DUSP12	-29
chr1	161749810	+	70	2.50468	DUSP12	8
chr1	161749792	+	40	1.43125	DUSP12	-10
chr1	161749781	+	37	1.3239	DUSP12	-21
chr1	161749768	+	34	1.21656	DUSP12	-34
chr1	161749770	+	29	1.03765	DUSP12	-32
chr1	159780969	+	257	9.19575	DUSP23	-132
chr1	159780962	+	52	1.86062	DUSP23	-139
chr1	159780976	+	52	1.86062	DUSP23	-125
chr1	159780971	+	50	1.78906	DUSP23	-130
chr1	1349418	-	190	6.79842	DVL1	-353
chr1	1349416	-	132	4.72311	DVL1	-351
chr1	1349354	-	36	1.28812	DVL1	-289
chr1	44819997	-	58	2.07531	DYNLT4	-13329
chr1	23531233	-	50	1.78906	E2F2	-440
chr1	23531250	-	28	1.00187	E2F2	-457
chr1	43172279	-	704	25.1899	EBNA1BP2	-161
chr1	43172258	-	267	9.55356	EBNA1BP2	-140
chr1	43172277	-	225	8.05076	EBNA1BP2	-159
chr1	43172286	-	224	8.01497	EBNA1BP2	-168
chr1	43172269	-	154	5.51029	EBNA1BP2	-151
chr1	43172290	-	148	5.29561	EBNA1BP2	-172
chr1	43172272	-	124	4.43686	EBNA1BP2	-154
chr1	43172282	-	118	4.22217	EBNA1BP2	-164
chr1	43172283	-	110	3.93592	EBNA1BP2	-165
chr1	43172260	-	109	3.90014	EBNA1BP2	-142
chr1	43172263	-	102	3.64968	EBNA1BP2	-145
chr1	43172253	-	75	2.68359	EBNA1BP2	-135
chr1	43172297	-	71	2.54046	EBNA1BP2	-179
chr1	43172275	-	69	2.4689	EBNA1BP2	-157
chr1	43172250	-	55	1.96796	EBNA1BP2	-132
chr1	43172294	-	36	1.28812	EBNA1BP2	-176
chr1	43172316	-	34	1.21656	EBNA1BP2	-198
chr1	43172301	-	34	1.21656	EBNA1BP2	-183
chr1	43172310	-	33	1.18078	EBNA1BP2	-192
chr1	43172266	-	33	1.18078	EBNA1BP2	-148
chr1	43172285	-	32	1.145	EBNA1BP2	-167
chr1	43172313	-	28	1.00187	EBNA1BP2	-195
chr1	21176893	-	408	14.5987	ECE1	168485
chr1	21345504	-	308	11.0206	ECE1	-126
chr1	21176897	-	299	10.6986	ECE1	168481
chr1	21176880	-	101	3.61389	ECE1	168498
chr1	21176862	-	90	3.2203	ECE1	168516
chr1	21345507	-	64	2.28999	ECE1	-129
chr1	21176884	-	49	1.75328	ECE1	168494
chr1	21176890	-	36	1.28812	ECE1	168488
chr1	21176896	-	35	1.25234	ECE1	168482
chr1	21345508	-	31	1.10922	ECE1	-130
chr1	21345523	-	30	1.07343	ECE1	-145
chr1	21176854	-	29	1.03765	ECE1	168524
chr1	184754853	-	87	3.11296	EDEM3	-336
chr1	184754858	-	62	2.21843	EDEM3	-341
chr1	184754845	-	50	1.78906	EDEM3	-328
chr1	184754864	-	30	1.07343	EDEM3	-347
chr1	184754852	-	29	1.03765	EDEM3	-335
chr1	108560100	+	329	11.772	EEIG2	-329
chr1	108560053	+	183	6.54795	EEIG2	-376
chr1	108560027	+	43	1.53859	EEIG2	-402
chr1	108560099	+	40	1.43125	EEIG2	-330
chr1	108560081	+	37	1.3239	EEIG2	-348
chr1	108560104	+	34	1.21656	EEIG2	-325
chr1	108560061	+	30	1.07343	EEIG2	-368
chr1	108560046	+	29	1.03765	EEIG2	-383
chr1	108560093	+	29	1.03765	EEIG2	-336
chr1	46668364	-	363	12.9886	EFCAB14	49723
chr1	46668358	-	247	8.83794	EFCAB14	49729
chr1	46668353	-	186	6.65529	EFCAB14	49734
chr1	46668341	-	153	5.47451	EFCAB14	49746
chr1	46668338	-	115	4.11483	EFCAB14	49749
chr1	46668362	-	94	3.36343	EFCAB14	49725
chr1	46668349	-	82	2.93405	EFCAB14	49738
chr1	46719120	-	81	2.89827	EFCAB14	-1033
chr1	46719109	-	63	2.25421	EFCAB14	-1022
chr1	46719123	-	51	1.82484	EFCAB14	-1036
chr1	46719139	-	47	1.68171	EFCAB14	-1052
chr1	46719115	-	47	1.68171	EFCAB14	-1028
chr1	46719093	-	44	1.57437	EFCAB14	-1006
chr1	46668355	-	39	1.39546	EFCAB14	49732
chr1	46668347	-	33	1.18078	EFCAB14	49740
chr1	46719126	-	31	1.10922	EFCAB14	-1039
chr1	46668340	-	30	1.07343	EFCAB14	49747
chr1	15409930	+	8974	321.1	EFHD2	-42
chr1	15409925	+	6679	238.982	EFHD2	-47
chr1	15409927	+	5679	203.201	EFHD2	-45
chr1	15409932	+	3913	140.012	EFHD2	-40
chr1	15409922	+	2944	105.34	EFHD2	-50
chr1	15409919	+	1629	58.2875	EFHD2	-53
chr1	15409895	+	1491	53.3497	EFHD2	-77
chr1	15409887	+	1356	48.5192	EFHD2	-85
chr1	15409953	+	1331	47.6247	EFHD2	-19
chr1	15409936	+	1187	42.4722	EFHD2	-36
chr1	15409888	+	710	25.4046	EFHD2	-84
chr1	15409892	+	664	23.7587	EFHD2	-80
chr1	15409880	+	550	19.6796	EFHD2	-92
chr1	15409948	+	491	17.5685	EFHD2	-24
chr1	15409960	+	477	17.0676	EFHD2	-12
chr1	15409916	+	468	16.7456	EFHD2	-56
chr1	15409902	+	437	15.6364	EFHD2	-70
chr1	15409906	+	410	14.6703	EFHD2	-66
chr1	15409910	+	353	12.6307	EFHD2	-62
chr1	15409962	+	307	10.9848	EFHD2	-10
chr1	15409890	+	281	10.0545	EFHD2	-82
chr1	15409934	+	261	9.33888	EFHD2	-38
chr1	15409905	+	254	9.08841	EFHD2	-67
chr1	15409957	+	199	7.12045	EFHD2	-15
chr1	15409937	+	189	6.76263	EFHD2	-35
chr1	15409974	+	189	6.76263	EFHD2	2
chr1	15410088	+	187	6.69107	EFHD2	116
chr1	15409903	+	161	5.76076	EFHD2	-69
chr1	15409873	+	155	5.54608	EFHD2	-99
chr1	15409939	+	139	4.97358	EFHD2	-33
chr1	15409915	+	118	4.22217	EFHD2	-57
chr1	15409883	+	106	3.7928	EFHD2	-89
chr1	15409978	+	105	3.75702	EFHD2	6
chr1	15409980	+	103	3.68546	EFHD2	8
chr1	15409944	+	101	3.61389	EFHD2	-28
chr1	15409947	+	101	3.61389	EFHD2	-25
chr1	15409964	+	94	3.36343	EFHD2	-8
chr1	15409955	+	83	2.96983	EFHD2	-17
chr1	15409933	+	79	2.82671	EFHD2	-39
chr1	15409908	+	76	2.71937	EFHD2	-64
chr1	15409894	+	73	2.61202	EFHD2	-78
chr1	15409929	+	71	2.54046	EFHD2	-43
chr1	15410001	+	71	2.54046	EFHD2	29
chr1	15409900	+	68	2.43312	EFHD2	-72
chr1	15409897	+	63	2.25421	EFHD2	-75
chr1	15409931	+	58	2.07531	EFHD2	-41
chr1	15409884	+	50	1.78906	EFHD2	-88
chr1	15409938	+	49	1.75328	EFHD2	-34
chr1	15409904	+	48	1.71749	EFHD2	-68
chr1	15410174	+	46	1.64593	EFHD2	202
chr1	15409984	+	45	1.61015	EFHD2	12
chr1	15409899	+	40	1.43125	EFHD2	-73
chr1	15409949	+	40	1.43125	EFHD2	-23
chr1	15409876	+	39	1.39546	EFHD2	-96
chr1	15409886	+	39	1.39546	EFHD2	-86
chr1	15409924	+	39	1.39546	EFHD2	-48
chr1	15409942	+	36	1.28812	EFHD2	-30
chr1	15409896	+	34	1.21656	EFHD2	-76
chr1	15409996	+	34	1.21656	EFHD2	24
chr1	15410068	+	32	1.145	EFHD2	96
chr1	15409879	+	31	1.10922	EFHD2	-93
chr1	15409681	+	29	1.03765	EFHD2	-291
chr1	15409940	+	28	1.00187	EFHD2	-32
chr1	15409959	+	28	1.00187	EFHD2	-13
chr1	155127876	+	2003	71.6696	EFNA1	-102
chr1	155127905	+	721	25.7982	EFNA1	-73
chr1	155127872	+	557	19.9301	EFNA1	-106
chr1	155127907	+	415	14.8492	EFNA1	-71
chr1	155127896	+	400	14.3125	EFNA1	-82
chr1	155127882	+	238	8.51591	EFNA1	-96
chr1	155127875	+	235	8.40857	EFNA1	-103
chr1	155127917	+	205	7.33513	EFNA1	-61
chr1	155127890	+	105	3.75702	EFNA1	-88
chr1	155127920	+	73	2.61202	EFNA1	-58
chr1	155127877	+	68	2.43312	EFNA1	-101
chr1	155127884	+	61	2.18265	EFNA1	-94
chr1	155127902	+	58	2.07531	EFNA1	-76
chr1	155127873	+	57	2.03952	EFNA1	-105
chr1	155127900	+	57	2.03952	EFNA1	-78
chr1	155127904	+	45	1.61015	EFNA1	-74
chr1	155127854	+	38	1.35968	EFNA1	-124
chr1	155127910	+	34	1.21656	EFNA1	-68
chr1	155063753	+	73	2.61202	EFNA4	-71
chr1	155063742	+	58	2.07531	EFNA4	-82
chr1	44986584	-	322	11.5215	EIF2B3	-5416
chr1	44986595	-	278	9.94716	EIF2B3	-5427
chr1	44986599	-	79	2.82671	EIF2B3	-5431
chr1	44986583	-	73	2.61202	EIF2B3	-5415
chr1	44986574	-	71	2.54046	EIF2B3	-5406
chr1	44986610	-	35	1.25234	EIF2B3	-5442
chr1	206612452	-	114	4.07905	EIF2D	-110
chr1	206612464	-	101	3.61389	EIF2D	-122
chr1	206612458	-	91	3.25608	EIF2D	-116
chr1	206612469	-	67	2.39734	EIF2D	-127
chr1	206612465	-	57	2.03952	EIF2D	-123
chr1	206612456	-	42	1.50281	EIF2D	-114
chr1	32222407	+	502	17.9621	EIF3I	-35
chr1	32222404	+	164	5.86811	EIF3I	-38
chr1	32222413	+	103	3.68546	EIF3I	-29
chr1	32222405	+	96	3.43499	EIF3I	-37
chr1	32222416	+	94	3.36343	EIF3I	-26
chr1	32222411	+	79	2.82671	EIF3I	-31
chr1	32222421	+	75	2.68359	EIF3I	-21
chr1	32222389	+	61	2.18265	EIF3I	-53
chr1	32222433	+	45	1.61015	EIF3I	-9
chr1	32222425	+	40	1.43125	EIF3I	-17
chr1	32222401	+	34	1.21656	EIF3I	-41
chr1	205631972	-	59	2.11109	ELK4	-8090
chr1	205631996	-	41	1.46703	ELK4	-8114
chr1	205632011	-	37	1.3239	ELK4	-8129
chr1	205631979	-	32	1.145	ELK4	-8097
chr1	23743480	+	106	3.7928	ELOA	-24
chr1	23743471	+	51	1.82484	ELOA	-33
chr1	23743454	+	29	1.03765	ELOA	-50
chr1	23743470	+	28	1.00187	ELOA	-34
chr1	43368011	-	106	3.7928	ELOVL1	-2402
chr1	43368022	-	42	1.50281	ELOVL1	-2413
chr1	43368047	-	39	1.39546	ELOVL1	-2438
chr1	43368014	-	37	1.3239	ELOVL1	-2405
chr1	43358673	-	33	1.18078	ELOVL1	6936
chr1	19251524	-	136	4.86623	EMC1	-15
chr1	19251518	-	82	2.93405	EMC1	-9
chr1	19251522	-	70	2.50468	EMC1	-13
chr1	19251520	-	63	2.25421	EMC1	-11
chr1	19251527	-	56	2.00374	EMC1	-18
chr1	19251542	-	42	1.50281	EMC1	-33
chr1	19251531	-	42	1.50281	EMC1	-22
chr1	8878686	-	15848	567.059	ENO1	-3778
chr1	8878690	-	5750	205.742	ENO1	-3782
chr1	8878712	-	3123	111.744	ENO1	-3804
chr1	8878683	-	1992	71.276	ENO1	-3775
chr1	8878692	-	1471	52.634	ENO1	-3784
chr1	8878707	-	740	26.478	ENO1	-3799
chr1	8878689	-	696	24.9037	ENO1	-3781
chr1	8878720	-	530	18.964	ENO1	-3812
[truncated: 79,079 more rows]
