# Supplementary material for: 5′ UTR length shapes alternative N-terminal protein isoforms across cancers and in rare disease
Source: EMBO Rep. 2026 Apr 13;27(10):2823–43. doi: 10.1038/s44319-026-00776-7 (PMC13219423; doi:10.1038/s44319-026-00776-7)
Supplement: Supplementary file 4 — Dataset EV3 [file 44319_2026_776_MOESM4_ESM.xlsx]

## Sheet: Dataset EV3
Dataset EV3. Quantitative CFD IP-MS analysis.

## Sheet: CFD_IPMS
Accession	Description	Coverage [%]	# PSMs	# Unique Peptides	# AAs	Score Sequest HT	Abundance ratio (Annotated-CFD-GFP/GFP)	Abundance ratio (Truncated-CFD-GFP/GFP)	P-value (Annotated-CFD-GFP/GFP)	P-value (Truncated-CFD-GFP/GFP)	Abundance (GFP, rep1)	Abundance (GFP, rep2)	Abundance (Annotated-CFD-GFP, rep1)	Abundance (Annotated-CFD-GFP, rep2)	Abundance (Truncated-CFD-GFP, rep1)	Abundance (Truncated-CFD-GFP, rep2)
P63261	Actin, cytoplasmic 2 OS=Homo sapiens (Human) OX=9606 GN=ACTG1 PE=1 SV=1	75	590	10	375	1168.85	1.48	1.132	0.390376	0.881424	22383.3	37238.2	42488.8	42960.7	27341.3	39075.7
tr	EGFP EGFP	82	509	18	239	950.17	0.295	0.235	0.0214082	0.0132312	132046	82446.1	32485.4	29256.3	27064.6	22228.3
Q15149	Plectin OS=Homo sapiens (Human) OX=9606 GN=PLEC PE=1 SV=3	58	500	244	4684	1311.57	1.483	1.1	0.218755	0.863136	48245.3	57465.8	85789.2	71103.9	48419.5	69287.7
Q13813	Spectrin alpha chain, non-erythrocytic 1 OS=Homo sapiens (Human) OX=9606 GN=SPTAN1 PE=1 SV=3	69	431	164	2472	1250.21	1.527	1.135	0.423006	0.904	30598.6	51821.4	59590.2	62031.5	35585.7	57402.1
P05787	Keratin, type II cytoskeletal 8 OS=Homo sapiens (Human) OX=9606 GN=KRT8 PE=1 SV=7	87	377	41	483	871.54	1.395	1.19	0.231215	0.569855	37906.8	43132.9	65524.9	48542.7	43548.1	53195.9
Q01082	Spectrin beta chain, non-erythrocytic 1 OS=Homo sapiens (Human) OX=9606 GN=SPTBN1 PE=1 SV=2	71	360	128	2364	970.52	1.388	1.001	0.445135	0.999984	26802.6	40454.9	44966.6	46443.3	27005.3	40253.4
P05783	Keratin, type I cytoskeletal 18 OS=Homo sapiens (Human) OX=9606 GN=KRT18 PE=1 SV=2	75	297	35	430	759.67	1.374	1.155	0.228831	0.639862	25601.2	28909	43440.7	32147.6	28962.1	34102.7
P21333	Filamin-A OS=Homo sapiens (Human) OX=9606 GN=FLNA PE=1 SV=4	62	285	107	2647	799.35	1.776	1.322	0.229171	0.606509	18156.5	26465.8	37078.9	40885.4	22225.4	37787
O75369	Filamin-B OS=Homo sapiens (Human) OX=9606 GN=FLNB PE=1 SV=2	59	224	99	2602	586.65	1.747	1.294	0.255432	0.661108	13164.2	20708.2	27643.1	30086.7	16660	27393.1
P35579	Myosin-9 OS=Homo sapiens (Human) OX=9606 GN=MYH9 PE=1 SV=4	55	222	83	1960	637.16	1.309	0.867	0.48143	0.783882	16444.9	26483.5	28178.7	26501.8	16757.4	19537.3
P08670	Vimentin OS=Homo sapiens (Human) OX=9606 GN=VIM PE=1 SV=4	73	208	35	466	520.89	1.278	1.091	0.256086	0.771759	17518.3	19310.6	25803.4	21415.1	18052.9	22318.1
P15924	Desmoplakin OS=Homo sapiens (Human) OX=9606 GN=DSP PE=1 SV=3	47	178	127	2871	464.98	1.401	0.956	0.343797	0.973128	18023.9	20780.8	28121.1	26157.3	14673.9	23340
Q14204	Cytoplasmic dynein 1 heavy chain 1 OS=Homo sapiens (Human) OX=9606 GN=DYNC1H1 PE=1 SV=5	30	157	121	4646	356.74	1.003	1.567	0.999549	0.0309686	13356.1	14818	13367.4	14881.7	23892.1	20336.9
Q04695	Keratin, type I cytoskeletal 17 OS=Homo sapiens (Human) OX=9606 GN=KRT17 PE=1 SV=2	67	156	19	432	441.29	1.35	1.097	0.316676	0.854652	13158.9	15869.4	22930.6	16608.5	14483.9	17358.1
P35580	Myosin-10 OS=Homo sapiens (Human) OX=9606 GN=MYH10 PE=1 SV=3	47	152	71	1976	407.42	1.576	0.909	0.380646	0.943566	8843	14823.9	17051	19094.2	8223.7	13185.2
P04264	Keratin, type II cytoskeletal 1 OS=Homo sapiens (Human) OX=9606 GN=KRT1 PE=1 SV=6	58	133	33	644	308.47	0.3	0.281	0.0475034	0.0416195	47884.4	25704.9	10412.7	10607	11496.7	8480
P11142	Heat shock cognate 71 kDa protein OS=Homo sapiens (Human) OX=9606 GN=HSPA8 PE=1 SV=1	64	128	23	646	287.47	0.964	1.855	0.973763	0.0655688	10618	9335.7	9633.4	9569.6	22357	15262.3
O75694	Nuclear pore complex protein Nup155 OS=Homo sapiens (Human) OX=9606 GN=NUP155 PE=1 SV=1	37	117	40	1391	297.29	0.439	0.384	0.038249	0.0255226	21136.4	14556.6	8039.2	7364.1	7474.1	6067.8
P00746	Complement factor D OS=Homo sapiens (Human) OX=9606 GN=CFD PE=1 SV=5	52	112	12	253	250.89	3.191	2.107	0.0128435	0.0432801	3838.9	3651.5	12603.3	11324	9614.3	6470.5
P08729	Keratin, type II cytoskeletal 7 OS=Homo sapiens (Human) OX=9606 GN=KRT7 PE=1 SV=5	59	105	23	469	255.69	1.375	1.116	0.297368	0.811845	7412.6	8968.5	12874.6	9764.2	8004	10350.4
Q9UHB6	LIM domain and actin-binding protein 1 OS=Homo sapiens (Human) OX=9606 GN=LIMA1 PE=1 SV=1	66	100	41	759	266.39	1.558	1.106	0.387625	0.935109	8362.6	14973.9	17812.8	17071.6	10203.3	15016.4
O15020	Spectrin beta chain, non-erythrocytic 2 OS=Homo sapiens (Human) OX=9606 GN=SPTBN2 PE=1 SV=3	36	99	60	2390	273.43	1.337	0.993	0.476341	0.999476	5580.3	7839.2	8554.9	9138.6	5346.6	8071.8
O43795	Unconventional myosin-Ib OS=Homo sapiens (Human) OX=9606 GN=MYO1B PE=1 SV=3	47	98	48	1136	231.72	1.127	0.868	0.923498	0.895245	8021.9	15889.5	14916.3	10860.6	10380.7	9241
P07355	Annexin A2 OS=Homo sapiens (Human) OX=9606 GN=ANXA2 PE=1 SV=2	71	92	26	339	233.43	1.309	1.034	0.494798	0.986435	8089.9	11416.8	12501	12660.7	8199.5	12038.4
P68366	Tubulin alpha-4A chain OS=Homo sapiens (Human) OX=9606 GN=TUBA4A PE=1 SV=1	58	90	5	448	237.78	1.082	2.299	0.808726	0.0131994	379.6	380.5	402.6	419.9	1013.6	753.5
P11021	Endoplasmic reticulum chaperone BiP OS=Homo sapiens (Human) OX=9606 GN=HSPA5 PE=1 SV=2	55	88	31	654	227.83	2.803	0.87	0.00495162	0.485975	6776.7	5745.9	16554.8	18478	5918.3	4975.8
O95425	Supervillin OS=Homo sapiens (Human) OX=9606 GN=SVIL PE=1 SV=2	36	88	63	2214	229.18	1.445	1.048	0.490675	0.985536	7893	12339.4	13379.2	15208	7955.6	13438.6
P35527	Keratin, type I cytoskeletal 9 OS=Homo sapiens (Human) OX=9606 GN=KRT9 PE=1 SV=3	59	86	29	623	234.2	0.339	0.284	0.0254271	0.0166301	35999.2	22824.7	10516.3	8998	7740.3	8547.7
Q9NYF8	Bcl-2-associated transcription factor 1 OS=Homo sapiens (Human) OX=9606 GN=BCLAF1 PE=1 SV=2	33	85	32	920	195.7	0.553	0.374	0.0451076	0.0111241	20524	15433.3	9757.1	9945.1	7246.4	6103.6
P58107	Epiplakin OS=Homo sapiens (Human) OX=9606 GN=EPPK1 PE=1 SV=3	42	84	60	5088	208.38	1.118	1.242	0.256649	0.0591744	4209.8	4420	5041.7	4610.3	5602.2	5122.6
Q9Y2W1	Thyroid hormone receptor-associated protein 3 OS=Homo sapiens (Human) OX=9606 GN=THRAP3 PE=1 SV=2	37	84	41	955	161.91	0.493	0.317	0.0672433	0.0184757	31540.4	20814	12646.2	12597.9	9014.5	7298.6
Q8IVT2	Mitotic interactor and substrate of PLK1 OS=Homo sapiens (Human) OX=9606 GN=MISP PE=1 SV=1	52	84	30	679	199.47	1.201	0.985	0.590386	0.995644	5754.4	7662.7	8185.7	7769.4	5627	7601.3
P52272	Heterogeneous nuclear ribonucleoprotein M OS=Homo sapiens (Human) OX=9606 GN=HNRNPM PE=1 SV=3	52	82	33	730	184.35	1.095	1.255	0.392599	0.0610465	10958.1	10881.6	12758.5	11199.5	14133.5	13295.8
P35908	Keratin, type II cytoskeletal 2 epidermal OS=Homo sapiens (Human) OX=9606 GN=KRT2 PE=1 SV=2	63	80	25	639	201.1	0.265	0.24	0.0812361	0.0679834	21783.4	9403.3	3755.8	3841.4	4259.6	2776.7
O43707	Alpha-actinin-4 OS=Homo sapiens (Human) OX=9606 GN=ACTN4 PE=1 SV=2	61	79	33	911	214.73	1.651	1.077	0.349469	0.967211	5106.6	7659.1	8966.1	11893.3	5124.5	8857.5
Q8WWI1	LIM domain only protein 7 OS=Homo sapiens (Human) OX=9606 GN=LMO7 PE=1 SV=3	33	77	49	1683	213.62	1.415	1.019	0.411654	0.996512	6491.6	10340.1	11491.2	11697.9	7065.9	9860.2
P13645	Keratin, type I cytoskeletal 10 OS=Homo sapiens (Human) OX=9606 GN=KRT10 PE=1 SV=6	54	77	26	584	213.87	0.317	0.315	0.0976205	0.0962871	24928	12123.7	5321.7	5696.3	7038.3	4249.6
P02533	Keratin, type I cytoskeletal 14 OS=Homo sapiens (Human) OX=9606 GN=KRT14 PE=1 SV=4	57	68	10	472	170.74	0.268	0.382	0.171256	0.306896	6868.5	3412.7	1200.7	1404.4	3186.3	1076.1
Q92616	eIF-2-alpha kinase activator GCN1 OS=Homo sapiens (Human) OX=9606 GN=GCN1 PE=1 SV=6	26	68	63	2671	154.67	0.991	1.356	0.988255	0.0291689	5140.4	5473.6	5173.4	5344.5	7669.3	6750.6
P38646	Stress-70 protein, mitochondrial OS=Homo sapiens (Human) OX=9606 GN=HSPA9 PE=1 SV=2	56	67	32	679	191.85	0.851	1.883	0.653926	0.0677155	7917.4	6707.3	6119.4	6286.9	16612.7	11331.8
Q9UPN3	Microtubule-actin cross-linking factor 1, isoforms 1/2/3/5 OS=Homo sapiens (Human) OX=9606 GN=MACF1 PE=1 SV=4	10	66	58	7388	134	1.162	1.185	0.272163	0.217208	3657.8	4341.4	4482.8	4783	4612.4	4835.8
Q09666	Neuroblast differentiation-associated protein AHNAK OS=Homo sapiens (Human) OX=9606 GN=AHNAK PE=1 SV=2	22	64	57	5890	160.99	0.665	0.581	0.264646	0.151472	14718.8	9392.5	8454.4	7221.8	7448.2	6260.2
Q00610	Clathrin heavy chain 1 OS=Homo sapiens (Human) OX=9606 GN=CLTC PE=1 SV=5	34	62	45	1675	147.96	1.24	1.212	0.356769	0.417664	4247.9	5564.8	5529.5	6574.4	5886.2	5900.1
P80723	Brain acid soluble protein 1 OS=Homo sapiens (Human) OX=9606 GN=BASP1 PE=1 SV=2	86	61	19	227	171.36	1.313	1.189	0.792589	0.906641	3776.9	9069.3	9640.8	6124.6	7049.2	6864.4
P47756	F-actin-capping protein subunit beta OS=Homo sapiens (Human) OX=9606 GN=CAPZB PE=1 SV=4	59	61	15	277	157.06	1.491	1.159	0.372621	0.835047	4540.5	7461.4	8445.5	8921.2	5646.6	8062.4
O00159	Unconventional myosin-Ic OS=Homo sapiens (Human) OX=9606 GN=MYO1C PE=1 SV=4	43	61	40	1063	161.07	1.085	0.882	0.947709	0.883906	5783.7	10022.3	9541.7	7151.8	7173.7	6290.9
P13647	Keratin, type II cytoskeletal 5 OS=Homo sapiens (Human) OX=9606 GN=KRT5 PE=1 SV=3	33	58	13	590	125.13	0.311	0.36	0.120014	0.160554	12275.2	6494.6	2655.2	2912.1	4650	2223.1
Q14980	Nuclear mitotic apparatus protein 1 OS=Homo sapiens (Human) OX=9606 GN=NUMA1 PE=1 SV=2	30	58	52	2115	149.5	1.349	1.422	0.0056723	0.00355847	3877.8	4191.5	5487.7	5393.9	5703.5	5760.8
Q9UKV3	Apoptotic chromatin condensation inducer in the nucleus OS=Homo sapiens (Human) OX=9606 GN=ACIN1 PE=1 SV=2	28	57	33	1341	151.86	0.501	0.341	0.166706	0.0593041	22120.4	11654.1	8113.4	7975.4	6075.7	4927.8
P12814	Alpha-actinin-1 OS=Homo sapiens (Human) OX=9606 GN=ACTN1 PE=1 SV=2	47	57	23	892	139.35	1.497	1.06	0.3953	0.973791	1780.9	2972.7	3100.1	3825.2	2065.7	2878.7
P0DMV9	Heat shock 70 kDa protein 1B OS=Homo sapiens (Human) OX=9606 GN=HSPA1B PE=1 SV=1	61	56	25	641	141.04	0.779	1.256	0.415759	0.46597	5472.9	4300.7	3854.7	3704.6	7209.6	5153.3
P52907	F-actin-capping protein subunit alpha-1 OS=Homo sapiens (Human) OX=9606 GN=CAPZA1 PE=1 SV=3	62	56	10	286	148.27	1.399	1.092	0.37248	0.911517	2440	3645.8	4124.4	4221.9	2771.2	3825.2
P10412	Histone H1.4 OS=Homo sapiens (Human) OX=9606 GN=H1-4 PE=1 SV=2	49	54	6	219	120.8	0.572	0.405	0.233822	0.0824327	23514.2	12480.2	9770.5	9844.1	7395.2	6517.9
P05023	Sodium/potassium-transporting ATPase subunit alpha-1 OS=Homo sapiens (Human) OX=9606 GN=ATP1A1 PE=1 SV=1	33	54	32	1023	149.48	1.278	1.067	0.624628	0.962322	3866.1	6848.4	7028.9	6151.5	5172.5	5829.1
P54652	Heat shock-related 70 kDa protein 2 OS=Homo sapiens (Human) OX=9606 GN=HSPA2 PE=1 SV=1	37	51	11	639	109.22	0.945	1.673	0.919647	0.0734606	1003.4	871.5	850.8	917.7	1828.8	1338
P02786	Transferrin receptor protein 1 OS=Homo sapiens (Human) OX=9606 GN=TFRC PE=1 SV=2	43	50	29	760	125.83	1.364	1.151	0.36585	0.764606	3769.7	5604	5819.4	6756.8	4772.5	5862.6
Q93034	Cullin-5 OS=Homo sapiens (Human) OX=9606 GN=CUL5 PE=1 SV=4	47	49	35	780	125.36	0.527	0.339	0.0597165	0.0145429	14828.7	10140.4	6451.7	6465	4441.5	3886.8
P02545	Prelamin-A/C OS=Homo sapiens (Human) OX=9606 GN=LMNA PE=1 SV=1	52	48	31	664	143.25	0.992	0.898	0.994957	0.467275	6509.2	5410.6	5706.7	6077.4	5383	5275.3
Q14126	Desmoglein-2 OS=Homo sapiens (Human) OX=9606 GN=DSG2 PE=1 SV=2	36	48	29	1118	104.18	1.52	1.046	0.314198	0.980462	2311.1	3325.8	4368.7	4062.8	2327.7	3609.6
P14923	Junction plakoglobin OS=Homo sapiens (Human) OX=9606 GN=JUP PE=1 SV=3	53	47	26	745	121.74	1.267	1.086	0.441043	0.879731	4369.2	5613.2	6811.8	5775.2	4674.3	6190.3
Q9NZM1	Myoferlin OS=Homo sapiens (Human) OX=9606 GN=MYOF PE=1 SV=1	27	47	44	2061	94.34	1.42	1.139	0.301543	0.791488	2237.6	3427.4	3780.1	4092.8	2881.5	3452
P49792	E3 SUMO-protein ligase RanBP2 OS=Homo sapiens (Human) OX=9606 GN=RANBP2 PE=1 SV=2	18	46	44	3224	97.77	0.892	1.315	0.534832	0.127843	4670.6	3994.2	3838.5	3863.1	6207.4	5199
P50990	T-complex protein 1 subunit theta OS=Homo sapiens (Human) OX=9606 GN=CCT8 PE=1 SV=4	55	44	26	548	104.88	1.014	3.71	0.996984	0.0133444	2504.8	2595.5	2609.3	2563.8	11974.2	7471.9
Q16643	Drebrin OS=Homo sapiens (Human) OX=9606 GN=DBN1 PE=1 SV=4	41	44	21	649	119.85	1.66	1.081	0.343319	0.964259	3174.7	5436.8	6834.1	6962	3492	5774.4
P09923	Intestinal-type alkaline phosphatase OS=Homo sapiens (Human) OX=9606 GN=ALPI PE=1 SV=2	49	44	14	528	95.31	1.113	0.858	0.874549	0.770621	3314.1	5382.2	4884.9	4525.6	3321.6	3955.1
P08195	4F2 cell-surface antigen heavy chain OS=Homo sapiens (Human) OX=9606 GN=SLC3A2 PE=1 SV=3	39	44	22	630	109.81	1.221	1.037	0.625241	0.982143	3204.8	5145.6	5179.8	4747.5	4037.1	4391.3
P16615	Sarcoplasmic/endoplasmic reticulum calcium ATPase 2 OS=Homo sapiens (Human) OX=9606 GN=ATP2A2 PE=1 SV=1	30	43	27	1042	99.79	1.01	1.239	0.984501	0.0627984	4307.6	4591.8	4363.3	4619.9	5817.3	5223.8
P38919	Eukaryotic initiation factor 4A-III OS=Homo sapiens (Human) OX=9606 GN=EIF4A3 PE=1 SV=4	55	43	17	411	107.9	0.554	0.371	0.0659742	0.0165183	8901.8	6235.2	3996.8	4261.8	2957.4	2585.2
Q86UP2	Kinectin OS=Homo sapiens (Human) OX=9606 GN=KTN1 PE=1 SV=1	33	42	37	1357	117.74	0.913	1.298	0.675134	0.157892	4376	3873.7	3449.6	4092.8	5706.9	5002.8
Q14247	Src substrate cortactin OS=Homo sapiens (Human) OX=9606 GN=CTTN PE=1 SV=2	51	42	25	550	104.29	1.245	0.985	0.594079	0.99718	5466.4	7245	8181.1	7501.3	5054.5	7608
Q9NYL9	Tropomodulin-3 OS=Homo sapiens (Human) OX=9606 GN=TMOD3 PE=1 SV=1	61	42	19	352	116.88	1.493	1.16	0.352352	0.822886	2828.1	4714.6	5436.3	5464.5	3648.4	4919.6
Q6KB66	Keratin, type II cytoskeletal 80 OS=Homo sapiens (Human) OX=9606 GN=KRT80 PE=1 SV=2	51	42	23	452	95.73	1.211	1.046	0.366575	0.92684	4208.8	4417	5965.5	4571.8	4272.9	4757.3
P08779	Keratin, type I cytoskeletal 16 OS=Homo sapiens (Human) OX=9606 GN=KRT16 PE=1 SV=4	48	41	10	473	99.59	0.447	0.677	0.522577	0.835558	2926.3	1359.8	801.3	994.2	2736.9	667.2
Q9BY89	Uncharacterized protein KIAA1671 OS=Homo sapiens (Human) OX=9606 GN=KIAA1671 PE=1 SV=2	28	41	37	1806	109.45	1.486	1.7	0.0766148	0.0360053	2247.4	2936.4	3756.6	3876.6	4251.4	4488.5
P20700	Lamin-B1 OS=Homo sapiens (Human) OX=9606 GN=LMNB1 PE=1 SV=2	49	41	23	586	106.9	1.049	1.012	0.801447	0.984442	4952.6	4326.2	4636.9	5080.5	4845.9	4530.5
Q8WXH0	Nesprin-2 OS=Homo sapiens (Human) OX=9606 GN=SYNE2 PE=1 SV=3	7	40	39	6885	77.14	1.344	1.153	0.187528	0.557005	2389.8	2737.2	3189.5	3704.3	2629.5	3306.7
P46940	Ras GTPase-activating-like protein IQGAP1 OS=Homo sapiens (Human) OX=9606 GN=IQGAP1 PE=1 SV=1	23	40	30	1657	95.97	1.262	1.323	0.437796	0.337598	2359.4	3123.3	2971.7	3948.7	3679.2	3505.7
P27708	CAD protein OS=Homo sapiens (Human) OX=9606 GN=CAD PE=1 SV=3	19	40	31	2225	89.02	0.875	1.842	0.691591	0.0557709	3020.9	2728.1	2516.1	2510.6	6329.9	4418.6
P28290	Protein ITPRID2 OS=Homo sapiens (Human) OX=9606 GN=ITPRID2 PE=1 SV=3	30	40	31	1259	102.37	1.526	1.21	0.321903	0.733036	2740.7	3902.4	5404.1	4610	3168.8	4940.8
O00422	Histone deacetylase complex subunit SAP18 OS=Homo sapiens (Human) OX=9606 GN=SAP18 PE=1 SV=1	71	39	11	153	77.6	0.498	0.322	0.0937812	0.0268726	12033.5	7319.5	4790.2	4560.9	3282.2	2783.5
P46013	Proliferation marker protein Ki-67 OS=Homo sapiens (Human) OX=9606 GN=MKI67 PE=1 SV=2	16	39	37	3256	85.02	1.097	1.822	0.69521	0.0227927	2319.3	2302.2	2520.9	2549.3	4801	3694.1
P48681	Nestin OS=Homo sapiens (Human) OX=9606 GN=NES PE=1 SV=2	28	38	37	1621	103.81	1.51	1.361	0.113771	0.210562	2967.2	3094.8	5281.4	3964.4	3781.9	4498
Q7Z6Z7	E3 ubiquitin-protein ligase HUWE1 OS=Homo sapiens (Human) OX=9606 GN=HUWE1 PE=1 SV=3	10	38	37	4374	70.65	0.59	1.265	0.118301	0.481883	3699.3	2847.8	1880.9	1950.1	4895.1	3443.2
Q07065	Cytoskeleton-associated protein 4 OS=Homo sapiens (Human) OX=9606 GN=CKAP4 PE=1 SV=2	51	38	31	602	100.87	1.052	1.199	0.752233	0.143272	3613.2	3805.5	3608.2	4217.7	4428.1	4461
Q14573	Inositol 1,4,5-trisphosphate receptor type 3 OS=Homo sapiens (Human) OX=9606 GN=ITPR3 PE=1 SV=2	16	38	31	2671	68.21	1.374	1.189	0.216259	0.527615	2138.4	2502.6	3628.9	2783.2	2525.6	2998.1
P48643	T-complex protein 1 subunit epsilon OS=Homo sapiens (Human) OX=9606 GN=CCT5 PE=1 SV=1	51	37	25	541	84.07	0.882	3.413	0.836684	0.0212022	2478.6	2319.7	2112.5	2118.8	10607.5	6314.7
P49327	Fatty acid synthase OS=Homo sapiens (Human) OX=9606 GN=FASN PE=1 SV=3	17	37	33	2511	78.65	1.055	2.149	0.949754	0.0441864	1985.3	2116.2	1985.1	2357	5343.4	3630.8
P06576	ATP synthase subunit beta, mitochondrial OS=Homo sapiens (Human) OX=9606 GN=ATP5F1B PE=1 SV=3	48	37	16	529	103.21	1.118	1.046	0.352198	0.799284	2407.2	2534.3	2583.1	2951.8	2478.9	2690.4
Q99959	Plakophilin-2 OS=Homo sapiens (Human) OX=9606 GN=PKP2 PE=1 SV=2	35	37	28	881	91.52	1.271	1.074	0.353669	0.880954	4514.7	5233	6894	5535.5	4634.9	5875.8
P00533	Epidermal growth factor receptor OS=Homo sapiens (Human) OX=9606 GN=EGFR PE=1 SV=2	30	37	28	1210	91.54	1.144	1.062	0.818225	0.958348	2553.1	4059.5	4104.8	3305.6	3652.2	3202
Q9Y4I1	Unconventional myosin-Va OS=Homo sapiens (Human) OX=9606 GN=MYO5A PE=1 SV=2	18	37	26	1855	77.51	1.556	0.999	0.281687	0.999994	3350.5	5312.2	6266.7	6880.1	3592.5	4947
P78371	T-complex protein 1 subunit beta OS=Homo sapiens (Human) OX=9606 GN=CCT2 PE=1 SV=4	54	36	22	535	89.83	0.838	2.8	0.696283	0.0308891	2092.7	1977.2	1695.6	1711.9	7313.1	4436
Q14643	Inositol 1,4,5-trisphosphate receptor type 1 OS=Homo sapiens (Human) OX=9606 GN=ITPR1 PE=1 SV=3	13	36	27	2758	70.35	1.302	1.172	0.295169	0.569079	2521.2	2955.5	4053	3114.7	2947.8	3472.1
Q9P2E9	Ribosome-binding protein 1 OS=Homo sapiens (Human) OX=9606 GN=RRBP1 PE=1 SV=5	37	36	34	1410	83.26	1.162	1.813	0.374933	0.0165997	2131.6	2200	2269	2792.5	4124.3	3736.3
P25705	ATP synthase subunit alpha, mitochondrial OS=Homo sapiens (Human) OX=9606 GN=ATP5F1A PE=1 SV=1	36	36	18	553	99.26	0.963	0.911	0.569947	0.133716	7362.7	7538.3	6983.6	7376.7	6599.9	6981.6
Q96MG8	Protein-L-isoaspartate O-methyltransferase domain-containing protein 1 OS=Homo sapiens (Human) OX=9606 GN=PCMTD1 PE=1 SV=2	38	36	13	357	79.96	0.578	0.389	0.116805	0.0297145	11252.1	7306.8	5345.8	5138.5	3779	3296.9
P49368	T-complex protein 1 subunit gamma OS=Homo sapiens (Human) OX=9606 GN=CCT3 PE=1 SV=4	52	35	23	545	93.17	0.813	2.681	0.634195	0.0371638	2261.5	2110.8	1761	1790.6	7562.6	4535.1
Q16891	MICOS complex subunit MIC60 OS=Homo sapiens (Human) OX=9606 GN=IMMT PE=1 SV=1	44	35	30	758	87.31	1.095	0.948	0.472506	0.736394	4375.6	4843.4	5043.3	5042	4081	4663.6
O14980	Exportin-1 OS=Homo sapiens (Human) OX=9606 GN=XPO1 PE=1 SV=1	29	35	26	1071	82.69	1.11	1.6	0.246041	0.00549678	2957.2	2819.9	3050.9	3368.9	4756.3	4486.5
P55060	Exportin-2 OS=Homo sapiens (Human) OX=9606 GN=CSE1L PE=1 SV=3	32	35	25	971	69.84	0.954	1.167	0.62065	0.0893038	2815.6	2657.5	2551.4	2669.3	3333.8	3055.2
Q14157	Ubiquitin-associated protein 2-like OS=Homo sapiens (Human) OX=9606 GN=UBAP2L PE=1 SV=2	30	34	21	1087	96.45	1.205	1.916	0.307808	0.016499	2542.1	2304.2	3080.7	2761.9	5140.4	4183.1
Q14651	Plastin-1 OS=Homo sapiens (Human) OX=9606 GN=PLS1 PE=1 SV=2	45	34	24	629	90.56	1.435	1.18	0.4442	0.809591	2525.7	3786.5	4165	4725.9	2888	4610.2
O14974	Protein phosphatase 1 regulatory subunit 12A OS=Homo sapiens (Human) OX=9606 GN=PPP1R12A PE=1 SV=1	31	34	29	1030	83.69	1.621	1.17	0.263241	0.807779	3280.5	5072.5	6420.4	6811.5	3900.9	5844.2
Q6PJT7	Zinc finger CCCH domain-containing protein 14 OS=Homo sapiens (Human) OX=9606 GN=ZC3H14 PE=1 SV=1	39	34	24	736	82.42	0.494	0.317	0.0228199	0.00569504	8484.5	6441.2	3645.5	3664.5	2511.1	2187.8
Q99832	T-complex protein 1 subunit eta OS=Homo sapiens (Human) OX=9606 GN=CCT7 PE=1 SV=2	49	33	21	543	79.64	0.863	2.972	0.752247	0.023034	1861.9	1750.4	1542.9	1573.2	6800	4234.2
P11717	Cation-independent mannose-6-phosphate receptor OS=Homo sapiens (Human) OX=9606 GN=IGF2R PE=1 SV=3	11	33	27	2491	70.55	1.199	1.116	0.25953	0.527308	3454.8	3979.5	4081.9	4840.6	4094.5	4179.3
Q9BUF5	Tubulin beta-6 chain OS=Homo sapiens (Human) OX=9606 GN=TUBB6 PE=1 SV=1	46	33	9	446	63.5	1.017	1.782	0.988261	0.0288175	629	617.1	633.9	632.9	1273.5	967.8
O75955	Flotillin-1 OS=Homo sapiens (Human) OX=9606 GN=FLOT1 PE=1 SV=3	57	33	20	427	74.01	1.057	0.909	0.93689	0.832842	2214.1	3243.1	2941.9	2728	2380.5	2494.1
P08238	Heat shock protein HSP 90-beta OS=Homo sapiens (Human) OX=9606 GN=HSP90AB1 PE=1 SV=4	35	33	12	724	96.06	1.04	1.627	0.979656	0.179796	2997.7	3485.9	2856.6	3954.7	6229.8	4442.2
P40227	T-complex protein 1 subunit zeta OS=Homo sapiens (Human) OX=9606 GN=CCT6A PE=1 SV=3	45	32	20	531	92.36	0.872	3.309	0.80271	0.0215411	1933.8	1831.1	1644.2	1636.8	8032.6	4825.4
O43491	Band 4.1-like protein 2 OS=Homo sapiens (Human) OX=9606 GN=EPB41L2 PE=1 SV=1	36	32	28	1005	68.56	1.473	1.44	0.310542	0.342007	2547.4	4204.6	5169.5	4498.4	4496.6	4938.7
P0DP25	Calmodulin-3 OS=Homo sapiens (Human) OX=9606 GN=CALM3 PE=1 SV=1	50	32	9	149	90.92	1.462	1.525	0.427521	0.370092	2447.5	3455.1	5447.9	3319.2	4970	3958.1
Q96SB3	Neurabin-2 OS=Homo sapiens (Human) OX=9606 GN=PPP1R9B PE=1 SV=3	36	32	23	817	93.35	1.526	1.028	0.353217	0.9934	2162.5	3201.7	3758.5	4287.8	2140.5	3421
Q13423	NAD(P) transhydrogenase, mitochondrial OS=Homo sapiens (Human) OX=9606 GN=NNT PE=1 SV=3	28	32	26	1086	85.05	1.122	1.107	0.516468	0.582944	3276.6	3842.6	3691.2	4292	3801.3	4058.4
Q99623	Prohibitin-2 OS=Homo sapiens (Human) OX=9606 GN=PHB2 PE=1 SV=2	63	32	19	299	86.22	1.026	1.006	0.793686	0.988334	5427.9	5463.4	5334.3	5857.8	5434.4	5519.1
P78347	General transcription factor II-I OS=Homo sapiens (Human) OX=9606 GN=GTF2I PE=1 SV=2	31	31	26	998	83.98	0.972	1.869	0.934675	0.00915682	2924.7	2872.2	2732.8	2903	5948.9	4932
Q9BQG0	Myb-binding protein 1A OS=Homo sapiens (Human) OX=9606 GN=MYBBP1A PE=1 SV=2	24	31	27	1328	66.78	1.014	1.328	0.974269	0.0454203	2022	2021	1892.8	2221.5	2685	2682.9
P50991	T-complex protein 1 subunit delta OS=Homo sapiens (Human) OX=9606 GN=CCT4 PE=1 SV=4	40	30	17	539	73.41	0.767	2.379	0.4755	0.0458954	2524.9	2270.4	1877.8	1794.9	7231.9	4485.1
P43243	Matrin-3 OS=Homo sapiens (Human) OX=9606 GN=MATR3 PE=1 SV=2	32	30	23	847	75.87	0.96	1.546	0.897218	0.0354136	2711.5	2776.5	2676.3	2589.9	4736.1	3799.5
P19013	Keratin, type II cytoskeletal 4 OS=Homo sapiens (Human) OX=9606 GN=KRT4 PE=1 SV=5	23	30	6	520	62.85	0.944	0.776	0.910851	0.298261	1226.4	1093.7	1279.7	934.1	917	880.7
P35613	Basigin OS=Homo sapiens (Human) OX=9606 GN=BSG PE=1 SV=2	28	30	10	385	79.96	1.2	0.91	0.685559	0.894974	2263.6	3673.3	3725.1	3216.7	2586.3	2660.9
P61158	Actin-related protein 3 OS=Homo sapiens (Human) OX=9606 GN=ACTR3 PE=1 SV=3	48	30	15	418	69.48	1.336	1.057	0.502953	0.96877	2307.6	3388.3	3819.8	3652.7	2408.7	3626.8
P20020	Plasma membrane calcium-transporting ATPase 1 OS=Homo sapiens (Human) OX=9606 GN=ATP2B1 PE=1 SV=4	25	30	14	1220	81.19	1.273	1.076	0.549081	0.93482	2114.8	3471	3413.4	3483.9	2746.2	3097.3
O60716	Catenin delta-1 OS=Homo sapiens (Human) OX=9606 GN=CTNND1 PE=1 SV=1	33	30	24	968	78.09	1.198	1.386	0.175522	0.0431609	2079	2293.5	2789.8	2453.2	3150.6	2906.4
Q5M775	Cytospin-B OS=Homo sapiens (Human) OX=9606 GN=SPECC1 PE=1 SV=1	30	29	26	1068	82.77	1.024	0.683	0.989272	0.201056	3148.9	4219.1	3848.7	3617.1	2165.1	2859.8
P10809	60 kDa heat shock protein, mitochondrial OS=Homo sapiens (Human) OX=9606 GN=HSPD1 PE=1 SV=2	49	29	23	573	86.17	0.954	1.696	0.965273	0.125546	3860.2	3274.5	3060	3760	7247.4	5018.1
Q00839	Heterogeneous nuclear ribonucleoprotein U OS=Homo sapiens (Human) OX=9606 GN=HNRNPU PE=1 SV=6	31	29	22	825	60.92	1.067	1.609	0.912053	0.109951	2101.1	2607.9	2321.6	2688.4	4336.5	3271.7
O95816	BAG family molecular chaperone regulator 2 OS=Homo sapiens (Human) OX=9606 GN=BAG2 PE=1 SV=1	62	29	12	211	65.45	0.586	0.883	0.114881	0.784472	5846.3	4429.2	3019.7	2941	5328.6	3789.1
P07814	Bifunctional glutamate/proline--tRNA ligase OS=Homo sapiens (Human) OX=9606 GN=EPRS1 PE=1 SV=5	19	28	27	1512	72.28	1.06	2.011	0.905089	0.0286546	2669.3	3086.4	2798.2	3310.5	6529.9	5101.6
Q0ZGT2	Nexilin OS=Homo sapiens (Human) OX=9606 GN=NEXN PE=1 SV=1	34	28	23	675	76.13	1.437	1.05	0.542204	0.986658	2936.2	5243.8	5768.7	5509.6	3232.6	5246.5
Q9UM54	Unconventional myosin-VI OS=Homo sapiens (Human) OX=9606 GN=MYO6 PE=1 SV=4	25	28	26	1294	72.52	1.446	0.921	0.481961	0.955053	1187.6	2255.3	2263.2	2476.1	1336.1	1701
P04843	Dolichyl-diphosphooligosaccharide--protein glycosyltransferase subunit 1 OS=Homo sapiens (Human) OX=9606 GN=RPN1 PE=1 SV=1	42	28	21	607	71.39	1.039	1.113	0.166483	0.0118105	3332.5	3448.8	3512.5	3529.2	3795.7	3747.9
P06756	Integrin alpha-V OS=Homo sapiens (Human) OX=9606 GN=ITGAV PE=1 SV=2	26	27	24	1048	59.11	1.2	1.075	0.729851	0.947755	1511.5	2615	2524.5	2254.7	2127.1	2145.8
P84090	Enhancer of rudimentary homolog OS=Homo sapiens (Human) OX=9606 GN=ERH PE=1 SV=1	52	27	5	104	53.14	0.533	0.409	0.153928	0.0678852	7659.8	4541.6	3439.3	2876.9	2679.6	2173.6
Q9Y3Y2	Chromatin target of PRMT1 protein OS=Homo sapiens (Human) OX=9606 GN=CHTOP PE=1 SV=2	31	27	6	248	56.91	0.424	0.302	0.103723	0.0454195	6282.3	3495.1	2216.2	1781.7	1609.7	1247.3
Q14839	Chromodomain-helicase-DNA-binding protein 4 OS=Homo sapiens (Human) OX=9606 GN=CHD4 PE=1 SV=2	13	27	17	1912	51.48	0.963	1.98	0.928045	0.0132653	1481.8	1542	1385.4	1530.3	3343	2678.9
Q86YZ3	Hornerin OS=Homo sapiens (Human) OX=9606 GN=HRNR PE=1 SV=2	18	27	16	2850	57.76	0.486	0.406	0.0893016	0.0510841	1562.8	969.5	643.4	556.3	548.5	454.3
Q9NV79	Protein-L-isoaspartate O-methyltransferase domain-containing protein 2 OS=Homo sapiens (Human) OX=9606 GN=PCMTD2 PE=1 SV=2	46	27	15	361	53.92	0.555	0.385	0.0640575	0.0176066	5804	4141.9	2813	2630.2	2046.2	1739
P21796	Voltage-dependent anion-selective channel protein 1 OS=Homo sapiens (Human) OX=9606 GN=VDAC1 PE=1 SV=2	73	27	15	283	79.68	1.021	1.031	0.772433	0.600561	4894.9	5009.7	4897.6	5218.8	5160.4	5050.3
P33527	Multidrug resistance-associated protein 1 OS=Homo sapiens (Human) OX=9606 GN=ABCC1 PE=1 SV=3	20	26	24	1531	64.57	1.279	1.052	0.673219	0.981244	1507.2	2785.1	2853.6	2405.4	1963.8	2364.3
P13639	Elongation factor 2 OS=Homo sapiens (Human) OX=9606 GN=EEF2 PE=1 SV=4	27	26	21	858	63.97	1.06	1.18	0.906736	0.517623	1782.8	1821.7	1656.1	2201.5	2311.1	1956.7
Q9ULJ8	Neurabin-1 OS=Homo sapiens (Human) OX=9606 GN=PPP1R9A PE=1 SV=2	30	26	23	1098	66.09	1.609	1.128	0.228389	0.857143	1529.5	2201.6	2889.8	3016.3	1693.5	2530.5
P17844	Probable ATP-dependent RNA helicase DDX5 OS=Homo sapiens (Human) OX=9606 GN=DDX5 PE=1 SV=1	32	26	13	614	61.3	1.134	1.431	0.392121	0.0439846	3513.1	3646.4	4287.1	3842.3	5559	4721.4
Q8IYB1	Protein MB21D2 OS=Homo sapiens (Human) OX=9606 GN=MB21D2 PE=1 SV=3	36	26	16	491	48.85	0.512	0.355	0.048691	0.0148845	3918.9	2787.5	1715	1668.8	1287.2	1069.9
P19474	E3 ubiquitin-protein ligase TRIM21 OS=Homo sapiens (Human) OX=9606 GN=TRIM21 PE=1 SV=1	39	26	18	475	72.06	0.498	0.332	0.0906232	0.0279096	7484.6	4678.4	3058.8	2839.8	2180.7	1774.4
Q14257	Reticulocalbin-2 OS=Homo sapiens (Human) OX=9606 GN=RCN2 PE=1 SV=1	47	26	13	317	81.33	1.509	1.718	0.0407629	0.0193493	1610.5	1822	2821.6	2368.2	2853.2	3036.4
Q99755	Phosphatidylinositol 4-phosphate 5-kinase type-1 alpha OS=Homo sapiens (Human) OX=9606 GN=PIP5K1A PE=1 SV=1	34	26	15	562	55.75	1.381	1.191	0.466946	0.765772	1930.3	3212.4	3734.1	3165.7	2626.7	3348.9
P31327	Carbamoyl-phosphate synthase [ammonia], mitochondrial OS=Homo sapiens (Human) OX=9606 GN=CPS1 PE=1 SV=2	16	25	21	1500	48.06	1.144	2.215	0.478916	0.00905972	1363.1	1414.5	1452.4	1737.6	3350.8	2823.6
P27824	Calnexin OS=Homo sapiens (Human) OX=9606 GN=CANX PE=1 SV=2	27	25	16	592	59.97	1.122	1.351	0.287469	0.0322997	2730.5	2923.4	2974	3377.5	3891.9	3743.9
O00567	Nucleolar protein 56 OS=Homo sapiens (Human) OX=9606 GN=NOP56 PE=1 SV=4	38	25	18	594	53.09	0.654	0.765	0.134635	0.322997	2158.4	1645.6	1238.4	1226.8	1640	1265.9
O75643	U5 small nuclear ribonucleoprotein 200 kDa helicase OS=Homo sapiens (Human) OX=9606 GN=SNRNP200 PE=1 SV=2	13	25	24	2136	37.95	0.944	1.468	0.888115	0.101898	1031.4	1070.6	913.4	1076.5	1745.9	1362.3
Q96PK6	RNA-binding protein 14 OS=Homo sapiens (Human) OX=9606 GN=RBM14 PE=1 SV=2	28	25	16	669	47.58	1.505	1.317	0.0963045	0.224639	1895.7	2205	3440.4	2752.2	2488.9	2912.2
A5YKK6	CCR4-NOT transcription complex subunit 1 OS=Homo sapiens (Human) OX=9606 GN=CNOT1 PE=1 SV=2	10	25	21	2376	43.74	0.962	1.208	0.803722	0.0961274	1684.1	1634.9	1511.8	1686.3	2096.4	1917.1
Q02880	DNA topoisomerase 2-beta OS=Homo sapiens (Human) OX=9606 GN=TOP2B PE=1 SV=3	14	24	10	1626	50.9	1.106	2.291	0.729165	0.0144279	778.7	835.1	807	984.9	2065.9	1651.8
O95071	E3 ubiquitin-protein ligase UBR5 OS=Homo sapiens (Human) OX=9606 GN=UBR5 PE=1 SV=2	9	24	22	2799	38.5	1.164	2.031	0.54965	0.025186	1055.2	1044	1218.1	1225.1	2503.1	1815.7
P11388	DNA topoisomerase 2-alpha OS=Homo sapiens (Human) OX=9606 GN=TOP2A PE=1 SV=3	16	24	11	1531	54.18	1.05	2.226	0.925818	0.0172395	1402.4	1553.9	1438.2	1671	3741	2887.2
Q9BUP0	EF-hand domain-containing protein D1 OS=Homo sapiens (Human) OX=9606 GN=EFHD1 PE=1 SV=1	51	24	9	239	51.11	1.701	1.22	0.381858	0.836232	1238.9	2375.2	2759.4	3084.6	1628.2	2690.1
O15144	Actin-related protein 2/3 complex subunit 2 OS=Homo sapiens (Human) OX=9606 GN=ARPC2 PE=1 SV=1	46	24	13	300	46.9	1.448	1.037	0.559915	0.993167	1432.7	2457.7	2860.3	2582.6	1455.5	2602.2
Q8IWV8	E3 ubiquitin-protein ligase UBR2 OS=Homo sapiens (Human) OX=9606 GN=UBR2 PE=1 SV=1	15	24	23	1755	41.87	0.219	0.205	0.0304303	0.0271672	5019.7	2400.9	772.1	746.6	721.2	702.1
Q12965	Unconventional myosin-Ie OS=Homo sapiens (Human) OX=9606 GN=MYO1E PE=1 SV=2	19	24	14	1108	55.55	1.241	0.945	0.550014	0.951196	1154.8	1796.1	1887.1	1691.6	1333.2	1389
Q6P4F7	Rho GTPase-activating protein 11A OS=Homo sapiens (Human) OX=9606 GN=ARHGAP11A PE=1 SV=2	24	24	20	1023	55.52	1.36	1.137	0.376449	0.800682	2062.3	2882.4	3338.8	3291.6	2341.5	3279.3
Q15907	Ras-related protein Rab-11B OS=Homo sapiens (Human) OX=9606 GN=RAB11B PE=1 SV=4	46	23	10	218	43.65	0.979	0.918	0.788699	0.137568	2948.6	3075.2	2882.8	3014.7	2703.9	2827.9
Q92841	Probable ATP-dependent RNA helicase DDX17 OS=Homo sapiens (Human) OX=9606 GN=DDX17 PE=1 SV=2	26	23	10	729	48.04	1.233	1.689	0.362588	0.0535055	509.5	654.3	665	762	1043.7	911.3
P50416	Carnitine O-palmitoyltransferase 1, liver isoform OS=Homo sapiens (Human) OX=9606 GN=CPT1A PE=1 SV=2	22	23	17	773	43.15	0.959	1.171	0.858872	0.251003	1431.2	1395.8	1268.8	1447.9	1771.1	1547.6
Q69YQ0	Cytospin-A OS=Homo sapiens (Human) OX=9606 GN=SPECC1L PE=1 SV=2	21	23	20	1117	62.85	1.728	1.012	0.262873	0.9989	1463	2134.1	2633.4	3540.4	1410.1	2269.6
P05556	Integrin beta-1 OS=Homo sapiens (Human) OX=9606 GN=ITGB1 PE=1 SV=2	21	23	18	798	42.78	1.153	1.092	0.755517	0.892071	2029.5	3122.7	3167.1	2659.3	2779.3	2720.1
P36776	Lon protease homolog, mitochondrial OS=Homo sapiens (Human) OX=9606 GN=LONP1 PE=1 SV=2	24	23	19	959	58.74	0.503	0.401	0.0273142	0.0122894	3612.2	2752.3	1587.6	1585.3	1375.3	1159.9
Q9HCM4	Band 4.1-like protein 5 OS=Homo sapiens (Human) OX=9606 GN=EPB41L5 PE=1 SV=3	26	23	14	733	54.54	1.229	1.145	0.814583	0.911847	729.4	1485.7	1526.4	1071.7	1145.7	1240.2
O75128	Protein cordon-bleu OS=Homo sapiens (Human) OX=9606 GN=COBL PE=1 SV=2	18	23	19	1261	45.81	1.412	1.048	0.412203	0.977924	1351.9	1973.7	2154.4	2468.9	1399.4	2094.6
Q16531	DNA damage-binding protein 1 OS=Homo sapiens (Human) OX=9606 GN=DDB1 PE=1 SV=1	17	23	19	1140	37.37	0.932	1.499	0.814217	0.0709811	2119.5	1978.4	1911.2	1906	3502.2	2690.7
P43121	Cell surface glycoprotein MUC18 OS=Homo sapiens (Human) OX=9606 GN=MCAM PE=1 SV=2	29	23	17	646	56.98	1.023	0.817	0.996982	0.808304	1165.7	2483.3	1852.4	1637	1408.2	1373.3
Q5UIP0	Telomere-associated protein RIF1 OS=Homo sapiens (Human) OX=9606 GN=RIF1 PE=1 SV=2	9	23	22	2472	47.52	1.05	1.256	0.861457	0.168013	2074.1	1942.3	1894.2	2343.6	2512.3	2527.8
O75533	Splicing factor 3B subunit 1 OS=Homo sapiens (Human) OX=9606 GN=SF3B1 PE=1 SV=3	21	23	21	1304	49.54	1.007	1.219	0.998125	0.352218	1661.6	1775.7	1502.6	1991.1	2139.2	2048.8
O94776	Metastasis-associated protein MTA2 OS=Homo sapiens (Human) OX=9606 GN=MTA2 PE=1 SV=1	25	22	14	668	44.46	0.787	1.103	0.186825	0.63973	2935.7	2553.5	2129.8	2181	3341.3	2729.4
Q8TEM1	Nuclear pore membrane glycoprotein 210 OS=Homo sapiens (Human) OX=9606 GN=NUP210 PE=1 SV=3	12	22	17	1887	47.26	1.055	1.021	0.615953	0.916748	1719.9	1557.5	1670.4	1785.3	1712.6	1631.8
Q02218	2-oxoglutarate dehydrogenase, mitochondrial OS=Homo sapiens (Human) OX=9606 GN=OGDH PE=1 SV=3	26	22	18	1023	47.41	0.748	0.603	0.0370564	0.00786196	1757.6	1538.4	1266.7	1195	970.3	1013.3
Q92621	Nuclear pore complex protein Nup205 OS=Homo sapiens (Human) OX=9606 GN=NUP205 PE=1 SV=3	10	22	17	2012	48.95	1.057	1.156	0.664214	0.179661	2034.4	1925.1	1988.9	2199.9	2394.9	2185.9
Q14974	Importin subunit beta-1 OS=Homo sapiens (Human) OX=9606 GN=KPNB1 PE=1 SV=2	23	22	17	876	53.48	0.784	0.933	0.0900226	0.653779	1633	1497.8	1180.1	1275.2	1563	1361.8
Q9NR30	Nucleolar RNA helicase 2 OS=Homo sapiens (Human) OX=9606 GN=DDX21 PE=1 SV=5	26	22	19	783	53.18	1.191	1.742	0.471068	0.0481354	1311.8	1496.2	1546.1	1800.3	2765.6	2154.3
P35232	Prohibitin OS=Homo sapiens (Human) OX=9606 GN=PHB PE=1 SV=1	60	22	13	272	54.83	0.94	0.925	0.298037	0.196079	2819.7	2739.3	2513.7	2715	2572.9	2569.1
P04844	Dolichyl-diphosphooligosaccharide--protein glycosyltransferase subunit 2 OS=Homo sapiens (Human) OX=9606 GN=RPN2 PE=1 SV=3	34	22	14	631	52.56	0.952	1.127	0.524898	0.118634	1186.5	1132.6	1084.5	1123	1360	1254.3
P41252	Isoleucine--tRNA ligase, cytoplasmic OS=Homo sapiens (Human) OX=9606 GN=IARS1 PE=1 SV=2	16	21	17	1262	49	1.045	2.043	0.911654	0.0134656	1491.8	1617.1	1510.4	1743.9	3505.5	2871.8
P22695	Cytochrome b-c1 complex subunit 2, mitochondrial OS=Homo sapiens (Human) OX=9606 GN=UQCRC2 PE=1 SV=3	40	21	13	453	44.74	1.06	1.074	0.72835	0.633994	1703	1815.2	1755.9	1977.1	1782.1	2000.4
P27105	Erythrocyte band 7 integral membrane protein OS=Homo sapiens (Human) OX=9606 GN=STOM PE=1 SV=3	51	21	10	288	60.66	0.889	0.767	0.497027	0.124357	1453.1	1728.2	1514	1311.3	1227.2	1204.2
Q03252	Lamin-B2 OS=Homo sapiens (Human) OX=9606 GN=LMNB2 PE=1 SV=4	26	21	15	620	51.6	0.921	0.777	0.657861	0.125383	2536.8	2091.2	2024.4	2221.9	1811.2	1769
Q9H9A6	Leucine-rich repeat-containing protein 40 OS=Homo sapiens (Human) OX=9606 GN=LRRC40 PE=1 SV=1	36	21	17	602	54.58	0.651	0.651	0.107016	0.106678	4157.5	3255.1	2433	2359.6	2696.4	2126.6
Q6ZRV2	Protein FAM83H OS=Homo sapiens (Human) OX=9606 GN=FAM83H PE=1 SV=3	24	21	20	1179	49.9	1.323	1.41	0.077425	0.0459141	784.1	842.2	1172.1	986	1115	1178.1
O14639	Actin-binding LIM protein 1 OS=Homo sapiens (Human) OX=9606 GN=ABLIM1 PE=1 SV=3	26	21	17	778	49.15	1.671	1.179	0.314134	0.84366	2148	3281	4032.5	4877.2	2400.9	4078.5
Q14160	Protein scribble homolog OS=Homo sapiens (Human) OX=9606 GN=SCRIB PE=1 SV=4	16	21	18	1630	41.12	1.04	1.113	0.830748	0.357167	1085.9	1241.6	1214.2	1200.3	1348.2	1238
Q6P2Q9	Pre-mRNA-processing-splicing factor 8 OS=Homo sapiens (Human) OX=9606 GN=PRPF8 PE=1 SV=2	10	21	20	2335	39.02	0.97	1.669	0.975582	0.0772132	860.6	891.7	793.1	909.5	1722.2	1241.3
Q96C19	EF-hand domain-containing protein D2 OS=Homo sapiens (Human) OX=9606 GN=EFHD2 PE=1 SV=1	38	21	7	240	51.38	1.689	1.036	0.385689	0.993999	804.1	1263.2	1403.2	2065	784.5	1389.2
Q9Y230	RuvB-like 2 OS=Homo sapiens (Human) OX=9606 GN=RUVBL2 PE=1 SV=3	45	21	18	463	37.37	0.628	1.07	0.157541	0.927532	3283.6	2477.5	1768.9	1812.2	3617.4	2574.3
Q9NQX4	Unconventional myosin-Vc OS=Homo sapiens (Human) OX=9606 GN=MYO5C PE=1 SV=2	12	21	15	1742	48.34	1.305	0.949	0.477558	0.964188	996.7	1450.4	1433	1718.4	998.7	1303.8
Q14697	Neutral alpha-glucosidase AB OS=Homo sapiens (Human) OX=9606 GN=GANAB PE=1 SV=3	20	21	13	944	55.52	0.651	0.713	0.0785997	0.136532	2386.6	1894.2	1322.2	1451.2	1649.3	1394.1
P45880	Voltage-dependent anion-selective channel protein 2 OS=Homo sapiens (Human) OX=9606 GN=VDAC2 PE=1 SV=2	47	21	11	294	59.21	0.951	0.974	0.60974	0.855207	3471	3360.6	3102.5	3400.6	3442	3213.3
P17987	T-complex protein 1 subunit alpha OS=Homo sapiens (Human) OX=9606 GN=TCP1 PE=1 SV=1	40	20	16	556	44.03	0.849	3.217	0.746925	0.0245953	980.1	949.7	830.9	806.9	4032.5	2389.1
Q9Y277	Voltage-dependent anion-selective channel protein 3 OS=Homo sapiens (Human) OX=9606 GN=VDAC3 PE=1 SV=1	53	20	10	283	39.98	1.036	1.05	0.857043	0.753121	1458.7	1450.1	1410.2	1609.8	1596.5	1461.3
O15027	Protein transport protein Sec16A OS=Homo sapiens (Human) OX=9606 GN=SEC16A PE=1 SV=4	12	20	18	2357	39.55	1.028	1.866	0.966415	0.0217127	870.8	884.1	872.1	932.5	1863.8	1438.4
Q9Y265	RuvB-like 1 OS=Homo sapiens (Human) OX=9606 GN=RUVBL1 PE=1 SV=1	50	20	15	456	52.17	1.08	1.971	0.866752	0.0392559	1152	1137.9	1196.5	1278.8	2697.2	1888.6
O15031	Plexin-B2 OS=Homo sapiens (Human) OX=9606 GN=PLXNB2 PE=1 SV=3	12	20	19	1838	49.57	1.019	0.922	0.995119	0.912786	1596.6	2419.8	2256.8	1776.4	1825.3	1800.2
P11940	Polyadenylate-binding protein 1 OS=Homo sapiens (Human) OX=9606 GN=PABPC1 PE=1 SV=2	26	20	14	636	40.67	0.745	0.904	0.169384	0.701736	3356	2944.5	2172.8	2526.2	3156.1	2560.6
P22061	Protein-L-isoaspartate(D-aspartate) O-methyltransferase OS=Homo sapiens (Human) OX=9606 GN=PCMT1 PE=1 SV=4	51	20	8	227	50.89	0.493	0.361	0.0870549	0.0342289	6060.7	3830.9	2475.2	2276	1944.5	1551.9
P68104	Elongation factor 1-alpha 1 OS=Homo sapiens (Human) OX=9606 GN=EEF1A1 PE=1 SV=1	28	20	5	462	35.49	1.333	0.965	0.4777	0.985765	2257.3	2878.7	2679.7	4307.1	2433.9	2488.3
Q8IX01	SURP and G-patch domain-containing protein 2 OS=Homo sapiens (Human) OX=9606 GN=SUGP2 PE=1 SV=2	14	19	15	1082	32.5	1.198	2.01	0.272963	0.0100421	842.6	932	1127.6	999.6	1934.8	1640
Q14690	Protein RRP5 homolog OS=Homo sapiens (Human) OX=9606 GN=PDCD11 PE=1 SV=3	11	19	19	1871	37.76	1.043	2.262	0.933637	0.0128509	659.1	641.3	635.9	723.5	1674.2	1292
P60660	Myosin light polypeptide 6 OS=Homo sapiens (Human) OX=9606 GN=MYL6 PE=1 SV=2	54	19	6	151	46.17	1.276	1.148	0.220126	0.51295	1608	1817	2462.8	1930.1	1974.8	1949.1
Q14254	Flotillin-2 OS=Homo sapiens (Human) OX=9606 GN=FLOT2 PE=1 SV=2	40	19	15	428	41.03	1	0.844	0.999996	0.445131	919.9	1197.8	1114.4	989.3	856	916.5
O15143	Actin-related protein 2/3 complex subunit 1B OS=Homo sapiens (Human) OX=9606 GN=ARPC1B PE=1 SV=3	36	19	10	372	55.33	1.298	1.064	0.4888	0.950009	1482.8	2074.3	2419.6	2142.5	1572.5	2214.8
P53621	Coatomer subunit alpha OS=Homo sapiens (Human) OX=9606 GN=COPA PE=1 SV=2	16	19	16	1224	42.95	1.113	1.753	0.801743	0.0803683	1044.5	1282.3	1163.4	1425.1	2326.4	1770
Q15746	Myosin light chain kinase, smooth muscle OS=Homo sapiens (Human) OX=9606 GN=MYLK PE=1 SV=4	14	19	19	1914	36.81	1.641	1.163	0.101032	0.64759	802.5	910.8	1359.6	1447.1	830.8	1189.3
Q8IYB3	Serine/arginine repetitive matrix protein 1 OS=Homo sapiens (Human) OX=9606 GN=SRRM1 PE=1 SV=2	15	19	11	904	49.81	0.552	0.384	0.000972388	0.000188945	2937.4	2839.3	1552.7	1634.1	1142.9	1076
P07900	Heat shock protein HSP 90-alpha OS=Homo sapiens (Human) OX=9606 GN=HSP90AA1 PE=1 SV=5	23	19	6	732	43.85	1.003	1.601	0.999788	0.118482	833.8	758.3	707.7	899	1476.8	1097.6
Q8WXI9	Transcriptional repressor p66-beta OS=Homo sapiens (Human) OX=9606 GN=GATAD2B PE=1 SV=1	27	19	12	593	41.4	1.472	1.499	0.115653	0.104268	1418.6	1816.3	2578.1	2166.7	2284.3	2533.8
Q9UQ35	Serine/arginine repetitive matrix protein 2 OS=Homo sapiens (Human) OX=9606 GN=SRRM2 PE=1 SV=2	9	19	19	2752	41.45	0.644	0.512	0.00795441	0.00235729	1888.3	2005.4	1194.9	1315.7	963.9	1031.7
A1L390	Pleckstrin homology domain-containing family G member 3 OS=Homo sapiens (Human) OX=9606 GN=PLEKHG3 PE=1 SV=1	16	19	16	1219	50.89	1.757	1.217	0.29276	0.805946	822.1	1369.4	1736.5	2000.8	996.4	1673.5
O15439	Multidrug resistance-associated protein 4 OS=Homo sapiens (Human) OX=9606 GN=ABCC4 PE=1 SV=3	19	19	18	1325	54.22	1.346	1.122	0.496224	0.878727	948.4	1603.6	1691.5	1629.8	1238.9	1546.5
Q8WYP5	Protein ELYS OS=Homo sapiens (Human) OX=9606 GN=AHCTF1 PE=1 SV=3	11	19	19	2266	36.37	1.009	1.654	0.996995	0.0572321	1348.8	1428.3	1321.2	1485.9	2644	1994
P51149	Ras-related protein Rab-7a OS=Homo sapiens (Human) OX=9606 GN=RAB7A PE=1 SV=1	73	19	13	207	47.54	1.078	1.057	0.349214	0.509245	1900.4	2095.8	2170.1	2131.2	2061.9	2159.8
Q13045	Protein flightless-1 homolog OS=Homo sapiens (Human) OX=9606 GN=FLII PE=1 SV=2	15	19	16	1269	35.91	1.364	1.676	0.249443	0.083902	1151.5	1595.5	1709.3	1998.4	2373.5	2174.4
O95817	BAG family molecular chaperone regulator 3 OS=Homo sapiens (Human) OX=9606 GN=BAG3 PE=1 SV=3	31	18	13	575	43.28	1.081	1.539	0.674256	0.0304771	1052.5	1075.2	1221.2	1082.1	1782.8	1504
O43143	Pre-mRNA-splicing factor ATP-dependent RNA helicase DHX15 OS=Homo sapiens (Human) OX=9606 GN=DHX15 PE=1 SV=2	22	18	16	795	27.16	0.864	1.029	0.535982	0.97075	1828.4	1528.3	1420.3	1470	1938.8	1526.3
Q9ULH0	Kinase D-interacting substrate of 220 kDa OS=Homo sapiens (Human) OX=9606 GN=KIDINS220 PE=1 SV=3	12	18	17	1771	26.16	1.297	1.013	0.375374	0.996611	818.2	1175.8	1300.6	1243.9	914.6	1079.2
Q14152	Eukaryotic translation initiation factor 3 subunit A OS=Homo sapiens (Human) OX=9606 GN=EIF3A PE=1 SV=1	11	18	16	1382	25	1.123	1.492	0.800101	0.203971	966.2	1263.7	1065.4	1446.4	1770.7	1534.7
Q9UNF1	Melanoma-associated antigen D2 OS=Homo sapiens (Human) OX=9606 GN=MAGED2 PE=1 SV=2	29	18	13	606	43	0.941	1.539	0.829901	0.0472392	2103.4	1854.5	1778.4	1942.9	3349.2	2759.6
Q10471	Polypeptide N-acetylgalactosaminyltransferase 2 OS=Homo sapiens (Human) OX=9606 GN=GALNT2 PE=1 SV=1	27	18	15	571	36.52	1.046	1.165	0.845793	0.279825	2727	3006.2	2831.4	3170.5	3555.5	3131.5
P36957	Dihydrolipoyllysine-residue succinyltransferase component of 2-oxoglutarate dehydrogenase complex, mitochondrial OS=Homo sapiens (Human) OX=9606 GN=DLST PE=1 SV=4	31	18	13	453	54.49	0.662	0.535	0.0745738	0.0249995	4338.7	3439.4	2772.7	2358.9	2055.1	2075.5
P04899	Guanine nucleotide-binding protein G(i) subunit alpha-2 OS=Homo sapiens (Human) OX=9606 GN=GNAI2 PE=1 SV=3	44	18	7	355	60.97	1.164	1.064	0.813132	0.96453	1805.5	3051.9	3114.7	2398.4	2537.1	2457.3
O15226	NF-kappa-B-repressing factor OS=Homo sapiens (Human) OX=9606 GN=NKRF PE=1 SV=2	24	18	17	690	43.2	1.039	1.752	0.882109	0.0117751	1239.1	1270.5	1306.3	1301.8	2420.2	1997.2
P61026	Ras-related protein Rab-10 OS=Homo sapiens (Human) OX=9606 GN=RAB10 PE=1 SV=1	53	18	9	200	48.38	1.023	1.01	0.968209	0.994013	3526.2	4418.9	4098.1	3978.4	3964.5	4007.5
O76021	Ribosomal L1 domain-containing protein 1 OS=Homo sapiens (Human) OX=9606 GN=RSL1D1 PE=1 SV=3	30	18	15	490	46.27	0.92	1.233	0.760262	0.294843	2232.9	1895.5	1808.6	1980.1	2809.1	2291
Q5JTV8	Torsin-1A-interacting protein 1 OS=Homo sapiens (Human) OX=9606 GN=TOR1AIP1 PE=1 SV=2	38	18	17	583	42.22	1.077	1.23	0.397495	0.048037	1200.7	1283.8	1273.7	1404.1	1514.1	1539.9
P31689	DnaJ homolog subfamily A member 1 OS=Homo sapiens (Human) OX=9606 GN=DNAJA1 PE=1 SV=2	50	17	14	397	41.83	0.996	2.904	0.999486	0.00715623	707.1	751.5	704.7	748.2	2455.8	1824.1
Q8IWZ3	Ankyrin repeat and KH domain-containing protein 1 OS=Homo sapiens (Human) OX=9606 GN=ANKHD1 PE=1 SV=1	9	17	17	2542	46.81	1.092	2.281	0.85781	0.0297782	1103.5	1185.7	1261.3	1236.7	3172.3	2146.5
Q9UJS0	Calcium-binding mitochondrial carrier protein Aralar2 OS=Homo sapiens (Human) OX=9606 GN=SLC25A13 PE=1 SV=2	19	17	11	675	29.4	0.911	1.074	0.384519	0.535647	1098.1	1067	993	978.7	1248.5	1081.9
O00186	Syntaxin-binding protein 3 OS=Homo sapiens (Human) OX=9606 GN=STXBP3 PE=1 SV=2	24	17	14	592	37.47	1.053	1.011	0.949199	0.99746	1192.1	1750.5	1628.6	1421.4	1432.7	1490.1
Q8N1F7	Nuclear pore complex protein Nup93 OS=Homo sapiens (Human) OX=9606 GN=NUP93 PE=1 SV=2	20	17	15	819	38.76	1.022	1.299	0.954371	0.0740797	2509.3	2356.5	2369.3	2605.1	3385.6	2947.9
Q15029	116 kDa U5 small nuclear ribonucleoprotein component OS=Homo sapiens (Human) OX=9606 GN=EFTUD2 PE=1 SV=1	19	17	16	972	37.39	0.932	1.63	0.882829	0.0852575	1287.4	1200.3	1091.2	1230.5	2384.7	1721.5
Q8N3V7	Synaptopodin OS=Homo sapiens (Human) OX=9606 GN=SYNPO PE=1 SV=2	21	17	15	929	29.31	1.41	1.094	0.242493	0.857677	766.7	1024.6	1264.5	1235.6	841.6	1117.2
Q6WCQ1	Myosin phosphatase Rho-interacting protein OS=Homo sapiens (Human) OX=9606 GN=MPRIP PE=1 SV=3	21	17	16	1025	47.88	1.049	0.868	0.817137	0.2948	1288.8	1339.3	1371.2	1385.3	1040.6	1249.4
Q9BSJ8	Extended synaptotagmin-1 OS=Homo sapiens (Human) OX=9606 GN=ESYT1 PE=1 SV=1	18	17	16	1104	45.02	1.084	1.236	0.50001	0.0881167	910.9	1030.9	1001.9	1100.9	1193.8	1201.3
P51148	Ras-related protein Rab-5C OS=Homo sapiens (Human) OX=9606 GN=RAB5C PE=1 SV=2	45	17	5	216	51.29	1.128	1.101	0.180836	0.273687	469.8	526.9	554	568.5	557.3	539
Q8NFW8	N-acylneuraminate cytidylyltransferase OS=Homo sapiens (Human) OX=9606 GN=CMAS PE=1 SV=2	38	17	13	434	42.75	0.589	0.379	0.162941	0.0377058	5251.5	3407.9	2623.2	2364.5	1817	1411.6
Q99569	Plakophilin-4 OS=Homo sapiens (Human) OX=9606 GN=PKP4 PE=1 SV=2	17	17	14	1192	31.82	1.494	1.416	0.13149	0.178737	534.4	730	989.5	879.9	837.1	934
Q8WUF5	RelA-associated inhibitor OS=Homo sapiens (Human) OX=9606 GN=PPP1R13L PE=1 SV=4	25	17	16	828	35.41	1.293	1.201	0.192414	0.350028	1159.3	1371.3	1783.2	1491	1432.6	1599.8
Q96AG4	Leucine-rich repeat-containing protein 59 OS=Homo sapiens (Human) OX=9606 GN=LRRC59 PE=1 SV=1	37	17	12	307	46.72	1.235	1.333	0.313185	0.177686	1653.4	1899.3	1972.5	2428.9	2196.6	2541.3
Q9Y4W6	AFG3-like protein 2 OS=Homo sapiens (Human) OX=9606 GN=AFG3L2 PE=1 SV=2	17	17	14	797	35.58	1.098	1.168	0.423474	0.1796	1560.2	1756.3	1725.7	1913.2	1934	1932.7
Q01650	Large neutral amino acids transporter small subunit 1 OS=Homo sapiens (Human) OX=9606 GN=SLC7A5 PE=1 SV=2	20	17	9	507	41.21	1.296	1.074	0.698909	0.969795	1194.3	2473.5	2383.4	2082.7	1815.9	1877.8
Q8NG31	Kinetochore scaffold 1 OS=Homo sapiens (Human) OX=9606 GN=KNL1 PE=1 SV=3	7	16	15	2342	33.09	1.165	2.191	0.532235	0.0178257	870.6	871.1	1039.7	990.7	2228.6	1634.2
P05187	Alkaline phosphatase, placental type OS=Homo sapiens (Human) OX=9606 GN=ALPP PE=1 SV=2	24	16	6	535	31.79	1.188	0.823	0.79876	0.755124	599.5	1055.7	1071.8	833.6	608.1	705.1
P55884	Eukaryotic translation initiation factor 3 subunit B OS=Homo sapiens (Human) OX=9606 GN=EIF3B PE=1 SV=3	23	16	15	814	38.94	1.029	1.641	0.986329	0.133892	1107.3	1313.6	1070.1	1438.2	2267.6	1727.6
P40939	Trifunctional enzyme subunit alpha, mitochondrial OS=Homo sapiens (Human) OX=9606 GN=HADHA PE=1 SV=2	26	16	16	763	29.08	1.4	1.539	0.338533	0.221512	795.7	952.8	984.4	1510.2	1249.5	1436.2
P63010	AP-2 complex subunit beta OS=Homo sapiens (Human) OX=9606 GN=AP2B1 PE=1 SV=1	16	16	10	937	32.9	1.383	1.176	0.350662	0.713864	640.2	876.6	903.8	1188.3	783.3	990.2
Q13501	Sequestosome-1 OS=Homo sapiens (Human) OX=9606 GN=SQSTM1 PE=1 SV=1	42	16	9	440	57.15	0.227	0.235	0.0131589	0.014103	5243.5	3138.6	958.8	881.4	1010.8	898.4
P62805	Histone H4 OS=Homo sapiens (Human) OX=9606 GN=H4C12 PE=1 SV=2	42	16	5	103	32.56	0.795	0.628	0.162948	0.0287073	2713.1	2266.4	1878.7	2070.1	1625	1493.7
P07910	Heterogeneous nuclear ribonucleoproteins C1/C2 OS=Homo sapiens (Human) OX=9606 GN=HNRNPC PE=1 SV=4	30	16	12	306	46.06	0.655	0.755	0.218887	0.423615	5060.2	3360	2546.6	2861	3454.2	2805.5
Q5T4S7	E3 ubiquitin-protein ligase UBR4 OS=Homo sapiens (Human) OX=9606 GN=UBR4 PE=1 SV=1	4	16	16	5183	23.47	1.057	1.713	0.927536	0.0702159	821.9	802.4	835.3	881.4	1661.4	1164.2
P42166	Lamina-associated polypeptide 2, isoform alpha OS=Homo sapiens (Human) OX=9606 GN=TMPO PE=1 SV=2	30	16	15	694	42.88	1.122	1.309	0.466657	0.101754	672.6	674.4	712.3	802.3	961.4	808.4
P13797	Plastin-3 OS=Homo sapiens (Human) OX=9606 GN=PLS3 PE=1 SV=4	29	16	13	630	25.16	1.384	1.013	0.603335	0.999094	379.5	702.2	646.9	789.3	427.4	639.3
Q96PE2	Rho guanine nucleotide exchange factor 17 OS=Homo sapiens (Human) OX=9606 GN=ARHGEF17 PE=1 SV=1	11	16	15	2063	36.96	1.309	1.3	0.0716473	0.0765946	748.3	817.1	1015	1032.4	939	1100.1
Q9H307	Pinin OS=Homo sapiens (Human) OX=9606 GN=PNN PE=1 SV=5	21	16	14	717	52.03	0.713	0.495	0.126328	0.0194609	4868.3	3893.9	2843.6	3389.8	2220.8	2092.5
Q86V48	Leucine zipper protein 1 OS=Homo sapiens (Human) OX=9606 GN=LUZP1 PE=1 SV=2	21	16	16	1076	45.61	1.883	1.364	0.154038	0.494305	701.8	1121.3	1578.8	1766.7	1016.7	1440.6
Q96RT1	Erbin OS=Homo sapiens (Human) OX=9606 GN=ERBIN PE=1 SV=2	13	16	15	1412	34.85	1.225	1.385	0.389295	0.170382	858.5	1112.1	1290.5	1109.6	1432.8	1277.6
O75376	Nuclear receptor corepressor 1 OS=Homo sapiens (Human) OX=9606 GN=NCOR1 PE=1 SV=2	7	16	12	2440	35	1.351	1.719	0.0851199	0.0180688	466.1	499.1	721.6	588	841.3	816.9
P47755	F-actin-capping protein subunit alpha-2 OS=Homo sapiens (Human) OX=9606 GN=CAPZA2 PE=1 SV=3	44	16	5	286	53.21	2.161	1.618	0.247787	0.49444	283.6	628	866.6	959.9	544.1	856.7
P05388	60S acidic ribosomal protein P0 OS=Homo sapiens (Human) OX=9606 GN=RPLP0 PE=1 SV=1	48	16	11	317	40.13	0.915	1.431	0.838638	0.189524	1050.9	934.2	810.9	1014.4	1625.1	1236.8
Q15393	Splicing factor 3B subunit 3 OS=Homo sapiens (Human) OX=9606 GN=SF3B3 PE=1 SV=4	13	16	14	1217	21.75	0.925	1.297	0.818945	0.244665	878.2	769.6	694.3	832.2	1184.9	958.9
O00571	ATP-dependent RNA helicase DDX3X OS=Homo sapiens (Human) OX=9606 GN=DDX3X PE=1 SV=3	22	16	14	662	40.18	1.103	1.237	0.424041	0.0996534	1747	1874.6	2078.5	1915.2	2382	2103.6
P31943	Heterogeneous nuclear ribonucleoprotein H OS=Homo sapiens (Human) OX=9606 GN=HNRNPH1 PE=1 SV=4	34	16	5	449	45.79	1.306	1.628	0.123141	0.0269372	433	480.4	655.9	540.8	764.1	721.6
Q15366	Poly(rC)-binding protein 2 OS=Homo sapiens (Human) OX=9606 GN=PCBP2 PE=1 SV=1	37	16	6	365	36.4	1.016	1.36	0.982472	0.0767874	1640.4	1483.2	1568.8	1600.3	2330.1	1931.9
P16435	NADPH--cytochrome P450 reductase OS=Homo sapiens (Human) OX=9606 GN=POR PE=1 SV=2	24	16	15	677	32.73	1.032	1.274	0.809195	0.0333148	1802	1904.7	1832.8	1996.2	2440.3	2282.8
Q5BKZ1	DBIRD complex subunit ZNF326 OS=Homo sapiens (Human) OX=9606 GN=ZNF326 PE=1 SV=2	25	16	11	582	37.5	1.421	1.356	0.0650163	0.0921189	662.3	666.9	1041.3	856.2	850	955.7
Q8N556	Actin filament-associated protein 1 OS=Homo sapiens (Human) OX=9606 GN=AFAP1 PE=1 SV=2	24	16	14	730	38.32	1.533	1.466	0.138865	0.175245	1220.5	1473.8	1785.8	2366	1799.1	2149.5
O60884	DnaJ homolog subfamily A member 2 OS=Homo sapiens (Human) OX=9606 GN=DNAJA2 PE=1 SV=1	32	15	13	412	34	0.998	2.412	0.999851	0.00956856	1334.9	1331.6	1329.2	1332.2	3704.5	2792
Q9Y6Y8	SEC23-interacting protein OS=Homo sapiens (Human) OX=9606 GN=SEC23IP PE=1 SV=1	11	15	13	1000	30.67	1.08	2.121	0.693862	0.00718704	1170.2	1224.7	1213.7	1378.5	2766.3	2329.8
Q4KMQ1	Taperin OS=Homo sapiens (Human) OX=9606 GN=TPRN PE=1 SV=2	26	15	12	711	29.6	1.203	0.946	0.490067	0.922983	551.6	735.8	777.7	755.8	545.5	665.9
Q9H4A3	Serine/threonine-protein kinase WNK1 OS=Homo sapiens (Human) OX=9606 GN=WNK1 PE=1 SV=2	7	15	14	2382	23.65	1.006	1.717	0.997957	0.0189366	792.5	762.1	761.7	801.7	1483.6	1200.7
Q5VYK3	Proteasome adapter and scaffold protein ECM29 OS=Homo sapiens (Human) OX=9606 GN=ECPAS PE=1 SV=2	9	15	13	1845	21.83	0.925	1.283	0.563383	0.0735387	582.5	557.7	494	562.2	769.5	695
P51572	B-cell receptor-associated protein 31 OS=Homo sapiens (Human) OX=9606 GN=BCAP31 PE=1 SV=3	47	15	12	246	35.52	0.783	1.068	0.0845446	0.673812	3296.7	2927.6	2408.5	2456.6	3538.6	3108.7
Q92747	Actin-related protein 2/3 complex subunit 1A OS=Homo sapiens (Human) OX=9606 GN=ARPC1A PE=2 SV=2	39	15	11	370	30.77	1.478	1.06	0.457471	0.977686	1372.1	2283.7	2698.1	2535.2	1479.1	2378.9
O00410	Importin-5 OS=Homo sapiens (Human) OX=9606 GN=IPO5 PE=1 SV=4	16	15	13	1097	28.23	1.139	1.462	0.181831	0.012133	601.3	564.2	629.2	699.6	872.2	831.5
P78527	DNA-dependent protein kinase catalytic subunit OS=Homo sapiens (Human) OX=9606 GN=PRKDC PE=1 SV=3	4	15	15	4128	27.83	0.983	1.363	0.979364	0.0754897	1062.7	1048.7	989.3	1088.8	1582.4	1308
Q8WUM0	Nuclear pore complex protein Nup133 OS=Homo sapiens (Human) OX=9606 GN=NUP133 PE=1 SV=2	14	15	14	1156	32.86	1.009	1.348	0.994934	0.103015	575.6	547	546.6	586.8	843	678.3
P39656	Dolichyl-diphosphooligosaccharide--protein glycosyltransferase 48 kDa subunit OS=Homo sapiens (Human) OX=9606 GN=DDOST PE=1 SV=4	24	15	11	456	34.59	1.007	1.173	0.978067	0.0369839	1596.4	1702.5	1629	1691.5	1971.5	1898.2
P61106	Ras-related protein Rab-14 OS=Homo sapiens (Human) OX=9606 GN=RAB14 PE=1 SV=4	64	15	10	215	39.73	1.023	1.059	0.946579	0.720398	1215.4	1309	1203.6	1382.1	1290	1382.8
Q9BPX5	Actin-related protein 2/3 complex subunit 5-like protein OS=Homo sapiens (Human) OX=9606 GN=ARPC5L PE=1 SV=1	68	15	8	153	37.87	1.271	1.055	0.631056	0.973734	1477.5	2187.7	2510.9	2081	1549.3	2322.2
Q9HCK8	Chromodomain-helicase-DNA-binding protein 8 OS=Homo sapiens (Human) OX=9606 GN=CHD8 PE=1 SV=5	6	15	8	2581	27.39	1.01	1.951	0.995	0.0138236	508	511.7	497.1	532.9	1118.3	884.9
Q92538	Golgi-specific brefeldin A-resistance guanine nucleotide exchange factor 1 OS=Homo sapiens (Human) OX=9606 GN=GBF1 PE=1 SV=2	9	15	14	1859	24.96	1.05	1.389	0.688185	0.0193168	1255.7	1236.6	1243.8	1375.7	1809.6	1655.5
P60842	Eukaryotic initiation factor 4A-I OS=Homo sapiens (Human) OX=9606 GN=EIF4A1 PE=1 SV=1	32	15	10	406	35.58	1.017	1.107	0.982671	0.584886	1106.7	1095.5	1102.9	1136.8	1366.5	1087.7
P54886	Delta-1-pyrroline-5-carboxylate synthase OS=Homo sapiens (Human) OX=9606 GN=ALDH18A1 PE=1 SV=2	18	15	12	795	22.16	0.823	0.641	0.302148	0.050384	669.5	541.7	496.9	494.3	416.8	357.7
Q9UPQ0	LIM and calponin homology domains-containing protein 1 OS=Homo sapiens (Human) OX=9606 GN=LIMCH1 PE=1 SV=4	18	15	15	1083	34.09	1.369	1.024	0.341451	0.990909	918.9	1306.5	1471.7	1528	973.2	1294
Q7Z589	BRCA2-interacting transcriptional repressor EMSY OS=Homo sapiens (Human) OX=9606 GN=EMSY PE=1 SV=2	11	14	14	1322	21.15	1	2.647	1	0.01228	309	310	317.8	301.4	969.7	692.2
Q6R327	Rapamycin-insensitive companion of mTOR OS=Homo sapiens (Human) OX=9606 GN=RICTOR PE=1 SV=1	10	14	14	1708	27.27	1.303	2.347	0.175022	0.00863377	938.7	1019.8	1289	1260.5	2601.4	2026.1
Q14432	cGMP-inhibited 3',5'-cyclic phosphodiesterase A OS=Homo sapiens (Human) OX=9606 GN=PDE3A PE=1 SV=3	17	14	14	1141	38.84	1.169	2.648	0.224046	0.00182136	923.4	1031.3	1076.5	1208	2683.1	2489.5
P05362	Intercellular adhesion molecule 1 OS=Homo sapiens (Human) OX=9606 GN=ICAM1 PE=1 SV=2	32	14	12	532	24.41	0.958	0.922	0.86739	0.630899	528.9	622.2	580.4	520.8	540.2	518.4
P61981	14-3-3 protein gamma OS=Homo sapiens (Human) OX=9606 GN=YWHAG PE=1 SV=2	47	14	7	247	32.23	1.063	1.172	0.614034	0.147299	1216.4	1387	1400.3	1361.7	1568.2	1478.8
Q15365	Poly(rC)-binding protein 1 OS=Homo sapiens (Human) OX=9606 GN=PCBP1 PE=1 SV=2	40	14	6	356	35.94	0.973	1.289	0.953331	0.135985	666.6	598.6	612.3	617.1	898.6	737.5
P04406	Glyceraldehyde-3-phosphate dehydrogenase OS=Homo sapiens (Human) OX=9606 GN=GAPDH PE=1 SV=3	39	14	10	335	29.91	1.019	0.628	0.996889	0.28349	1604.1	1336.3	1132.4	1964	851.1	993.3
O94905	Erlin-2 OS=Homo sapiens (Human) OX=9606 GN=ERLIN2 PE=1 SV=1	40	14	9	339	29.01	1.056	1.053	0.668075	0.69082	1756.2	1621.5	1743.2	1821	1880.2	1679.5
Q9NQC3	Reticulon-4 OS=Homo sapiens (Human) OX=9606 GN=RTN4 PE=1 SV=2	10	14	7	1192	28.08	1.042	1.135	0.892914	0.431397	1166.7	1151.2	1089.9	1336.9	1360.9	1270.5
Q9NVI7	ATPase family AAA domain-containing protein 3A OS=Homo sapiens (Human) OX=9606 GN=ATAD3A PE=1 SV=2	23	14	5	634	34.57	0.998	0.898	0.993125	0.0319076	1913.3	1940	1882.5	1962.2	1756.3	1703.6
P46379	Large proline-rich protein BAG6 OS=Homo sapiens (Human) OX=9606 GN=BAG6 PE=1 SV=2	14	14	11	1132	32.91	0.92	1.425	0.701174	0.0723155	605.6	585.2	550.4	544.7	955.2	753.3
Q9BQI0	Allograft inflammatory factor 1-like OS=Homo sapiens (Human) OX=9606 GN=AIF1L PE=1 SV=1	43	14	6	150	18.3	1.804	1.407	0.280812	0.573993	906.2	1503.1	2204.8	2009.6	1244.2	2167.7
Q9UHI6	Probable ATP-dependent RNA helicase DDX20 OS=Homo sapiens (Human) OX=9606 GN=DDX20 PE=1 SV=2	22	14	14	824	31.94	0.934	1.202	0.695749	0.194247	770.6	801.7	708.3	760.8	1031.9	865.6
Q04637	Eukaryotic translation initiation factor 4 gamma 1 OS=Homo sapiens (Human) OX=9606 GN=EIF4G1 PE=1 SV=4	11	14	11	1599	24.79	1.083	1.482	0.799245	0.0932227	640.8	776.1	692.1	843.3	1103.3	989.6
Q13561	Dynactin subunit 2 OS=Homo sapiens (Human) OX=9606 GN=DCTN2 PE=1 SV=4	32	14	11	401	39.68	1.403	1.546	0.203501	0.11909	971.3	1365.4	1521.6	1714.7	1736.2	1825.6
P35658	Nuclear pore complex protein Nup214 OS=Homo sapiens (Human) OX=9606 GN=NUP214 PE=1 SV=2	9	14	13	2090	20.25	1.099	1.521	0.506125	0.0232692	1137	1196.7	1244.2	1321.2	1929.5	1632.4
Q14244	Ensconsin OS=Homo sapiens (Human) OX=9606 GN=MAP7 PE=1 SV=1	20	14	14	749	30.25	1.089	1.229	0.622139	0.176881	1146.6	1096.8	1305.5	1142.1	1277.5	1486.9
O95782	AP-2 complex subunit alpha-1 OS=Homo sapiens (Human) OX=9606 GN=AP2A1 PE=1 SV=3	14	14	12	977	25.13	1.555	1.216	0.309225	0.730861	545.7	820.8	894	1212	693.8	953.9
Q14008	Cytoskeleton-associated protein 5 OS=Homo sapiens (Human) OX=9606 GN=CKAP5 PE=1 SV=3	8	14	14	2032	21.02	1.133	1.777	0.627338	0.0393896	449.3	491.2	461.5	614.4	864	806.4
P07195	L-lactate dehydrogenase B chain OS=Homo sapiens (Human) OX=9606 GN=LDHB PE=1 SV=2	38	14	10	334	38.47	1.314	1.812	0.628851	0.224216	1504.7	1463.9	1441.5	2639	3114.8	2321.2
Q13085	Acetyl-CoA carboxylase 1 OS=Homo sapiens (Human) OX=9606 GN=ACACA PE=1 SV=2	7	14	14	2346	26	1.3	1.784	0.276874	0.0479866	470.2	651.4	700.9	738.7	1012.9	962.6
Q27J81	Inverted formin-2 OS=Homo sapiens (Human) OX=9606 GN=INF2 PE=1 SV=2	16	14	13	1249	43.82	1.608	1.238	0.280511	0.697411	1200	1754.9	1943.2	2800.8	1543.6	2092.6
Q15369	Elongin-C OS=Homo sapiens (Human) OX=9606 GN=ELOC PE=1 SV=1	58	14	5	112	34.82	0.676	0.504	0.207937	0.0587173	1724.7	1166.1	998.1	919.7	771.1	663.7
P61326	Protein mago nashi homolog OS=Homo sapiens (Human) OX=9606 GN=MAGOH PE=1 SV=1	53	14	9	146	34.52	0.511	0.297	0.0664216	0.0134738	3384.4	2254	1336.3	1492	874.1	770.4
P54709	Sodium/potassium-transporting ATPase subunit beta-3 OS=Homo sapiens (Human) OX=9606 GN=ATP1B3 PE=1 SV=1	33	14	9	279	38.81	1.445	1.203	0.4759	0.798398	1911.9	3564.4	4132.4	3442.8	2830.4	3484.6
P07237	Protein disulfide-isomerase OS=Homo sapiens (Human) OX=9606 GN=P4HB PE=1 SV=3	22	14	12	508	31.99	1.591	1.533	0.0454253	0.0562561	2023	2080.8	2993.4	3559.9	3468.4	2854.1
Q9ULX6	A-kinase anchor protein 8-like OS=Homo sapiens (Human) OX=9606 GN=AKAP8L PE=1 SV=4	22	13	9	646	31.08	1.123	2.433	0.635104	0.00999825	300.6	331.3	360.1	348.9	879.6	670.5
Q9NZB2	Constitutive coactivator of PPAR-gamma-like protein 1 OS=Homo sapiens (Human) OX=9606 GN=FAM120A PE=1 SV=2	12	13	10	1118	28.54	0.973	2.151	0.973047	0.0160503	764.6	709.3	688.2	746.6	1816.7	1381.7
Q9C0J8	pre-mRNA 3' end processing protein WDR33 OS=Homo sapiens (Human) OX=9606 GN=WDR33 PE=1 SV=2	11	13	11	1336	23.15	1.186	2.128	0.377745	0.012167	906.6	1033.8	1122.2	1173.8	2304.2	1841.1
O15061	Synemin OS=Homo sapiens (Human) OX=9606 GN=SYNM PE=1 SV=2	10	13	13	1565	28.9	1.317	1.421	0.106823	0.0591666	699.1	823.8	1067.1	936.4	1043.4	1114.1
Q2KHR3	Glutamine and serine-rich protein 1 OS=Homo sapiens (Human) OX=9606 GN=QSER1 PE=1 SV=3	9	13	13	1735	23.88	0.793	1.812	0.420032	0.0660091	1191.9	1038.2	925.5	840.7	2401.7	1692
Q07021	Complement component 1 Q subcomponent-binding protein, mitochondrial OS=Homo sapiens (Human) OX=9606 GN=C1QBP PE=1 SV=1	32	13	6	282	39.56	1.126	1.411	0.647765	0.133725	1356.4	1654.6	1504.1	1891.4	2126	2102.9
Q07666	KH domain-containing, RNA-binding, signal transduction-associated protein 1 OS=Homo sapiens (Human) OX=9606 GN=KHDRBS1 PE=1 SV=1	28	13	8	443	25.93	1.224	1.879	0.252681	0.0162987	1149.5	1088.7	1498	1252.2	2274.1	1943.3
O60437	Periplakin OS=Homo sapiens (Human) OX=9606 GN=PPL PE=1 SV=4	8	13	13	1756	24.23	1.541	1.215	0.162943	0.556176	388.3	458.1	699.9	603.2	429.5	611.2
Q15293	Reticulocalbin-1 OS=Homo sapiens (Human) OX=9606 GN=RCN1 PE=1 SV=1	34	13	9	331	38.16	1.391	1.559	0.0433696	0.019453	1545.6	1717.8	2441.6	2104.6	2515.6	2564.1
Q08380	Galectin-3-binding protein OS=Homo sapiens (Human) OX=9606 GN=LGALS3BP PE=1 SV=1	19	13	10	585	33.47	1.007	1.515	0.998942	0.137117	1096.3	925	1019.3	1008.1	1798.8	1294.7
P30084	Enoyl-CoA hydratase, mitochondrial OS=Homo sapiens (Human) OX=9606 GN=ECHS1 PE=1 SV=4	43	13	10	290	38.26	0.519	0.394	0.121282	0.0515544	2821.8	1742.3	1235.9	1073.1	980	779.1
P62258	14-3-3 protein epsilon OS=Homo sapiens (Human) OX=9606 GN=YWHAE PE=1 SV=1	39	13	7	255	26.06	1.19	1.356	0.0441087	0.00933031	700.2	754.1	861	868	1016.7	955.5
P20340	Ras-related protein Rab-6A OS=Homo sapiens (Human) OX=9606 GN=RAB6A PE=1 SV=3	31	13	6	208	23.13	0.802	0.849	0.0648447	0.131234	1177.9	1060.4	855.2	938.8	935	961.9
P61019	Ras-related protein Rab-2A OS=Homo sapiens (Human) OX=9606 GN=RAB2A PE=1 SV=1	59	13	10	212	32.5	0.973	1.046	0.853822	0.67631	1050.7	1157.8	1041.9	1105.9	1177.1	1129.8
Q9Y618	Nuclear receptor corepressor 2 OS=Homo sapiens (Human) OX=9606 GN=NCOR2 PE=1 SV=3	6	13	10	2514	24.49	1.281	1.405	0.0149811	0.00606063	365.6	383.4	498.1	462	533.6	518.8
Q9Y2X3	Nucleolar protein 58 OS=Homo sapiens (Human) OX=9606 GN=NOP58 PE=1 SV=1	27	13	11	529	29.22	0.679	0.806	0.183445	0.470466	1649.6	1194.7	955.2	950.6	1268.8	1008.5
Q15758	Neutral amino acid transporter B(0) OS=Homo sapiens (Human) OX=9606 GN=SLC1A5 PE=1 SV=2	19	13	8	541	27.04	0.894	0.743	0.641755	0.158141	2311.7	2625.5	2494.4	1946.2	1791.3	1871.7
O00161	Synaptosomal-associated protein 23 OS=Homo sapiens (Human) OX=9606 GN=SNAP23 PE=1 SV=1	59	13	9	211	38.5	1.039	0.742	0.984503	0.482705	1270.6	2068.8	1935	1467.5	1210	1194.6
P35221	Catenin alpha-1 OS=Homo sapiens (Human) OX=9606 GN=CTNNA1 PE=1 SV=1	15	13	11	906	20.26	1.411	1.344	0.194475	0.258936	792	1096.9	1417.5	1219.6	1222.2	1283.8
Q9Y490	Talin-1 OS=Homo sapiens (Human) OX=9606 GN=TLN1 PE=1 SV=3	5	13	13	2541	14.61	1.169	1.364	0.630045	0.26646	843.6	1095.2	975.3	1295.5	1328.1	1294.4
P52948	Nuclear pore complex protein Nup98-Nup96 OS=Homo sapiens (Human) OX=9606 GN=NUP98 PE=1 SV=4	8	13	12	1817	25.48	1.068	1.318	0.502867	0.0270682	903.8	869.2	935.9	958	1240.5	1100
Q5JPE7	Nodal modulator 2 OS=Homo sapiens (Human) OX=9606 GN=NOMO2 PE=1 SV=1	14	13	13	1267	19.96	1.232	1.295	0.209803	0.134291	446	534.1	561.2	644.1	625.1	638.9
P63104	14-3-3 protein zeta/delta OS=Homo sapiens (Human) OX=9606 GN=YWHAZ PE=1 SV=1	42	13	5	245	34.56	1.57	1.489	0.0151459	0.0214763	669.3	736.5	1039.7	1168.2	1087.3	1004.7
Q96S66	Chloride channel CLIC-like protein 1 OS=Homo sapiens (Human) OX=9606 GN=CLCC1 PE=1 SV=1	20	13	11	551	28.66	1.014	1.118	0.9883	0.523632	1988.6	2341.5	2058.1	2324.4	2298.1	2534.8
Q96EY1	DnaJ homolog subfamily A member 3, mitochondrial OS=Homo sapiens (Human) OX=9606 GN=DNAJA3 PE=1 SV=2	28	13	10	480	23.32	0.677	1.285	0.265666	0.499088	1630.1	1125.7	943.4	892.6	2029.3	1492.9
O60664	Perilipin-3 OS=Homo sapiens (Human) OX=9606 GN=PLIN3 PE=1 SV=3	30	13	11	434	25.59	1.312	1.193	0.417355	0.647859	1055	1348.9	1524.7	1606.2	1179.4	1718.1
Q9ULD2	Microtubule-associated tumor suppressor 1 OS=Homo sapiens (Human) OX=9606 GN=MTUS1 PE=1 SV=2	11	13	13	1270	16.47	1.048	1.852	0.855648	0.0115901	557.6	547.1	606.3	553	1124.5	930.2
P23396	40S ribosomal protein S3 OS=Homo sapiens (Human) OX=9606 GN=RPS3 PE=1 SV=2	44	13	11	243	30.6	1.116	1.136	0.596755	0.518765	1428.6	1346.4	1386.7	1728.7	1666.7	1488.6
Q5JWF2	Guanine nucleotide-binding protein G(s) subunit alpha isoforms XLas OS=Homo sapiens (Human) OX=9606 GN=GNAS PE=1 SV=2	11	13	7	1037	38.22	0.939	0.893	0.962117	0.885358	751.1	1193	1052.3	750.9	879.4	812.4
Q8WVM8	Sec1 family domain-containing protein 1 OS=Homo sapiens (Human) OX=9606 GN=SCFD1 PE=1 SV=4	26	13	11	642	37.28	1.088	1.271	0.447121	0.0582375	547.9	602.4	590.5	662.1	734	726
P42345	Serine/threonine-protein kinase mTOR OS=Homo sapiens (Human) OX=9606 GN=MTOR PE=1 SV=1	6	13	13	2549	25.99	1.145	1.628	0.332316	0.0172459	536.7	633.9	643.4	693.4	979.2	920.7
Q14677	Clathrin interactor 1 OS=Homo sapiens (Human) OX=9606 GN=CLINT1 PE=1 SV=1	21	13	11	625	34.41	1.243	1.535	0.0939399	0.0158805	1547.7	1701	2003.2	2031.6	2662.6	2328.8
Q02952	A-kinase anchor protein 12 OS=Homo sapiens (Human) OX=9606 GN=AKAP12 PE=1 SV=4	12	12	12	1782	26.68	1.729	2.033	0.035075	0.0172697	227.9	229.3	359.9	434.2	515.6	418.6
P36542	ATP synthase subunit gamma, mitochondrial OS=Homo sapiens (Human) OX=9606 GN=ATP5F1C PE=1 SV=1	28	12	8	298	23.56	1.017	1.162	0.609466	0.00551655	899.5	905.4	936.1	899.9	1048.8	1049.3
P46087	Probable 28S rRNA (cytosine(4447)-C(5))-methyltransferase OS=Homo sapiens (Human) OX=9606 GN=NOP2 PE=1 SV=2	17	12	12	812	20.59	1.02	1.614	0.992708	0.135516	590.3	707.2	606.3	716.6	1238.9	877.3
Q9Y3F4	Serine-threonine kinase receptor-associated protein OS=Homo sapiens (Human) OX=9606 GN=STRAP PE=1 SV=1	44	12	12	350	32.39	0.96	1.163	0.922969	0.433703	1359.2	1423.6	1211.2	1471.8	1757.8	1489.8
O75396	Vesicle-trafficking protein SEC22b OS=Homo sapiens (Human) OX=9606 GN=SEC22B PE=1 SV=4	32	12	7	215	33.79	0.985	1.11	0.890401	0.0951537	1219.1	1236.9	1170.7	1249.8	1391.6	1334.4
Q6DD88	Atlastin-3 OS=Homo sapiens (Human) OX=9606 GN=ATL3 PE=1 SV=1	25	12	10	541	21.63	1.125	1.285	0.480867	0.132395	442.6	505.6	490.8	577.1	588	628.8
Q9NVH1	DnaJ homolog subfamily C member 11 OS=Homo sapiens (Human) OX=9606 GN=DNAJC11 PE=1 SV=2	23	12	10	559	30.11	1.038	1.103	0.761555	0.279593	673.6	709.1	691.4	744.9	795.7	729.9
Q00325	Phosphate carrier protein, mitochondrial OS=Homo sapiens (Human) OX=9606 GN=SLC25A3 PE=1 SV=2	15	12	6	362	31.64	1.125	1.261	0.479475	0.15677	2072.7	2492	2434	2685.7	2963.6	2770
Q16795	NADH dehydrogenase [ubiquinone] 1 alpha subcomplex subunit 9, mitochondrial OS=Homo sapiens (Human) OX=9606 GN=NDUFA9 PE=1 SV=2	26	12	9	377	17.39	0.791	1.196	0.466338	0.612794	1540.9	1318.3	1155.2	1100.7	2075.1	1399.4
Q9Y2X9	Zinc finger protein 281 OS=Homo sapiens (Human) OX=9606 GN=ZNF281 PE=1 SV=1	18	12	12	895	29.28	1.121	1.93	0.591355	0.0175796	504.8	489.4	585	530.9	1082.2	850.3
P14618	Pyruvate kinase PKM OS=Homo sapiens (Human) OX=9606 GN=PKM PE=1 SV=4	31	12	12	531	30.34	1.377	0.794	0.649608	0.786198	1098.6	1144.7	1027.9	2321	843.2	939.3
Q9Y666	Solute carrier family 12 member 7 OS=Homo sapiens (Human) OX=9606 GN=SLC12A7 PE=1 SV=3	15	12	11	1083	30.31	1.127	0.943	0.753038	0.92901	619.8	878.3	830.1	833.6	637.4	759.2
P29992	Guanine nucleotide-binding protein subunit alpha-11 OS=Homo sapiens (Human) OX=9606 GN=GNA11 PE=1 SV=2	32	12	5	359	24.75	1.045	0.994	0.978507	0.999528	1216.6	1870.1	1835.8	1352.7	1579.9	1421.7
Q8N163	Cell cycle and apoptosis regulator protein 2 OS=Homo sapiens (Human) OX=9606 GN=CCAR2 PE=1 SV=2	13	12	11	923	26.09	1.047	1.992	0.924457	0.0216648	947.5	952.2	985.3	1004.3	2192.6	1632.3
P59998	Actin-related protein 2/3 complex subunit 4 OS=Homo sapiens (Human) OX=9606 GN=ARPC4 PE=1 SV=3	40	12	7	168	20.86	1.334	1.082	0.573072	0.951491	2087.6	3191	3766.8	3147.4	2240.5	3481
P50895	Basal cell adhesion molecule OS=Homo sapiens (Human) OX=9606 GN=BCAM PE=1 SV=2	25	12	11	628	29.21	1.067	0.872	0.901524	0.661349	1197	1690.3	1599.6	1440.5	1239.1	1241.7
P56192	Methionine--tRNA ligase, cytoplasmic OS=Homo sapiens (Human) OX=9606 GN=MARS1 PE=1 SV=2	16	12	11	900	24.06	0.979	1.874	0.988161	0.0421935	748.7	769.6	676.2	817.6	1641.5	1232.4
Q14203	Dynactin subunit 1 OS=Homo sapiens (Human) OX=9606 GN=DCTN1 PE=1 SV=3	11	12	11	1278	25.71	1.446	1.735	0.144711	0.0557402	586.4	784.9	901.7	1067.3	1180.6	1173
P40763	Signal transducer and activator of transcription 3 OS=Homo sapiens (Human) OX=9606 GN=STAT3 PE=1 SV=2	21	12	11	770	27.79	1.008	1.591	0.990995	0.0094985	501.5	493.3	471.7	532.7	825.5	758.9
P26641	Elongation factor 1-gamma OS=Homo sapiens (Human) OX=9606 GN=EEF1G PE=1 SV=3	30	12	11	437	27.36	1.037	1.208	0.96684	0.492238	963.9	970.5	866.7	1161.4	1298.8	1051.6
P18583	Protein SON OS=Homo sapiens (Human) OX=9606 GN=SON PE=1 SV=4	6	12	12	2426	27.12	0.955	1.515	0.763261	0.0140395	556.1	558.2	516.8	548.2	905.5	786.6
P43304	Glycerol-3-phosphate dehydrogenase, mitochondrial OS=Homo sapiens (Human) OX=9606 GN=GPD2 PE=1 SV=3	20	12	11	727	24.05	1.274	1.143	0.306823	0.626595	401.2	478.9	513	607.9	449.4	558.5
P60228	Eukaryotic translation initiation factor 3 subunit E OS=Homo sapiens (Human) OX=9606 GN=EIF3E PE=1 SV=1	27	12	10	445	18.49	0.992	1.478	0.988791	0.013681	411.9	400.9	386.9	419.9	635.6	567.6
Q92973	Transportin-1 OS=Homo sapiens (Human) OX=9606 GN=TNPO1 PE=1 SV=2	14	12	11	898	25.8	1.005	1.107	0.993807	0.203228	571.3	546.3	542.3	581	641	596.5
Q68CZ2	Tensin-3 OS=Homo sapiens (Human) OX=9606 GN=TNS3 PE=1 SV=2	12	12	10	1445	26.92	1.115	1.827	0.610317	0.0214688	514.4	537.3	587.2	584.9	1090.8	846
Q9HAV4	Exportin-5 OS=Homo sapiens (Human) OX=9606 GN=XPO5 PE=1 SV=1	10	12	9	1204	15.81	1.309	1.244	0.32488	0.437524	263.9	297.4	436.9	307.6	336.5	360.8
P60953	Cell division control protein 42 homolog OS=Homo sapiens (Human) OX=9606 GN=CDC42 PE=1 SV=2	42	12	6	191	36.44	1.282	1.05	0.721118	0.986146	635.1	1311.2	1259.3	1087.3	908	1010.8
P61160	Actin-related protein 2 OS=Homo sapiens (Human) OX=9606 GN=ACTR2 PE=1 SV=1	20	12	7	394	31.39	1.282	1.01	0.544233	0.998731	716.7	1005.4	1109.5	1067.7	704.1	1044.5
Q04917	14-3-3 protein eta OS=Homo sapiens (Human) OX=9606 GN=YWHAH PE=1 SV=4	38	12	6	246	29.82	1.24	1.42	0.248531	0.0875874	692.2	876.9	1005.1	928	1141	1072.7
Q8NF37	Lysophosphatidylcholine acyltransferase 1 OS=Homo sapiens (Human) OX=9606 GN=LPCAT1 PE=1 SV=2	18	12	10	534	19.25	0.958	1.115	0.900911	0.564811	452	541.5	443.8	506.3	530.5	573.4
P36578	60S ribosomal protein L4 OS=Homo sapiens (Human) OX=9606 GN=RPL4 PE=1 SV=5	29	12	10	427	28.02	1.16	1.497	0.306857	0.0325041	1202.3	1216.7	1293.6	1522	1920.5	1707.5
Q9Y5B9	FACT complex subunit SPT16 OS=Homo sapiens (Human) OX=9606 GN=SUPT16H PE=1 SV=1	10	11	11	1047	20.45	1.072	2.579	0.844675	0.0092324	774	821.3	779.6	937.7	2306.5	1833.4
Q14671	Pumilio homolog 1 OS=Homo sapiens (Human) OX=9606 GN=PUM1 PE=1 SV=3	9	11	7	1186	22.28	1.096	2.25	0.742988	0.0130518	888	904.7	955.3	1010.1	2325	1749.4
Q12802	A-kinase anchor protein 13 OS=Homo sapiens (Human) OX=9606 GN=AKAP13 PE=1 SV=2	5	11	11	2813	14.99	1.021	2.058	0.979053	0.0123646	301.8	304.9	316.1	303.2	707.2	550.8
P41091	Eukaryotic translation initiation factor 2 subunit 3 OS=Homo sapiens (Human) OX=9606 GN=EIF2S3 PE=1 SV=3	31	11	11	472	30.14	0.951	2.592	0.951101	0.0205807	1150.5	1105.8	1036.1	1111.4	3559.3	2402.1
Q9H9B4	Sideroflexin-1 OS=Homo sapiens (Human) OX=9606 GN=SFXN1 PE=1 SV=4	33	11	8	322	27.95	0.931	1.033	0.466221	0.824846	1351.6	1236.6	1170.8	1237.6	1387.6	1285.1
P83731	60S ribosomal protein L24 OS=Homo sapiens (Human) OX=9606 GN=RPL24 PE=1 SV=1	30	11	6	157	22.82	0.989	1.201	0.993711	0.302026	1518.4	1488.7	1406.7	1572.7	2014.3	1619.5
P55265	Double-stranded RNA-specific adenosine deaminase OS=Homo sapiens (Human) OX=9606 GN=ADAR PE=1 SV=4	10	11	11	1226	19.65	0.929	1.37	0.7548	0.0977802	936.9	924.5	826.7	903.6	1426.5	1139.7
Q8IVM0	Coiled-coil domain-containing protein 50 OS=Homo sapiens (Human) OX=9606 GN=CCDC50 PE=1 SV=1	29	11	9	306	26.17	1.433	1.023	0.597377	0.997619	900.5	1818.4	1764.4	1905.2	1049.8	1631.2
Q9HDC9	Adipocyte plasma membrane-associated protein OS=Homo sapiens (Human) OX=9606 GN=APMAP PE=1 SV=2	21	11	9	416	20.04	1.105	1.161	0.477104	0.266775	479.6	550.7	539.7	598	576.1	618
Q969V3	Nicalin OS=Homo sapiens (Human) OX=9606 GN=NCLN PE=1 SV=2	20	11	10	563	22.8	1.192	1.247	0.137293	0.0806173	740.1	854.2	921.6	973.9	977.3	1005.2
P11171	Protein 4.1 OS=Homo sapiens (Human) OX=9606 GN=EPB41 PE=1 SV=4	14	11	9	864	25.01	1.452	1.289	0.328106	0.538989	364.8	613	697.8	675.9	584.8	635
P61978	Heterogeneous nuclear ribonucleoprotein K OS=Homo sapiens (Human) OX=9606 GN=HNRNPK PE=1 SV=1	25	11	9	463	26.41	1.184	1.327	0.493306	0.228691	822.1	833.6	863.8	1112.9	1214	993.4
Q8N3U4	Cohesin subunit SA-2 OS=Homo sapiens (Human) OX=9606 GN=STAG2 PE=1 SV=3	6	11	8	1231	18.74	0.953	1.583	0.925867	0.0723807	787.3	845.1	709	852.1	1457.2	1144.5
Q9H0D6	5'-3' exoribonuclease 2 OS=Homo sapiens (Human) OX=9606 GN=XRN2 PE=1 SV=1	12	11	9	950	17.38	1.13	1.739	0.302781	0.00762624	367.1	388.9	430.8	423.3	709.5	608.9
Q13435	Splicing factor 3B subunit 2 OS=Homo sapiens (Human) OX=9606 GN=SF3B2 PE=1 SV=2	12	11	10	895	26.48	0.867	1.142	0.445152	0.484755	2139.8	1746.6	1659.7	1692	2375	2053.6
Q13586	Stromal interaction molecule 1 OS=Homo sapiens (Human) OX=9606 GN=STIM1 PE=1 SV=3	18	11	10	685	22.58	0.947	1.03	0.630449	0.864876	448.7	480.3	414.5	466	476.9	478.9
Q6NZY4	Zinc finger CCHC domain-containing protein 8 OS=Homo sapiens (Human) OX=9606 GN=ZCCHC8 PE=1 SV=2	21	11	10	707	20.47	0.723	1.148	0.19042	0.626127	590.3	468.9	392.4	368.6	680.7	535.8
A0FGR8	Extended synaptotagmin-2 OS=Homo sapiens (Human) OX=9606 GN=ESYT2 PE=1 SV=1	13	11	10	921	27.23	0.918	1.043	0.344132	0.715534	906.4	882.5	795.9	846.8	982.9	885.1
Q14344	Guanine nucleotide-binding protein subunit alpha-13 OS=Homo sapiens (Human) OX=9606 GN=GNA13 PE=1 SV=2	25	11	8	377	27.52	1.312	1.168	0.589255	0.823798	728.2	1284.8	1435.3	1121.9	1117.9	1141
Q99081	Transcription factor 12 OS=Homo sapiens (Human) OX=9606 GN=TCF12 PE=1 SV=1	15	11	6	682	19.4	1.249	1.56	0.166892	0.030737	431.5	468.2	617.2	510.3	723.8	678.8
P61619	Protein transport protein Sec61 subunit alpha isoform 1 OS=Homo sapiens (Human) OX=9606 GN=SEC61A1 PE=1 SV=2	16	11	8	476	24.43	0.922	0.994	0.55397	0.995764	962.7	930.8	863.2	883.4	1022.8	865.3
Q9NVP1	ATP-dependent RNA helicase DDX18 OS=Homo sapiens (Human) OX=9606 GN=DDX18 PE=1 SV=2	15	11	9	670	26.5	0.935	1.324	0.897092	0.285275	712.5	621.8	599.6	646	1039.3	747.8
P51648	Aldehyde dehydrogenase family 3 member A2 OS=Homo sapiens (Human) OX=9606 GN=ALDH3A2 PE=1 SV=1	19	11	8	485	27.75	0.91	1.091	0.20047	0.231338	1085.2	1072.3	949.9	1014.6	1222.3	1133.8
Q9UK61	Protein TASOR OS=Homo sapiens (Human) OX=9606 GN=TASOR PE=1 SV=3	6	11	11	1670	20.24	1.034	1.968	0.94659	0.015992	577	637.8	626.4	628.7	1346.5	1058.6
O60610	Protein diaphanous homolog 1 OS=Homo sapiens (Human) OX=9606 GN=DIAPH1 PE=1 SV=2	10	11	11	1272	26.14	0.96	1.78	0.914385	0.0215745	906.8	941.8	891.1	882.5	1858.6	1456.1
P14625	Endoplasmin OS=Homo sapiens (Human) OX=9606 GN=HSP90B1 PE=1 SV=1	13	11	9	803	28.19	1.672	1.001	0.0808173	0.999977	801.5	792.6	1151.8	1542.2	889.9	715.3
P39023	60S ribosomal protein L3 OS=Homo sapiens (Human) OX=9606 GN=RPL3 PE=1 SV=2	24	11	9	403	19.75	1.233	1.45	0.377559	0.130823	1512.9	1531.8	1639.8	2146.8	2414.5	2017.7
Q5VT06	Centrosome-associated protein 350 OS=Homo sapiens (Human) OX=9606 GN=CEP350 PE=1 SV=1	4	11	10	3117	18.96	1.388	1.973	0.0216773	0.00268189	364.8	396	519.9	535	792.5	709.5
P49257	Protein ERGIC-53 OS=Homo sapiens (Human) OX=9606 GN=LMAN1 PE=1 SV=2	22	11	8	510	25	0.897	1.003	0.418538	0.998869	691	614	553	618	680.2	628
P09874	Poly [ADP-ribose] polymerase 1 OS=Homo sapiens (Human) OX=9606 GN=PARP1 PE=1 SV=4	14	11	11	1014	26.03	1.093	1.84	0.811518	0.0448339	821.7	956.7	832.4	1129	1663.7	1599.9
Q9ULV0	Unconventional myosin-Vb OS=Homo sapiens (Human) OX=9606 GN=MYO5B PE=1 SV=3	5	11	5	1848	22.49	1.929	1.199	0.226813	0.833069	182.9	301.5	431.2	475.9	214	370.4
O75746	Calcium-binding mitochondrial carrier protein Aralar1 OS=Homo sapiens (Human) OX=9606 GN=SLC25A12 PE=1 SV=2	13	11	7	678	23.51	1.02	1.09	0.946284	0.442962	629.4	634.9	631.1	658.6	740.7	641.2
O15511	Actin-related protein 2/3 complex subunit 5 OS=Homo sapiens (Human) OX=9606 GN=ARPC5 PE=1 SV=3	51	11	5	151	29.8	1.2	1.056	0.594209	0.946993	512.3	642.7	714.3	663.7	509.7	720.1
Q96QD9	UAP56-interacting factor OS=Homo sapiens (Human) OX=9606 GN=FYTTD1 PE=1 SV=3	23	11	7	318	23.15	0.599	0.447	0.0661284	0.0198998	1959.7	1452.3	1088.2	938.8	744.3	764.5
Q13263	Transcription intermediary factor 1-beta OS=Homo sapiens (Human) OX=9606 GN=TRIM28 PE=1 SV=5	12	11	10	835	27.03	1.06	1.26	0.897632	0.312054	919.3	884.4	941.3	970.4	1328.6	972
Q9Y266	Nuclear migration protein nudC OS=Homo sapiens (Human) OX=9606 GN=NUDC PE=1 SV=1	28	11	9	331	19.23	0.963	1.708	0.939941	0.0353329	977.8	916.9	931.4	892.1	1846	1417.6
P20339	Ras-related protein Rab-5A OS=Homo sapiens (Human) OX=9606 GN=RAB5A PE=1 SV=2	49	11	6	215	27.97	1.146	1.06	0.322208	0.75458	819.5	969.8	977.8	1067	941.6	948.2
Q5JRA6	Transport and Golgi organization protein 1 homolog OS=Homo sapiens (Human) OX=9606 GN=MIA3 PE=1 SV=1	7	11	11	1907	22.23	0.746	0.716	0.0650759	0.0463671	797.4	683.6	526	577.1	512.3	545.4
Q9Y446	Plakophilin-3 OS=Homo sapiens (Human) OX=9606 GN=PKP3 PE=1 SV=1	16	11	11	797	22.55	1.342	1.252	0.255006	0.39081	872.3	1021.5	1360	1179.9	1023.9	1364.7
Q86UE4	Protein LYRIC OS=Homo sapiens (Human) OX=9606 GN=MTDH PE=1 SV=2	22	11	11	582	27.26	1.322	1.248	0.321408	0.445069	1244	1610.1	1690.4	2069.6	1591.9	1960.1
P35240	Merlin OS=Homo sapiens (Human) OX=9606 GN=NF2 PE=1 SV=1	17	11	11	595	27.03	1.198	0.968	0.748545	0.989535	906.2	1512.9	1568.9	1253.1	1051.2	1221.6
Q9BVJ6	U3 small nucleolar RNA-associated protein 14 homolog A OS=Homo sapiens (Human) OX=9606 GN=UTP14A PE=1 SV=1	17	11	11	771	12.17	1.302	1.485	0.172859	0.0684066	275.6	342.7	428	374	443.9	469
Q14683	Structural maintenance of chromosomes protein 1A OS=Homo sapiens (Human) OX=9606 GN=SMC1A PE=1 SV=2	8	10	10	1233	16.06	1.159	2.297	0.608571	0.0204953	541.4	527.2	546.7	701.7	1386.6	1086.5
Q86U86	Protein polybromo-1 OS=Homo sapiens (Human) OX=9606 GN=PBRM1 PE=1 SV=1	5	10	9	1689	17.52	1.015	2.004	0.99169	0.0198487	669.1	623.8	604.7	710.7	1452	1154.5
O60216	Double-strand-break repair protein rad21 homolog OS=Homo sapiens (Human) OX=9606 GN=RAD21 PE=1 SV=2	20	10	10	631	17.7	1.204	2.809	0.496801	0.0117774	403.9	456.7	468.5	570.7	1381.4	1053.9
P06213	Insulin receptor OS=Homo sapiens (Human) OX=9606 GN=INSR PE=1 SV=4	8	10	10	1382	15.14	1.048	0.985	0.941908	0.99393	401.4	566	490.9	508.2	469.5	469.7
O43242	26S proteasome non-ATPase regulatory subunit 3 OS=Homo sapiens (Human) OX=9606 GN=PSMD3 PE=1 SV=2	19	10	9	534	25.54	0.985	1.665	0.991167	0.0472361	637.8	680.3	606.7	693.8	1244	967.2
Q12830	Nucleosome-remodeling factor subunit BPTF OS=Homo sapiens (Human) OX=9606 GN=BPTF PE=1 SV=3	4	10	10	3046	10.08	1.054	1.947	0.856478	0.0124668	372.8	392.9	423.4	384.1	826.5	671.9
Q15005	Signal peptidase complex subunit 2 OS=Homo sapiens (Human) OX=9606 GN=SPCS2 PE=1 SV=3	51	10	10	226	22.8	0.958	1.024	0.615835	0.852086	1348.6	1375.9	1263.2	1347.3	1450.6	1340.6
P13073	Cytochrome c oxidase subunit 4 isoform 1, mitochondrial OS=Homo sapiens (Human) OX=9606 GN=COX4I1 PE=1 SV=1	43	10	7	169	24.01	0.963	0.982	0.51517	0.842829	886.4	891.7	826.3	886.3	886	861
Q709C8	Vacuolar protein sorting-associated protein 13C OS=Homo sapiens (Human) OX=9606 GN=VPS13C PE=1 SV=1	3	10	9	3753	16.23	0.814	1.208	0.415763	0.464712	527.5	497.6	385.3	451.2	718.2	533
P52597	Heterogeneous nuclear ribonucleoprotein F OS=Homo sapiens (Human) OX=9606 GN=HNRNPF PE=1 SV=3	28	10	5	415	21.39	1.19	1.898	0.234189	0.00908734	343.9	343.8	422.5	396.5	718.2	592.8
P30101	Protein disulfide-isomerase A3 OS=Homo sapiens (Human) OX=9606 GN=PDIA3 PE=1 SV=4	22	10	9	505	25.68	1.382	1.232	0.0913942	0.234158	744	774.2	933	1179.4	915	955.2
Q6NUK1	Calcium-binding mitochondrial carrier protein SCaMC-1 OS=Homo sapiens (Human) OX=9606 GN=SLC25A24 PE=1 SV=2	20	10	10	477	20.24	0.977	1.074	0.921068	0.523997	858.5	753	767.9	803.8	881.2	846.4
Q13619	Cullin-4A OS=Homo sapiens (Human) OX=9606 GN=CUL4A PE=1 SV=3	11	10	5	759	15.12	0.88	1.371	0.435125	0.0778595	336.6	315.7	296.2	277.7	494	404.2
P00338	L-lactate dehydrogenase A chain OS=Homo sapiens (Human) OX=9606 GN=LDHA PE=1 SV=2	25	10	7	332	23.49	1.091	0.807	0.953467	0.76611	1522.1	1207.4	1058	2068.1	1167.1	1026.1
Q8N766	ER membrane protein complex subunit 1 OS=Homo sapiens (Human) OX=9606 GN=EMC1 PE=1 SV=1	11	10	9	993	12.95	1.161	1.541	0.215467	0.015673	374.2	388.3	412	475.1	609.6	565.7
P42356	Phosphatidylinositol 4-kinase alpha OS=Homo sapiens (Human) OX=9606 GN=PI4KA PE=1 SV=4	4	10	8	2102	17.36	1.05	1.046	0.953363	0.961006	544.7	791.8	741.7	641.6	709.8	664.7
P29966	Myristoylated alanine-rich C-kinase substrate OS=Homo sapiens (Human) OX=9606 GN=MARCKS PE=1 SV=4	37	10	7	332	23.53	1.839	1.479	0.185879	0.395416	821.9	1417.8	2182	1806.4	1412.7	1804.8
P19440	Glutathione hydrolase 1 proenzyme OS=Homo sapiens (Human) OX=9606 GN=GGT1 PE=1 SV=2	14	10	8	569	24.6	1.126	1.019	0.798443	0.993599	1377.6	2033.8	2066.7	1717.7	1765.2	1649.5
Q08211	ATP-dependent RNA helicase A OS=Homo sapiens (Human) OX=9606 GN=DHX9 PE=1 SV=4	8	10	9	1270	23.3	0.893	1.199	0.660897	0.410169	298.3	331.7	256.1	307.8	419.1	339.6
Q9UJZ1	Stomatin-like protein 2, mitochondrial OS=Homo sapiens (Human) OX=9606 GN=STOML2 PE=1 SV=1	35	10	9	356	29.47	1.009	0.996	0.987202	0.996812	1058.7	1047.5	996.6	1133.1	1014.1	1083.8
P22087	rRNA 2'-O-methyltransferase fibrillarin OS=Homo sapiens (Human) OX=9606 GN=FBL PE=1 SV=2	26	10	8	321	21.5	0.582	0.634	0.103501	0.152774	1795.2	1286.7	902	866.5	1099.5	845.1
Q12907	Vesicular integral-membrane protein VIP36 OS=Homo sapiens (Human) OX=9606 GN=LMAN2 PE=1 SV=1	33	10	9	356	18.89	1.135	1.281	0.261957	0.0603552	774.7	885.9	903.6	978.8	1066.4	1056.6
Q6NUQ4	Transmembrane protein 214 OS=Homo sapiens (Human) OX=9606 GN=TMEM214 PE=1 SV=2	14	10	10	689	20.27	1.202	1.057	0.373807	0.884362	810.7	832.8	869.6	1122.5	817.9	923
Q9BTC0	Death-inducer obliterator 1 OS=Homo sapiens (Human) OX=9606 GN=DIDO1 PE=1 SV=5	4	10	10	2240	9.15	1.024	1.944	0.971773	0.0163521	398.4	384.5	380.9	422.1	855.5	677
P06733	Alpha-enolase OS=Homo sapiens (Human) OX=9606 GN=ENO1 PE=1 SV=2	22	10	9	434	27.85	1.444	0.692	0.642427	0.641107	1942.2	1594.2	1635.5	3946.6	1088.9	1361.4
P49790	Nuclear pore complex protein Nup153 OS=Homo sapiens (Human) OX=9606 GN=NUP153 PE=1 SV=2	8	10	10	1475	17.13	1.123	1.434	0.479454	0.0534829	453	438.2	480.3	521.6	705.5	578.8
P61020	Ras-related protein Rab-5B OS=Homo sapiens (Human) OX=9606 GN=RAB5B PE=1 SV=1	43	10	5	215	29.09	1.03	0.978	0.959886	0.977789	253.9	310	268.9	310.7	260.6	288.9
Q5H9R7	Serine/threonine-protein phosphatase 6 regulatory subunit 3 OS=Homo sapiens (Human) OX=9606 GN=PPP6R3 PE=1 SV=2	10	10	8	873	15.48	0.88	1.268	0.522558	0.206689	653.9	627.7	557.5	569.9	922.4	715.7
Q53H12	Acylglycerol kinase, mitochondrial OS=Homo sapiens (Human) OX=9606 GN=AGK PE=1 SV=2	33	10	9	422	13.34	1.108	0.93	0.526271	0.703873	702.6	798.3	835	825.2	641.6	756.5
Q02978	Mitochondrial 2-oxoglutarate/malate carrier protein OS=Homo sapiens (Human) OX=9606 GN=SLC25A11 PE=1 SV=3	21	10	6	314	14.22	1.005	1.062	0.990317	0.370443	927.5	948.6	934.4	951.1	1041.1	953.6
O43852	Calumenin OS=Homo sapiens (Human) OX=9606 GN=CALU PE=1 SV=2	33	10	9	315	29.46	1.303	1.562	0.0723386	0.0180595	1302.7	1436.7	1920.6	1653.1	2143.4	2129.4
P28288	ATP-binding cassette sub-family D member 3 OS=Homo sapiens (Human) OX=9606 GN=ABCD3 PE=1 SV=1	14	10	8	659	17.35	1.046	1.293	0.666238	0.0273417	715.5	778.6	750.2	812.8	979.8	951.2
P39019	40S ribosomal protein S19 OS=Homo sapiens (Human) OX=9606 GN=RPS19 PE=1 SV=2	46	10	7	145	14.54	0.896	0.917	0.82626	0.88341	719.8	488.4	494.3	571.5	586	504
P04792	Heat shock protein beta-1 OS=Homo sapiens (Human) OX=9606 GN=HSPB1 PE=1 SV=2	39	10	7	205	26.99	0.977	1.145	0.931578	0.232697	1733.7	1555.7	1619.3	1590.3	1988	1778.6
Q9H2P0	Activity-dependent neuroprotector homeobox protein OS=Homo sapiens (Human) OX=9606 GN=ADNP PE=1 SV=1	11	10	10	1102	24.57	1.073	1.292	0.717926	0.114341	430.5	525	513.1	507.1	635.3	593.4
O43615	Mitochondrial import inner membrane translocase subunit TIM44 OS=Homo sapiens (Human) OX=9606 GN=TIMM44 PE=1 SV=2	21	10	9	452	27.15	0.97	1.355	0.933355	0.0774173	343.1	294.5	307.4	308.9	463.6	400.3
P55072	Transitional endoplasmic reticulum ATPase OS=Homo sapiens (Human) OX=9606 GN=VCP PE=1 SV=4	17	10	10	806	23.83	0.619	0.65	0.091226	0.116834	894.6	641.1	447	491.6	514.5	470.4
Q92540	Protein SMG7 OS=Homo sapiens (Human) OX=9606 GN=SMG7 PE=1 SV=2	8	10	9	1137	12.35	1.294	1.838	0.281494	0.0410069	350.7	396	431.5	538.5	762.3	615.6
Q86YP4	Transcriptional repressor p66-alpha OS=Homo sapiens (Human) OX=9606 GN=GATAD2A PE=1 SV=1	18	10	8	633	13.13	1.182	1.434	0.202159	0.032704	340.3	355.5	447.9	377.7	508.1	489.5
P04075	Fructose-bisphosphate aldolase A OS=Homo sapiens (Human) OX=9606 GN=ALDOA PE=1 SV=2	27	10	10	364	24.29	1.258	0.898	0.740851	0.930955	1075.6	924.5	880.7	1786.3	902.9	888
P46977	Dolichyl-diphosphooligosaccharide--protein glycosyltransferase subunit STT3A OS=Homo sapiens (Human) OX=9606 GN=STT3A PE=1 SV=2	12	10	8	705	23.95	0.961	1.151	0.720163	0.122681	1576.1	1517.2	1448.9	1524.6	1871.2	1692.2
P51532	Transcription activator BRG1 OS=Homo sapiens (Human) OX=9606 GN=SMARCA4 PE=1 SV=2	7	10	9	1647	24.31	1.019	1.534	0.981978	0.0488323	236.7	266.1	245.5	266.1	426.1	347.6
O75477	Erlin-1 OS=Homo sapiens (Human) OX=9606 GN=ERLIN1 PE=1 SV=2	31	10	7	348	21.07	1.185	1.152	0.0838353	0.128448	559.2	584.9	641.5	716.6	667.8	650.2
O75165	DnaJ homolog subfamily C member 13 OS=Homo sapiens (Human) OX=9606 GN=DNAJC13 PE=1 SV=5	5	10	10	2243	15.51	1.18	1.962	0.503884	0.0291739	412.9	492	469.6	602.5	932.8	838.8
O00443	Phosphatidylinositol 4-phosphate 3-kinase C2 domain-containing subunit alpha OS=Homo sapiens (Human) OX=9606 GN=PIK3C2A PE=1 SV=2	7	10	10	1686	19.6	1.184	1.427	0.460151	0.125633	331.1	434.2	435.3	463.1	575.5	508.4
Q13347	Eukaryotic translation initiation factor 3 subunit I OS=Homo sapiens (Human) OX=9606 GN=EIF3I PE=1 SV=1	23	10	7	325	23.15	0.999	1.462	0.999985	0.115582	728.6	808.4	684.8	858.9	1233.8	1020.2
P08865	40S ribosomal protein SA OS=Homo sapiens (Human) OX=9606 GN=RPSA PE=1 SV=4	47	10	10	295	21.02	0.98	1.14	0.985204	0.601157	559.6	495.1	464.8	572	659.4	546.1
O60264	SWI/SNF-related matrix-associated actin-dependent regulator of chromatin subfamily A member 5 OS=Homo sapiens (Human) OX=9606 GN=SMARCA5 PE=1 SV=1	9	10	10	1052	21.37	1.026	1.855	0.979957	0.03715	755.2	730.9	720.9	805.5	1602.9	1185
P26038	Moesin OS=Homo sapiens (Human) OX=9606 GN=MSN PE=1 SV=3	17	10	7	577	29.19	1.382	1.055	0.526627	0.978528	1035.7	1866.1	1895	1948	1268.7	1695.1
Q02543	60S ribosomal protein L18a OS=Homo sapiens (Human) OX=9606 GN=RPL18A PE=1 SV=2	31	10	6	176	16.96	0.658	0.598	0.0882033	0.0531206	1276.2	982.6	743.5	729.5	726.5	617.9
Q99873	Protein arginine N-methyltransferase 1 OS=Homo sapiens (Human) OX=9606 GN=PRMT1 PE=1 SV=3	22	10	8	371	21.67	0.501	0.357	0.162169	0.0643156	1962.8	1067.3	742.9	707.5	590.1	453.2
Q14687	Genetic suppressor element 1 OS=Homo sapiens (Human) OX=9606 GN=GSE1 PE=1 SV=3	13	10	9	1217	21.23	1.318	1.244	0.0562784	0.099809	204	225.1	292.1	273.1	251.1	283.2
Q9Y5Q9	General transcription factor 3C polypeptide 3 OS=Homo sapiens (Human) OX=9606 GN=GTF3C3 PE=1 SV=1	12	10	8	886	15.35	1.09	1.637	0.684018	0.0296352	345.8	361.2	379	391.3	649.5	515.5
P31040	Succinate dehydrogenase [ubiquinone] flavoprotein subunit, mitochondrial OS=Homo sapiens (Human) OX=9606 GN=SDHA PE=1 SV=2	14	10	7	664	18.28	1.17	1.168	0.453268	0.457279	411.7	480.4	463.2	584.3	518.6	520.8
P30153	Serine/threonine-protein phosphatase 2A 65 kDa regulatory subunit A alpha isoform OS=Homo sapiens (Human) OX=9606 GN=PPP2R1A PE=1 SV=4	14	10	7	589	18.15	0.983	1.39	0.987196	0.112849	1016.9	930.6	891.8	1026	1503	1216.3
P53618	Coatomer subunit beta OS=Homo sapiens (Human) OX=9606 GN=COPB1 PE=1 SV=3	13	10	10	953	27.45	0.946	1.236	0.868085	0.265782	731.5	760.8	661.3	752.6	1032.5	823.5
Q63ZY3	KN motif and ankyrin repeat domain-containing protein 2 OS=Homo sapiens (Human) OX=9606 GN=KANK2 PE=1 SV=1	16	10	10	851	17.22	1.033	1.356	0.850733	0.0272838	312.6	336.4	344.2	325.8	464.1	416.4
Q15370	Elongin-B OS=Homo sapiens (Human) OX=9606 GN=ELOB PE=1 SV=1	31	10	5	118	24.74	0.628	0.441	0.147353	0.0371057	5011.5	3499.9	2725.2	2539.4	2065.3	1653.6
O95202	Mitochondrial proton/calcium exchanger protein OS=Homo sapiens (Human) OX=9606 GN=LETM1 PE=1 SV=1	16	10	10	739	23.35	1.197	1.057	0.614637	0.947536	936.1	1215.4	1127.3	1446.8	1002.2	1268.7
O15294	UDP-N-acetylglucosamine--peptide N-acetylglucosaminyltransferase 110 kDa subunit OS=Homo sapiens (Human) OX=9606 GN=OGT PE=1 SV=3	11	10	10	1046	25.46	0.789	1.487	0.381132	0.150852	266.6	223.7	188.9	196.6	426.9	309.1
Q9UKS6	Protein kinase C and casein kinase substrate in neurons protein 3 OS=Homo sapiens (Human) OX=9606 GN=PACSIN3 PE=1 SV=2	25	10	9	424	26.79	0.992	0.827	0.999025	0.596252	1028.6	1516.3	1370.7	1120.9	1011.8	1054.3
P11413	Glucose-6-phosphate 1-dehydrogenase OS=Homo sapiens (Human) OX=9606 GN=G6PD PE=1 SV=4	17	9	9	515	21.75	1.037	2.246	0.952657	0.0138074	619.1	653.1	659	659.4	1651.9	1235
P46100	Transcriptional regulator ATRX OS=Homo sapiens (Human) OX=9606 GN=ATRX PE=1 SV=5	3	9	7	2492	20.44	1.113	2.434	0.671919	0.00977266	420.9	451.5	437.2	538.3	1164.9	966.8
O94826	Mitochondrial import receptor subunit TOM70 OS=Homo sapiens (Human) OX=9606 GN=TOMM70 PE=1 SV=1	15	9	9	608	14.44	1.649	1.406	0.305962	0.513655	765	1324.7	1488.2	1851.7	1201.5	1667.4
Q86TC9	Myopalladin OS=Homo sapiens (Human) OX=9606 GN=MYPN PE=1 SV=2	7	9	9	1320	17.84	0.905	1.183	0.559115	0.278227	722.5	659.7	613.1	637.4	897.7	742.5
O94901	SUN domain-containing protein 1 OS=Homo sapiens (Human) OX=9606 GN=SUN1 PE=1 SV=3	13	9	9	812	10.97	1.073	0.977	0.0344282	0.363838	391	377.8	410.4	414.4	374.7	376
P46781	40S ribosomal protein S9 OS=Homo sapiens (Human) OX=9606 GN=RPS9 PE=1 SV=3	33	9	7	194	17.99	1.012	0.927	0.877807	0.0934454	1724	1705.1	1700.4	1769.1	1621.4	1558.8
Q9NX63	MICOS complex subunit MIC19 OS=Homo sapiens (Human) OX=9606 GN=CHCHD3 PE=1 SV=1	34	9	9	227	24.76	0.942	0.717	0.508137	0.0126267	3361.5	3446.5	3035.2	3385.9	2485.1	2398.9
Q06830	Peroxiredoxin-1 OS=Homo sapiens (Human) OX=9606 GN=PRDX1 PE=1 SV=1	33	9	5	199	22.88	1.279	1.076	0.481535	0.92181	406.8	437.9	430.2	677.6	459	449.4
Q8IWT6	Volume-regulated anion channel subunit LRRC8A OS=Homo sapiens (Human) OX=9606 GN=LRRC8A PE=1 SV=1	14	9	9	810	15.68	1.137	0.984	0.650928	0.991879	199.5	269.7	267	260.6	213.3	244.1
Q8TBX8	Phosphatidylinositol 5-phosphate 4-kinase type-2 gamma OS=Homo sapiens (Human) OX=9606 GN=PIP4K2C PE=1 SV=3	22	9	8	421	19.61	1.419	1.086	0.54925	0.960473	883.5	1650.4	1767.6	1661.8	1077.1	1596.2
O95433	Activator of 90 kDa heat shock protein ATPase homolog 1 OS=Homo sapiens (Human) OX=9606 GN=AHSA1 PE=1 SV=1	33	9	9	338	15.01	0.904	1.586	0.789048	0.102254	1140.9	914.2	925	922.1	1867.2	1404.4
Q9UGP8	Translocation protein SEC63 homolog OS=Homo sapiens (Human) OX=9606 GN=SEC63 PE=1 SV=2	12	9	7	760	23.92	1.172	1.403	0.320149	0.0649561	641.7	714.5	720.7	873.2	948.5	951.8
P57740	Nuclear pore complex protein Nup107 OS=Homo sapiens (Human) OX=9606 GN=NUP107 PE=1 SV=1	11	9	9	925	22.86	1.05	1.311	0.845132	0.100334	832.8	869.3	898	888.9	1236.2	1006.5
Q9GZY8	Mitochondrial fission factor OS=Homo sapiens (Human) OX=9606 GN=MFF PE=1 SV=1	23	9	5	342	27.29	0.959	1.091	0.43368	0.114246	444.8	427.9	408	429.1	484.1	468.2
Q9NTJ5	Phosphatidylinositol-3-phosphatase SAC1 OS=Homo sapiens (Human) OX=9606 GN=SACM1L PE=1 SV=2	18	9	9	587	25.75	1.14	1.273	0.420281	0.144806	709.8	838.6	820.9	943	963.4	1000.5
Q6PD62	RNA polymerase-associated protein CTR9 homolog OS=Homo sapiens (Human) OX=9606 GN=CTR9 PE=1 SV=1	9	9	9	1173	19.46	1.01	1.856	0.995707	0.0270296	531.2	571.1	537.5	576.3	1170	893.4
Q96PY5	Formin-like protein 2 OS=Homo sapiens (Human) OX=9606 GN=FMNL2 PE=1 SV=3	8	9	6	1086	18.32	1.146	1.064	0.704425	0.924251	502.5	718.8	746.6	635.2	647.4	631
P53985	Monocarboxylate transporter 1 OS=Homo sapiens (Human) OX=9606 GN=SLC16A1 PE=1 SV=3	9	9	5	500	23.41	1.198	0.878	0.798567	0.88634	994	1843.3	1838.1	1431.6	1161.5	1215.8
P63244	Receptor of activated protein C kinase 1 OS=Homo sapiens (Human) OX=9606 GN=RACK1 PE=1 SV=3	29	9	8	317	18.3	0.991	1.074	0.996949	0.830281	1552.6	1247	1309.3	1452.6	1622.1	1377.4
Q29RF7	Sister chromatid cohesion protein PDS5 homolog A OS=Homo sapiens (Human) OX=9606 GN=PDS5A PE=1 SV=1	7	9	9	1337	16.37	1.026	1.477	0.971746	0.0790055	292.4	317.3	280	348.8	483.1	419.1
P10586	Receptor-type tyrosine-protein phosphatase F OS=Homo sapiens (Human) OX=9606 GN=PTPRF PE=1 SV=2	6	9	7	1907	14.59	1.267	1.269	0.500419	0.49608	375.3	591.9	583.4	611.3	594.3	602.2
P09622	Dihydrolipoyl dehydrogenase, mitochondrial OS=Homo sapiens (Human) OX=9606 GN=DLD PE=1 SV=2	14	9	7	509	22.7	0.644	0.483	0.0825577	0.0220074	3955.5	3092.2	2374.9	2138.1	1553.8	1833
P62249	40S ribosomal protein S16 OS=Homo sapiens (Human) OX=9606 GN=RPS16 PE=1 SV=2	49	9	8	146	19.94	0.841	0.837	0.238077	0.228033	1463.4	1275.1	1112.4	1185.9	1223.4	1069.6
P67812	Signal peptidase complex catalytic subunit SEC11A OS=Homo sapiens (Human) OX=9606 GN=SEC11A PE=1 SV=1	44	9	7	179	18.95	0.956	0.962	0.551187	0.625807	810.3	811.2	751.5	800.1	808.2	752.9
Q9H845	Complex I assembly factor ACAD9, mitochondrial OS=Homo sapiens (Human) OX=9606 GN=ACAD9 PE=1 SV=1	16	9	9	621	18.29	0.927	0.983	0.457635	0.95208	1188.8	1122.7	1006.6	1138.9	1132.7	1139.5
Q9UQE7	Structural maintenance of chromosomes protein 3 OS=Homo sapiens (Human) OX=9606 GN=SMC3 PE=1 SV=2	10	9	9	1217	19.86	1.14	1.886	0.471259	0.01535	280.7	306.8	326.9	342.4	617.3	496
Q9UKM9	RNA-binding protein Raly OS=Homo sapiens (Human) OX=9606 GN=RALY PE=1 SV=1	25	9	8	306	19.98	0.835	0.946	0.368203	0.878329	1085.7	880.5	833.7	799.9	1008	848.7
P35606	Coatomer subunit beta' OS=Homo sapiens (Human) OX=9606 GN=COPB2 PE=1 SV=2	11	9	9	906	16.68	0.96	1.414	0.887762	0.0545276	600.3	633.7	556.3	630.3	944.6	805
P00387	NADH-cytochrome b5 reductase 3 OS=Homo sapiens (Human) OX=9606 GN=CYB5R3 PE=1 SV=3	21	9	6	301	11.61	0.981	1.063	0.887987	0.40972	692.8	701	650.1	718.4	739.1	742.8
Q9NXV6	CDKN2A-interacting protein OS=Homo sapiens (Human) OX=9606 GN=CDKN2AIP PE=1 SV=3	19	9	8	580	14.04	0.849	1.254	0.644953	0.473777	155.9	125.8	126.1	112	208	148.3
O15427	Monocarboxylate transporter 4 OS=Homo sapiens (Human) OX=9606 GN=SLC16A3 PE=1 SV=1	9	9	5	465	21.83	1.162	0.933	0.778972	0.944576	1049	1752.2	1630.9	1522.3	1213.9	1317.7
Q9Y5M8	Signal recognition particle receptor subunit beta OS=Homo sapiens (Human) OX=9606 GN=SRPRB PE=1 SV=3	40	9	9	271	19.51	1.003	1.123	0.996969	0.141463	393.1	387.6	372.3	412	443.8	433.4
P62906	60S ribosomal protein L10a OS=Homo sapiens (Human) OX=9606 GN=RPL10A PE=1 SV=2	33	9	6	217	18.31	0.963	1.181	0.967867	0.587137	706.9	632.3	562.2	737.2	889.8	700.7
Q99460	26S proteasome non-ATPase regulatory subunit 1 OS=Homo sapiens (Human) OX=9606 GN=PSMD1 PE=1 SV=2	11	9	9	953	15.14	1.051	1.568	0.837361	0.0262201	379.3	404.3	401.5	421.6	675.5	558.2
Q9H3N1	Thioredoxin-related transmembrane protein 1 OS=Homo sapiens (Human) OX=9606 GN=TMX1 PE=1 SV=1	18	9	7	280	13.03	1.095	1.124	0.57807	0.437439	612.8	691.1	659.1	769.8	714.7	748.5
Q86W92	Liprin-beta-1 OS=Homo sapiens (Human) OX=9606 GN=PPFIBP1 PE=1 SV=2	11	9	9	1011	18.19	0.848	1.042	0.470369	0.940711	541.2	411.6	412.8	388.1	520.3	465.2
Q12906	Interleukin enhancer-binding factor 3 OS=Homo sapiens (Human) OX=9606 GN=ILF3 PE=1 SV=3	12	9	9	894	20.88	0.933	1.044	0.843904	0.935303	639	573.2	501.5	635.9	678	588.4
Q12769	Nuclear pore complex protein Nup160 OS=Homo sapiens (Human) OX=9606 GN=NUP160 PE=1 SV=3	6	9	9	1436	15.82	1.048	1.196	0.662759	0.0752129	692.4	767.5	770.2	757.5	900.8	843.7
Q14C86	GTPase-activating protein and VPS9 domain-containing protein 1 OS=Homo sapiens (Human) OX=9606 GN=GAPVD1 PE=1 SV=2	6	9	9	1478	19.74	0.741	0.899	0.209372	0.732265	548.4	481.4	397.1	365.2	533.8	400.1
Q9Y6D5	Brefeldin A-inhibited guanine nucleotide-exchange protein 2 OS=Homo sapiens (Human) OX=9606 GN=ARFGEF2 PE=1 SV=3	5	9	6	1785	9.99	1.031	1.454	0.912964	0.0300633	336.4	366.9	343.1	382.4	541.6	482.1
P02768	Albumin OS=Homo sapiens (Human) OX=9606 GN=ALB PE=1 SV=2	10	9	7	609	20.3	0.489	0.333	0.110289	0.0377103	3065.9	1890.1	1285.3	1078.4	915.6	703
Q92614	Unconventional myosin-XVIIIa OS=Homo sapiens (Human) OX=9606 GN=MYO18A PE=1 SV=3	6	9	9	2054	21.6	1.405	1.271	0.197972	0.362106	282	367	403.5	506.7	389.7	429.3
P42704	Leucine-rich PPR motif-containing protein, mitochondrial OS=Homo sapiens (Human) OX=9606 GN=LRPPRC PE=1 SV=3	7	9	8	1394	23.46	1.032	1.267	0.953889	0.20842	1257.3	1239.5	1147.9	1444.6	1675.9	1492.5
Q8TEQ6	Gem-associated protein 5 OS=Homo sapiens (Human) OX=9606 GN=GEMIN5 PE=1 SV=3	9	9	9	1508	10.83	1.006	1.368	0.998734	0.142143	637.6	629.7	573	708.5	952.2	789.1
P57678	Gem-associated protein 4 OS=Homo sapiens (Human) OX=9606 GN=GEMIN4 PE=1 SV=2	9	9	9	1058	13.84	0.927	1.232	0.354051	0.040136	618.5	620.5	552.4	596.9	795	732.8
P53007	Tricarboxylate transport protein, mitochondrial OS=Homo sapiens (Human) OX=9606 GN=SLC25A1 PE=1 SV=2	22	9	7	311	22.22	1.052	1.177	0.537828	0.0619734	634.3	688.1	679.1	710.6	759.9	796.1
P51784	Ubiquitin carboxyl-terminal hydrolase 11 OS=Homo sapiens (Human) OX=9606 GN=USP11 PE=1 SV=3	12	9	9	963	12.34	0.742	1.683	0.287086	0.0906569	175.1	146.9	118.5	119.5	320.7	227.1
Q12797	Aspartyl/asparaginyl beta-hydroxylase OS=Homo sapiens (Human) OX=9606 GN=ASPH PE=1 SV=3	15	9	8	758	17.12	1.166	1.658	0.522866	0.0555975	732.3	899.9	843.8	1061	1331.7	1360.6
P42285	Exosome RNA helicase MTR4 OS=Homo sapiens (Human) OX=9606 GN=MTREX PE=1 SV=3	10	9	9	1042	16.11	0.773	1.3	0.411161	0.399883	821.7	614.6	545.1	554.2	1077.2	792
Q13310	Polyadenylate-binding protein 4 OS=Homo sapiens (Human) OX=9606 GN=PABPC4 PE=1 SV=1	12	9	5	644	20.53	1.032	1.204	0.822562	0.0726716	596.4	594.3	585.7	644.8	746.5	688.1
Q9HCE1	Helicase MOV-10 OS=Homo sapiens (Human) OX=9606 GN=MOV10 PE=1 SV=2	7	8	8	1003	16.66	0.974	2.261	0.986708	0.0340695	366.3	415.5	363.5	397.2	1068.7	728.1
Q15021	Condensin complex subunit 1 OS=Homo sapiens (Human) OX=9606 GN=NCAPD2 PE=1 SV=3	8	8	8	1401	15.08	1.197	2.151	0.475221	0.0222885	195.2	229	231.4	276.6	510.1	405.3
Q9UBS4	DnaJ homolog subfamily B member 11 OS=Homo sapiens (Human) OX=9606 GN=DNAJB11 PE=1 SV=1	27	8	8	358	13.77	1.503	2.238	0.0666349	0.0105245	186.2	219	295	312.4	500.7	408
Q14498	RNA-binding protein 39 OS=Homo sapiens (Human) OX=9606 GN=RBM39 PE=1 SV=2	13	8	6	530	15.58	0.951	1.574	0.887647	0.0477933	615.1	557.9	531.5	583.5	1031.2	824.5
Q12905	Interleukin enhancer-binding factor 2 OS=Homo sapiens (Human) OX=9606 GN=ILF2 PE=1 SV=2	23	8	7	390	19.33	0.972	1.37	0.977669	0.212733	396.1	341.1	316.8	402.7	557	455.4
Q13492	Phosphatidylinositol-binding clathrin assembly protein OS=Homo sapiens (Human) OX=9606 GN=PICALM PE=1 SV=2	14	8	6	652	21.27	1.218	1.167	0.358385	0.4919	516.4	647	655.8	755.6	633.4	718.6
P61247	40S ribosomal protein S3a OS=Homo sapiens (Human) OX=9606 GN=RPS3A PE=1 SV=2	30	8	8	264	20.86	1.098	1.073	0.520796	0.66828	1626.9	1544.5	1597.4	1896.8	1748.6	1654.1
Q3ZCQ8	Mitochondrial import inner membrane translocase subunit TIM50 OS=Homo sapiens (Human) OX=9606 GN=TIMM50 PE=1 SV=2	25	8	7	353	24.09	0.906	1.401	0.694628	0.115002	957.2	889.8	822.9	850.5	1477.1	1132.1
Q9Y4F1	FERM, ARHGEF and pleckstrin domain-containing protein 1 OS=Homo sapiens (Human) OX=9606 GN=FARP1 PE=1 SV=1	8	8	7	1045	8.58	1.214	1.08	0.764444	0.955178	129.5	237	239.4	189	185.9	192.6
P22626	Heterogeneous nuclear ribonucleoproteins A2/B1 OS=Homo sapiens (Human) OX=9606 GN=HNRNPA2B1 PE=1 SV=2	22	8	7	353	13.22	1.085	0.776	0.915087	0.500205	1271.6	1241.9	1067.4	1742.2	957	992.5
Q687X5	Metalloreductase STEAP4 OS=Homo sapiens (Human) OX=9606 GN=STEAP4 PE=1 SV=1	15	8	5	459	18.19	1.198	0.915	0.796932	0.943845	383.4	726.3	657.2	608	445.8	523.2
P54136	Arginine--tRNA ligase, cytoplasmic OS=Homo sapiens (Human) OX=9606 GN=RARS1 PE=1 SV=2	14	8	8	660	21.65	1.027	1.712	0.978169	0.0520821	759.9	785	742.6	846.5	1529.2	1143.7
O00264	Membrane-associated progesterone receptor component 1 OS=Homo sapiens (Human) OX=9606 GN=PGRMC1 PE=1 SV=3	34	8	5	195	12.7	0.929	1.017	0.236026	0.88786	1131.9	1121.7	1026.4	1067.7	1189.6	1103.2
Q13136	Liprin-alpha-1 OS=Homo sapiens (Human) OX=9606 GN=PPFIA1 PE=1 SV=1	9	8	8	1202	18.34	0.948	1.236	0.703958	0.084963	279.7	258.9	250.4	260.1	354.2	312.1
P06858	Lipoprotein lipase OS=Homo sapiens (Human) OX=9606 GN=LPL PE=1 SV=1	20	8	8	475	28.31	2.049	1.557	0.00649415	0.0254272	967.2	1103	2214.6	2022.3	1709.4	1512.2
P32119	Peroxiredoxin-2 OS=Homo sapiens (Human) OX=9606 GN=PRDX2 PE=1 SV=5	32	8	6	198	18.43	0.887	0.684	0.82453	0.272438	1496.5	1312.9	988	1565.8	957.3	960.5
Q01780	Exosome component 10 OS=Homo sapiens (Human) OX=9606 GN=EXOSC10 PE=1 SV=2	10	8	8	885	17.33	1.096	1.57	0.602739	0.0286453	368.9	414.8	420	437.5	670.1	562.7
P62195	26S proteasome regulatory subunit 8 OS=Homo sapiens (Human) OX=9606 GN=PSMC5 PE=1 SV=1	19	8	7	406	14.3	0.709	1.145	0.134191	0.580354	596.2	566.7	393.4	431.5	767.2	577.2
P08174	Complement decay-accelerating factor OS=Homo sapiens (Human) OX=9606 GN=CD55 PE=1 SV=4	15	8	6	381	14.74	1.033	0.7	0.984329	0.296554	597.7	911.1	811.2	716.7	474	563.5
Q8N0Z3	Spindle and centriole-associated protein 1 OS=Homo sapiens (Human) OX=9606 GN=SPICE1 PE=1 SV=1	11	8	8	855	7.37	1.803	1.803	0.11357	0.113683	167.4	254.6	379.7	365	330.7	418.9
O96008	Mitochondrial import receptor subunit TOM40 homolog OS=Homo sapiens (Human) OX=9606 GN=TOMM40 PE=1 SV=1	22	8	6	361	11.99	1.069	1.217	0.635398	0.121236	328.2	313.4	322.9	363.8	411.6	370.4
Q9UIQ6	Leucyl-cystinyl aminopeptidase OS=Homo sapiens (Human) OX=9606 GN=LNPEP PE=1 SV=3	9	8	8	1025	21.49	1.481	1.325	0.240289	0.408751	219.8	312.7	336.3	448.2	333.9	361.3
Q15717	ELAV-like protein 1 OS=Homo sapiens (Human) OX=9606 GN=ELAVL1 PE=1 SV=2	27	8	6	326	19.04	0.88	1.127	0.360642	0.396901	430.7	399	371.5	357.8	509.6	428.7
Q07157	Tight junction protein ZO-1 OS=Homo sapiens (Human) OX=9606 GN=TJP1 PE=1 SV=3	6	8	8	1748	14.5	1.493	1.715	0.0363128	0.0160967	405.5	499	670.1	673.4	765.2	777.8
Q9H583	HEAT repeat-containing protein 1 OS=Homo sapiens (Human) OX=9606 GN=HEATR1 PE=1 SV=3	3	8	8	2144	6.48	0.908	1.13	0.465445	0.334172	508.9	454.2	425	448.7	577.5	511.5
P61586	Transforming protein RhoA OS=Homo sapiens (Human) OX=9606 GN=RHOA PE=1 SV=1	42	8	5	193	18.65	1.178	0.981	0.700178	0.994458	854.4	1333.5	1335.2	1183.4	1005.4	1090.4
Q8N0X7	Spartin OS=Homo sapiens (Human) OX=9606 GN=SPART PE=1 SV=1	11	8	8	666	17.77	0.899	1.215	0.661807	0.336348	1033.5	857	795.3	900.6	1243.3	1052.5
Q96KR1	Zinc finger RNA-binding protein OS=Homo sapiens (Human) OX=9606 GN=ZFR PE=1 SV=2	7	8	7	1074	13.4	0.873	1.49	0.570187	0.0932214	306.5	289.6	249.9	270.4	511.5	385.1
Q9H7Z7	Prostaglandin E synthase 2 OS=Homo sapiens (Human) OX=9606 GN=PTGES2 PE=1 SV=1	25	8	8	377	16.21	0.908	0.863	0.413107	0.207628	975.6	847.4	795.9	856.4	791.9	778.4
Q7Z417	Nuclear fragile X mental retardation-interacting protein 2 OS=Homo sapiens (Human) OX=9606 GN=NUFIP2 PE=1 SV=1	13	8	8	695	13.12	1.068	1.824	0.812739	0.0206776	412.7	411.2	440.4	439.5	853	661.9
O00429	Dynamin-1-like protein OS=Homo sapiens (Human) OX=9606 GN=DNM1L PE=1 SV=2	13	8	8	736	22.33	0.874	1.194	0.369314	0.234331	509.3	484.1	405.8	464.3	637.7	550.9
Q92522	Histone H1.10 OS=Homo sapiens (Human) OX=9606 GN=H1-10 PE=1 SV=1	34	8	7	213	24.66	0.685	0.501	0.292986	0.0841257	2845.3	1755.2	1472.3	1591	1173.9	1068.8
P46783	40S ribosomal protein S10 OS=Homo sapiens (Human) OX=9606 GN=RPS10 PE=1 SV=1	29	8	5	165	11.71	1.049	0.989	0.589096	0.966728	1045.8	1001.7	1021.6	1128.3	1006.1	1018.4
Q02878	60S ribosomal protein L6 OS=Homo sapiens (Human) OX=9606 GN=RPL6 PE=1 SV=3	24	8	8	288	14.41	1.026	1.199	0.983043	0.51017	982.9	884.1	839.6	1089.7	1246.8	1001.2
P61421	V-type proton ATPase subunit d 1 OS=Homo sapiens (Human) OX=9606 GN=ATP6V0D1 PE=1 SV=1	30	8	8	351	10.36	1.194	1.114	0.313745	0.581098	381.2	434.7	454	520.2	420.3	489.6
O95714	E3 ubiquitin-protein ligase HERC2 OS=Homo sapiens (Human) OX=9606 GN=HERC2 PE=1 SV=2	2	8	8	4834	11.99	1.08	1.467	0.655471	0.0374981	229	226.6	245.4	247	369.6	302.3
O94874	E3 UFM1-protein ligase 1 OS=Homo sapiens (Human) OX=9606 GN=UFL1 PE=1 SV=2	9	8	8	794	9.83	0.969	1.114	0.738989	0.142352	430.9	464.8	444.1	423.8	508.4	488.5
Q92692	Nectin-2 OS=Homo sapiens (Human) OX=9606 GN=NECTIN2 PE=1 SV=1	16	8	7	538	13.21	1.178	1.029	0.816597	0.993571	882.1	1598.5	1576.5	1242	1229	1214.2
Q5SW79	Centrosomal protein of 170 kDa OS=Homo sapiens (Human) OX=9606 GN=CEP170 PE=1 SV=1	6	8	8	1584	14.07	0.804	1.178	0.459201	0.616579	722.5	527.8	517.8	475.5	811.8	651.3
O43854	EGF-like repeat and discoidin I-like domain-containing protein 3 OS=Homo sapiens (Human) OX=9606 GN=EDIL3 PE=1 SV=1	18	8	7	480	18.96	1.199	0.875	0.712886	0.824815	844.6	1358.6	1363.9	1208.9	842.9	1042.7
P26373	60S ribosomal protein L13 OS=Homo sapiens (Human) OX=9606 GN=RPL13 PE=1 SV=4	29	8	7	211	14.43	0.995	1.024	0.994638	0.904877	1110.4	1065.3	1030.4	1135.9	1158.4	1070.1
Q08AM6	Protein VAC14 homolog OS=Homo sapiens (Human) OX=9606 GN=VAC14 PE=1 SV=1	10	8	7	782	20.3	0.652	0.559	0.113733	0.0536971	1346.1	972.2	730.2	761.4	680.1	600.7
P21964	Catechol O-methyltransferase OS=Homo sapiens (Human) OX=9606 GN=COMT PE=1 SV=2	27	8	6	271	22.09	0.894	0.935	0.496067	0.74561	1411.8	1391.2	1189.2	1319.4	1192.1	1439.3
O95466	Formin-like protein 1 OS=Homo sapiens (Human) OX=9606 GN=FMNL1 PE=1 SV=3	9	8	7	1100	10.63	1.01	1.037	0.991347	0.886782	247.2	291.3	281.8	260.6	285.2	271.7
Q9UJW0	Dynactin subunit 4 OS=Homo sapiens (Human) OX=9606 GN=DCTN4 PE=1 SV=1	17	8	5	460	13.39	1.233	0.969	0.639161	0.98825	114.2	177.1	166	185.2	120.4	157.7
Q6WKZ4	Rab11 family-interacting protein 1 OS=Homo sapiens (Human) OX=9606 GN=RAB11FIP1 PE=1 SV=3	8	8	8	1283	9.58	1.226	1.107	0.369994	0.727303	411.3	442.5	464.7	588.7	429.9	519.2
Q9H0U3	Magnesium transporter protein 1 OS=Homo sapiens (Human) OX=9606 GN=MAGT1 PE=1 SV=1	11	8	5	335	10.06	1.162	1.343	0.220987	0.0473651	800.6	945.2	996.8	1025.8	1176.9	1159.2
P98194	Calcium-transporting ATPase type 2C member 1 OS=Homo sapiens (Human) OX=9606 GN=ATP2C1 PE=1 SV=3	10	8	7	919	13.87	1.031	1.214	0.869204	0.0928425	587.8	651.3	626	650.3	788.5	715.9
P28331	NADH-ubiquinone oxidoreductase 75 kDa subunit, mitochondrial OS=Homo sapiens (Human) OX=9606 GN=NDUFS1 PE=1 SV=3	12	8	7	727	9.51	1.067	1.148	0.624349	0.228639	167	179.1	172	198	199.4	197.6
Q9BXK5	Bcl-2-like protein 13 OS=Homo sapiens (Human) OX=9606 GN=BCL2L13 PE=1 SV=1	22	8	7	485	17.98	1.018	1.214	0.96655	0.142065	246.6	283.7	257.5	281.6	312.1	330.4
Q9Y5S9	RNA-binding protein 8A OS=Homo sapiens (Human) OX=9606 GN=RBM8A PE=1 SV=1	32	8	5	174	21.57	0.482	0.261	0.0403608	0.00737782	2807	1978.3	1105.4	1165.9	670.1	563
P46060	Ran GTPase-activating protein 1 OS=Homo sapiens (Human) OX=9606 GN=RANGAP1 PE=1 SV=1	15	8	8	587	16.02	0.966	1.274	0.910523	0.116881	686.3	628.7	612.1	658.2	908.7	770.3
Q9BQE5	Apolipoprotein L2 OS=Homo sapiens (Human) OX=9606 GN=APOL2 PE=1 SV=1	20	8	7	337	13.25	0.751	0.922	0.163382	0.770941	685.9	570.7	459.4	480	638.3	521.2
O75592	E3 ubiquitin-protein ligase MYCBP2 OS=Homo sapiens (Human) OX=9606 GN=MYCBP2 PE=1 SV=4	2	8	8	4678	11.64	1.526	1.383	0.0244167	0.0495492	257	285.2	432.3	395	399.8	350.9
P52732	Kinesin-like protein KIF11 OS=Homo sapiens (Human) OX=9606 GN=KIF11 PE=1 SV=2	7	8	7	1056	16.04	1.03	1.489	0.896905	0.0174825	446.1	459.2	440	493.7	710.1	639.6
P30041	Peroxiredoxin-6 OS=Homo sapiens (Human) OX=9606 GN=PRDX6 PE=1 SV=3	39	8	8	224	14.99	1.233	0.891	0.604487	0.842173	395.5	388.8	378.2	618.2	344.5	354.2
P62269	40S ribosomal protein S18 OS=Homo sapiens (Human) OX=9606 GN=RPS18 PE=1 SV=3	30	8	5	152	14.75	0.77	0.708	0.0880612	0.0436736	769.7	651	542	547.4	525	477.7
O95573	Long-chain-fatty-acid--CoA ligase 3 OS=Homo sapiens (Human) OX=9606 GN=ACSL3 PE=1 SV=3	14	8	8	720	16.3	1.103	1.128	0.521773	0.406051	610.8	689.7	688.5	744.1	684.8	782.8
P08069	Insulin-like growth factor 1 receptor OS=Homo sapiens (Human) OX=9606 GN=IGF1R PE=1 SV=1	6	8	7	1367	17.8	1.045	1.049	0.909491	0.892478	333.1	412	401.3	373.2	412.3	366.4
Q8TCU4	Alstrom syndrome protein 1 OS=Homo sapiens (Human) OX=9606 GN=ALMS1 PE=1 SV=4	2	8	8	4168	11.84	0.987	1.96	0.994341	0.0279044	134.8	137.6	130.7	138.3	311.9	228.5
Q5SRE5	Nucleoporin NUP188 homolog OS=Homo sapiens (Human) OX=9606 GN=NUP188 PE=1 SV=1	5	8	8	1749	12.09	1.05	1.647	0.881391	0.0314514	503.8	486.6	492	549.7	908.5	731.9
Q9Y678	Coatomer subunit gamma-1 OS=Homo sapiens (Human) OX=9606 GN=COPG1 PE=1 SV=1	10	8	6	874	11.35	1.06	1.584	0.877793	0.059258	389	398.6	382.9	455.2	699.6	556.3
O75027	ATP-binding cassette sub-family B member 7, mitochondrial OS=Homo sapiens (Human) OX=9606 GN=ABCB7 PE=1 SV=2	11	8	6	752	15.79	1.115	1.088	0.633746	0.746087	408.8	474.3	442.9	544	457.4	502.1
O60341	Lysine-specific histone demethylase 1A OS=Homo sapiens (Human) OX=9606 GN=KDM1A PE=1 SV=2	11	7	7	852	4.32	1.32	2.203	0.0614887	0.00334878	194.8	202	264.2	259.5	476.3	401.1
A0A0B4J2F2	Probable serine/threonine-protein kinase SIK1B OS=Homo sapiens (Human) OX=9606 GN=SIK1B PE=1 SV=1	8	7	5	783	15.43	1.296	2.259	0.194225	0.0107386	278.3	309.4	379.4	381.2	751.7	584.8
Q9C0B7	Transport and Golgi organization protein 6 homolog OS=Homo sapiens (Human) OX=9606 GN=TANGO6 PE=1 SV=2	8	7	7	1094	13.51	1.129	2.784	0.687223	0.0104021	133.6	142	147.9	163.7	449.5	327.3
O15014	Zinc finger protein 609 OS=Homo sapiens (Human) OX=9606 GN=ZNF609 PE=1 SV=2	5	7	7	1411	15.59	1.007	3.057	0.998708	0.00897739	551.8	501	523.9	535	1902.4	1358.3
P78346	Ribonuclease P protein subunit p30 OS=Homo sapiens (Human) OX=9606 GN=RPP30 PE=1 SV=1	20	7	5	268	12.39	1.149	2.058	0.249928	0.00368774	252.7	271.9	304.1	298.2	580.9	500.8
Q9UJY1	Heat shock protein beta-8 OS=Homo sapiens (Human) OX=9606 GN=HSPB8 PE=1 SV=1	21	7	5	196	11.83	1.143	1.732	0.497405	0.0276027	673.8	703.9	854.7	725.1	1314.2	1083
P52701	DNA mismatch repair protein Msh6 OS=Homo sapiens (Human) OX=9606 GN=MSH6 PE=1 SV=2	6	7	6	1360	17.87	1.193	1.447	0.453176	0.123036	258.4	327.6	330.9	363.8	460.9	384.4
Q8N3C0	Activating signal cointegrator 1 complex subunit 3 OS=Homo sapiens (Human) OX=9606 GN=ASCC3 PE=1 SV=3	3	7	7	2202	12.41	1.031	1.693	0.941012	0.0217542	224.5	222.1	223.9	236.9	421.7	338.8
O43395	U4/U6 small nuclear ribonucleoprotein Prp3 OS=Homo sapiens (Human) OX=9606 GN=PRPF3 PE=1 SV=2	10	7	6	683	16.99	1.303	1.105	0.197584	0.692658	569	626.5	712.3	849.1	597.9	727.5
Q8IWI9	MAX gene-associated protein OS=Homo sapiens (Human) OX=9606 GN=MGA PE=1 SV=4	3	7	7	3065	9.04	0.937	1.742	0.875602	0.0462195	217.3	233	203.4	218.8	455.1	337.5
Q6ZRP7	Sulfhydryl oxidase 2 OS=Homo sapiens (Human) OX=9606 GN=QSOX2 PE=1 SV=3	13	7	6	698	9.25	1.33	1.18	0.180829	0.442818	198.3	245.5	266.9	322.5	254.3	266.7
Q15833	Syntaxin-binding protein 2 OS=Homo sapiens (Human) OX=9606 GN=STXBP2 PE=1 SV=2	16	7	6	593	16	1.268	1.274	0.652933	0.643675	125	215.7	239.7	180.9	212.2	206.2
O96019	Actin-like protein 6A OS=Homo sapiens (Human) OX=9606 GN=ACTL6A PE=1 SV=1	24	7	7	429	14.44	1.083	1.59	0.810274	0.0661272	244.3	248.9	250.5	284.5	449.9	341.8
P50570	Dynamin-2 OS=Homo sapiens (Human) OX=9606 GN=DNM2 PE=1 SV=2	9	7	7	870	12.6	0.993	1.257	0.997308	0.212561	813.5	791.8	710.8	893.2	1061.4	958.4
O75781	Paralemmin-1 OS=Homo sapiens (Human) OX=9606 GN=PALM PE=1 SV=2	16	7	5	387	14.67	1.134	0.933	0.817121	0.938172	814.6	1287.7	1179.4	1144.2	874.2	1045
O00425	Insulin-like growth factor 2 mRNA-binding protein 3 OS=Homo sapiens (Human) OX=9606 GN=IGF2BP3 PE=1 SV=2	13	7	6	579	8.16	1.017	1.156	0.988698	0.519662	146.5	155.1	135.8	173.1	187.9	161.7
Q8WWM7	Ataxin-2-like protein OS=Homo sapiens (Human) OX=9606 GN=ATXN2L PE=1 SV=2	7	7	7	1075	14.34	0.943	1.427	0.919871	0.182812	574.3	637.8	544.7	598.2	1021.1	730.7
Q02241	Kinesin-like protein KIF23 OS=Homo sapiens (Human) OX=9606 GN=KIF23 PE=1 SV=3	10	7	7	960	11.83	1.357	1.49	0.257734	0.152582	177.4	251.4	268.2	306.4	314.6	314.9
Q12789	General transcription factor 3C polypeptide 1 OS=Homo sapiens (Human) OX=9606 GN=GTF3C1 PE=1 SV=4	3	7	7	2109	14.19	0.982	1.968	0.991641	0.0360742	506.2	510	474.6	525.1	1182.6	845.5
Q8NB49	Phospholipid-transporting ATPase IG OS=Homo sapiens (Human) OX=9606 GN=ATP11C PE=1 SV=3	7	7	7	1132	15.26	1.054	0.93	0.656395	0.485796	381.4	399	387.2	436.3	354.7	371.5
A6NHR9	Structural maintenance of chromosomes flexible hinge domain-containing protein 1 OS=Homo sapiens (Human) OX=9606 GN=SMCHD1 PE=1 SV=2	4	7	7	2005	8.2	1.283	1.827	0.0985596	0.00933678	114.8	127.6	147.2	163.9	234.7	208.5
P98082	Disabled homolog 2 OS=Homo sapiens (Human) OX=9606 GN=DAB2 PE=1 SV=3	12	7	7	770	13.77	1.314	1.232	0.263064	0.402286	312	372.4	391.2	513	400	440.6
P22314	Ubiquitin-like modifier-activating enzyme 1 OS=Homo sapiens (Human) OX=9606 GN=UBA1 PE=1 SV=3	9	7	7	1058	13.51	1.191	1.302	0.768134	0.579949	479.6	505.9	439.9	782	681.4	603.2
Q53EP0	Fibronectin type III domain-containing protein 3B OS=Homo sapiens (Human) OX=9606 GN=FNDC3B PE=1 SV=2	6	7	6	1204	17.78	1.127	1.499	0.282096	0.0153086	448.7	418.9	473.3	504.2	690.9	611.6
P14314	Glucosidase 2 subunit beta OS=Homo sapiens (Human) OX=9606 GN=PRKCSH PE=1 SV=2	11	7	6	528	18.02	0.508	0.486	0.0276712	0.0232671	1742	1314.8	716.9	825.8	751.4	721.2
Q7KZF4	Staphylococcal nuclease domain-containing protein 1 OS=Homo sapiens (Human) OX=9606 GN=SND1 PE=1 SV=1	9	7	7	910	11.56	1.118	1.407	0.79376	0.246027	199.7	246	220.3	278.8	354.5	274.2
Q9Y6G9	Cytoplasmic dynein 1 light intermediate chain 1 OS=Homo sapiens (Human) OX=9606 GN=DYNC1LI1 PE=1 SV=3	15	7	6	523	14.05	0.858	1.141	0.103143	0.146246	226.9	207.1	182.9	189	256.3	238.5
O94979	Protein transport protein Sec31A OS=Homo sapiens (Human) OX=9606 GN=SEC31A PE=1 SV=3	8	7	7	1220	1.69	0.939	0.861	0.887079	0.562492	91.3	89.6	75	96.1	86.5	70.1
Q6NZI2	Caveolae-associated protein 1 OS=Homo sapiens (Human) OX=9606 GN=CAVIN1 PE=1 SV=1	18	7	6	390	14.15	1.509	1.348	0.139073	0.262221	228.8	328.4	402.5	425.1	360.4	379.1
Q06787	Synaptic functional regulator FMR1 OS=Homo sapiens (Human) OX=9606 GN=FMR1 PE=1 SV=1	11	7	6	632	17.1	0.667	0.539	0.194147	0.0748777	1025.7	688.6	548.9	572.9	486.2	421.5
Q92797	Symplekin OS=Homo sapiens (Human) OX=9606 GN=SYMPK PE=1 SV=2	6	7	6	1274	9.54	1.078	1.369	0.797092	0.133561	424.8	457.7	416.3	542.9	597.4	610
Q14118	Dystroglycan OS=Homo sapiens (Human) OX=9606 GN=DAG1 PE=1 SV=2	11	7	7	895	12.77	1.233	1.302	0.430111	0.307423	284	400.9	431.1	401.5	452.5	426.3
Q9NZ01	Very-long-chain enoyl-CoA reductase OS=Homo sapiens (Human) OX=9606 GN=TECR PE=1 SV=1	18	7	6	308	10.97	1.182	1.625	0.308513	0.0275127	289.1	316.9	324.2	395	508.4	476.1
P54727	UV excision repair protein RAD23 homolog B OS=Homo sapiens (Human) OX=9606 GN=RAD23B PE=1 SV=1	21	7	7	409	14.83	0.458	0.552	0.109321	0.196671	417	241.2	128.8	163.8	193	158.7
Q9BZF1	Oxysterol-binding protein-related protein 8 OS=Homo sapiens (Human) OX=9606 GN=OSBPL8 PE=1 SV=3	12	7	7	889	18.95	1.076	1.199	0.633973	0.177715	183.7	211.4	201.5	223.2	242.8	229.8
Q16666	Gamma-interferon-inducible protein 16 OS=Homo sapiens (Human) OX=9606 GN=IFI16 PE=1 SV=3	9	7	7	785	11.96	1.074	1.673	0.775429	0.0287708	380.6	420.2	394.9	466.8	720.8	620.9
Q15008	26S proteasome non-ATPase regulatory subunit 6 OS=Homo sapiens (Human) OX=9606 GN=PSMD6 PE=1 SV=1	17	7	6	389	15.84	0.889	1.289	0.473862	0.124119	262.1	238.1	230.7	214	352.2	294.5
Q92508	Piezo-type mechanosensitive ion channel component 1 OS=Homo sapiens (Human) OX=9606 GN=PIEZO1 PE=1 SV=4	3	7	7	2521	16.7	1.473	1.007	0.481807	0.99968	317.3	600.4	639.9	646	370	522.2
Q969Z0	FAST kinase domain-containing protein 4 OS=Homo sapiens (Human) OX=9606 GN=TBRG4 PE=1 SV=1	14	7	7	631	13.73	0.944	1.115	0.742984	0.417771	446.7	399	376.8	421.9	491.2	451
P31930	Cytochrome b-c1 complex subunit 1, mitochondrial OS=Homo sapiens (Human) OX=9606 GN=UQCRC1 PE=1 SV=3	20	7	7	480	24.85	1.165	1.059	0.367353	0.830371	747.6	799.1	820.4	989.1	769.9	869.6
P14868	Aspartate--tRNA ligase, cytoplasmic OS=Homo sapiens (Human) OX=9606 GN=DARS1 PE=1 SV=2	14	7	7	501	16.09	1.056	1.768	0.904118	0.0394081	305.5	342.5	316.8	368.1	644.6	507.3
P48047	ATP synthase subunit O, mitochondrial OS=Homo sapiens (Human) OX=9606 GN=ATP5PO PE=1 SV=1	35	7	6	213	18.52	1.125	1.11	0.499822	0.567225	511.3	593.5	576.9	666	582.8	641.5
Q9UBB4	Ataxin-10 OS=Homo sapiens (Human) OX=9606 GN=ATXN10 PE=1 SV=1	17	7	7	475	15.94	1.047	1.366	0.912474	0.130718	469	399.6	412.6	497.9	625.5	558.8
O00461	Golgi integral membrane protein 4 OS=Homo sapiens (Human) OX=9606 GN=GOLIM4 PE=1 SV=1	14	7	7	696	15.95	0.757	0.745	0.161534	0.143878	351.5	295.3	220.6	269.6	244.1	236.2
Q9BWF3	RNA-binding protein 4 OS=Homo sapiens (Human) OX=9606 GN=RBM4 PE=1 SV=1	17	7	6	364	15.89	1.088	1.276	0.279037	0.023578	827.8	850.5	891.4	935.1	1121.9	1022.3
Q9UH99	SUN domain-containing protein 2 OS=Homo sapiens (Human) OX=9606 GN=SUN2 PE=1 SV=3	16	7	7	717	25.87	1.063	1.014	0.789347	0.987689	359.9	364.4	348.2	425.8	351.2	383.6
Q8TCT9	Minor histocompatibility antigen H13 OS=Homo sapiens (Human) OX=9606 GN=HM13 PE=1 SV=1	17	7	7	377	16.79	0.992	1.193	0.994372	0.195151	968.2	983.1	930.8	1007	1265.9	1070.2
Q15084	Protein disulfide-isomerase A6 OS=Homo sapiens (Human) OX=9606 GN=PDIA6 PE=1 SV=1	20	7	7	440	15.71	1.396	0.992	0.358125	0.999184	338.6	307.8	415.6	488.9	403.5	254.2
P30876	DNA-directed RNA polymerase II subunit RPB2 OS=Homo sapiens (Human) OX=9606 GN=POLR2B PE=1 SV=1	7	7	7	1174	14.57	0.731	1.453	0.45582	0.359309	1242.6	866.7	793.7	724.8	1859.9	1223.2
Q6YHK3	CD109 antigen OS=Homo sapiens (Human) OX=9606 GN=CD109 PE=1 SV=2	6	7	7	1445	16.66	1.181	1.222	0.502539	0.397382	357	458.3	528.9	431.2	492	496.9
P26640	Valine--tRNA ligase OS=Homo sapiens (Human) OX=9606 GN=VARS1 PE=1 SV=4	7	7	7	1264	14.66	1.006	1.205	0.99818	0.323699	369.5	382.7	335.2	427	474.6	432.9
Q9UDY2	Tight junction protein ZO-2 OS=Homo sapiens (Human) OX=9606 GN=TJP2 PE=1 SV=2	7	7	7	1190	10.91	1.028	1.236	0.643651	0.0107786	378.1	393.9	406.3	387.6	485.3	469
P51610	Host cell factor 1 OS=Homo sapiens (Human) OX=9606 GN=HCFC1 PE=1 SV=2	4	7	7	2035	13.29	1.187	1.957	0.29664	0.0110863	173.7	184.4	201.3	224.1	385.3	318.3
Q8WUK0	Phosphatidylglycerophosphatase and protein-tyrosine phosphatase 1 OS=Homo sapiens (Human) OX=9606 GN=PTPMT1 PE=1 SV=1	30	7	6	201	18.41	0.566	0.515	0.199675	0.145251	2182.4	1382.4	1136.2	849.5	1026.1	778.5
P62277	40S ribosomal protein S13 OS=Homo sapiens (Human) OX=9606 GN=RPS13 PE=1 SV=2	40	7	6	151	16.82	1.006	0.89	0.994907	0.27889	814.5	786.4	748.9	865.3	712.5	712.4
P50402	Emerin OS=Homo sapiens (Human) OX=9606 GN=EMD PE=1 SV=1	26	7	6	254	20.04	0.901	1.116	0.393014	0.366391	961.3	918.7	843.2	850.2	1135.8	968.1
Q8TCJ2	Dolichyl-diphosphooligosaccharide--protein glycosyltransferase subunit STT3B OS=Homo sapiens (Human) OX=9606 GN=STT3B PE=1 SV=1	8	7	6	826	13.67	0.987	1.185	0.954277	0.0653298	578.6	580.5	545.1	600.1	705.4	668.2
O43175	D-3-phosphoglycerate dehydrogenase OS=Homo sapiens (Human) OX=9606 GN=PHGDH PE=1 SV=4	17	7	7	533	17.49	1.067	1.108	0.735234	0.506085	1259.2	1230.2	1255.9	1403.4	1498.2	1269.6
Q3V6T2	Girdin OS=Homo sapiens (Human) OX=9606 GN=CCDC88A PE=1 SV=2	4	7	7	1871	11.32	0.851	0.908	0.270824	0.54315	568.6	483.2	449.5	443.1	505	448.4
Q9NWH9	SAFB-like transcription modulator OS=Homo sapiens (Human) OX=9606 GN=SLTM PE=1 SV=2	9	7	7	1034	11.15	1.648	1.58	0.141683	0.171146	396.3	452.4	736.6	661.2	542.7	824.4
Q15046	Lysine--tRNA ligase OS=Homo sapiens (Human) OX=9606 GN=KARS1 PE=1 SV=3	15	7	6	597	9.33	1.409	1.716	0.00924607	0.00248657	271.3	288	410.8	377.7	471.2	488.1
O95831	Apoptosis-inducing factor 1, mitochondrial OS=Homo sapiens (Human) OX=9606 GN=AIFM1 PE=1 SV=1	14	7	7	613	16.34	0.944	1.218	0.735818	0.146603	515.8	534.5	491.8	499.1	698.4	585.3
Q9P0L0	Vesicle-associated membrane protein-associated protein A OS=Homo sapiens (Human) OX=9606 GN=VAPA PE=1 SV=3	29	7	5	249	13.14	0.998	1.333	0.998741	0.0156867	558.6	543	524.5	575.8	753.4	715.9
Q5VT52	Regulation of nuclear pre-mRNA domain-containing protein 2 OS=Homo sapiens (Human) OX=9606 GN=RPRD2 PE=1 SV=1	7	7	7	1461	19.67	1.132	1.771	0.132758	0.00210496	187.8	201.2	211.1	229.3	347	341.4
O75695	Protein XRP2 OS=Homo sapiens (Human) OX=9606 GN=RP2 PE=1 SV=4	13	7	5	350	9.48	1.12	0.856	0.858942	0.760516	132.6	208.5	201.3	172.3	129.3	156.7
P35251	Replication factor C subunit 1 OS=Homo sapiens (Human) OX=9606 GN=RFC1 PE=1 SV=4	5	7	6	1148	7.46	1.131	1.86	0.760923	0.0672135	231.4	277.2	282	290.8	565.4	392.4
P24539	ATP synthase F(0) complex subunit B1, mitochondrial OS=Homo sapiens (Human) OX=9606 GN=ATP5PB PE=1 SV=2	25	7	6	256	22.18	1.061	1.102	0.49608	0.237313	865.5	897.8	890.5	982.1	950.3	993.3
Q8NBU5	ATPase family AAA domain-containing protein 1 OS=Homo sapiens (Human) OX=9606 GN=ATAD1 PE=1 SV=1	27	7	7	361	22.12	1.066	1.293	0.627796	0.0558562	541.4	608.2	582.5	642.4	756.9	727.3
Q96TC7	Regulator of microtubule dynamics protein 3 OS=Homo sapiens (Human) OX=9606 GN=RMDN3 PE=1 SV=2	17	7	6	470	11.56	1.013	1.154	0.944552	0.0698738	425.8	444.8	424.5	457.6	512.3	492.2
P09382	Galectin-1 OS=Homo sapiens (Human) OX=9606 GN=LGALS1 PE=1 SV=2	44	7	5	135	20.63	1.967	1.424	0.305069	0.651836	524.4	1240.3	1543.5	1629.7	990.3	1331.3
Q96RR1	Twinkle protein, mitochondrial OS=Homo sapiens (Human) OX=9606 GN=TWNK PE=1 SV=1	14	7	7	684	20.52	0.331	0.291	0.0392965	0.0292765	897.2	521.7	216.3	237.2	222	178.9
P0CW18	Serine protease 56 OS=Homo sapiens (Human) OX=9606 GN=PRSS56 PE=1 SV=1	13	7	7	603	14.64	1.661	1.304	0.00908291	0.0535191	299.6	275.6	492.6	462.4	398.2	352.9
O95292	Vesicle-associated membrane protein-associated protein B/C OS=Homo sapiens (Human) OX=9606 GN=VAPB PE=1 SV=3	33	7	6	243	17.5	1.007	1.268	0.994714	0.101667	1043.5	1099.1	998.5	1165.8	1419	1299.7
P18031	Tyrosine-protein phosphatase non-receptor type 1 OS=Homo sapiens (Human) OX=9606 GN=PTPN1 PE=1 SV=1	13	7	6	435	15.02	1.102	1.354	0.211614	0.0123578	630.4	687.9	705.3	746.3	901.2	881.6
P51659	Peroxisomal multifunctional enzyme type 2 OS=Homo sapiens (Human) OX=9606 GN=HSD17B4 PE=1 SV=3	9	7	7	736	12.88	0.901	1.262	0.796567	0.406429	1193.9	840.9	899.3	907.2	1362.1	1174.5
Q8TD19	Serine/threonine-protein kinase Nek9 OS=Homo sapiens (Human) OX=9606 GN=NEK9 PE=1 SV=2	7	7	6	979	14.08	1.1	1.896	0.751923	0.0296029	180.1	189.4	186.9	220.7	397.5	308.4
Q9NZQ3	NCK-interacting protein with SH3 domain OS=Homo sapiens (Human) OX=9606 GN=NCKIPSD PE=1 SV=1	11	7	7	722	18.8	0.854	0.758	0.0249789	0.00502233	328.6	315.4	281.5	268.8	239.8	248.4
O60832	H/ACA ribonucleoprotein complex subunit DKC1 OS=Homo sapiens (Human) OX=9606 GN=DKC1 PE=1 SV=3	16	7	7	514	15.55	0.813	0.844	0.3645	0.474702	573.7	480.7	407	447.4	500	392.7
O75947	ATP synthase subunit d, mitochondrial OS=Homo sapiens (Human) OX=9606 GN=ATP5PD PE=1 SV=3	53	7	7	161	10.62	1.064	1.186	0.663707	0.15995	865.1	794.8	847.9	917.6	928.6	1042
Q08945	FACT complex subunit SSRP1 OS=Homo sapiens (Human) OX=9606 GN=SSRP1 PE=1 SV=1	9	7	7	709	7.37	1.003	1.915	0.999449	0.018573	403.3	409	377.7	439.7	865.8	698.3
Q9Y3A2	Probable U3 small nucleolar RNA-associated protein 11 OS=Homo sapiens (Human) OX=9606 GN=UTP11 PE=1 SV=2	27	7	7	253	25.73	1.496	1.339	0.108868	0.215107	757.9	924.8	1370.4	1144.3	1024.4	1227.5
Q9Y4R8	Telomere length regulation protein TEL2 homolog OS=Homo sapiens (Human) OX=9606 GN=TELO2 PE=1 SV=2	8	7	7	837	13.42	1.165	1.661	0.369722	0.0259353	955.5	1133.9	1156.9	1269.9	1842.4	1622.7
Q9NPF5	DNA methyltransferase 1-associated protein 1 OS=Homo sapiens (Human) OX=9606 GN=DMAP1 PE=1 SV=1	14	7	6	467	17.52	1.287	1.741	0.138597	0.0186688	259.4	314	381	353.8	520.7	474
Q14318	Peptidyl-prolyl cis-trans isomerase FKBP8 OS=Homo sapiens (Human) OX=9606 GN=FKBP8 PE=1 SV=2	21	7	7	412	22.67	1.227	1.656	0.224925	0.0262187	557.4	678.2	709.5	802.4	1010.1	1026.8
Q9BTV4	Transmembrane protein 43 OS=Homo sapiens (Human) OX=9606 GN=TMEM43 PE=1 SV=1	24	7	6	400	18.09	1.092	1.182	0.426061	0.136759	427.2	471.3	464.1	517.2	537.9	523.1
Q92974	Rho guanine nucleotide exchange factor 2 OS=Homo sapiens (Human) OX=9606 GN=ARHGEF2 PE=1 SV=4	7	7	7	986	12.71	1.072	1.577	0.695386	0.0225167	439.7	470	477.8	497.5	785.2	654.4
Q7L1W4	Volume-regulated anion channel subunit LRRC8D OS=Homo sapiens (Human) OX=9606 GN=LRRC8D PE=1 SV=1	10	7	7	858	16.39	1.413	1.294	0.290021	0.446304	245.5	383.8	439.7	428	384.3	410.4
P08240	Signal recognition particle receptor subunit alpha OS=Homo sapiens (Human) OX=9606 GN=SRPRA PE=1 SV=2	9	7	6	638	9.73	1.235	1.366	0.0867708	0.0319489	223.6	240.2	267.7	306	321.1	312
Q9NRA8	Eukaryotic translation initiation factor 4E transporter OS=Homo sapiens (Human) OX=9606 GN=EIF4ENIF1 PE=1 SV=2	9	7	7	985	7.94	1.522	1.682	0.0258298	0.0142954	422.9	492.6	736.6	655.4	765.2	770
O75475	PC4 and SFRS1-interacting protein OS=Homo sapiens (Human) OX=9606 GN=PSIP1 PE=1 SV=1	12	7	7	530	14.08	0.579	0.463	0.0737733	0.030263	1777	1268.4	843.6	897	749	646.4
Q92576	PHD finger protein 3 OS=Homo sapiens (Human) OX=9606 GN=PHF3 PE=1 SV=3	4	6	6	2039	3.9	1.148	2.384	0.506533	0.00867417	139.5	147.9	152.4	178.2	380.6	308
Q99439	Calponin-2 OS=Homo sapiens (Human) OX=9606 GN=CNN2 PE=1 SV=4	23	6	5	309	11.32	1.239	2.005	0.232554	0.0128572	545.1	562.8	621.3	758.4	1193	1033.4
Q9BZK7	F-box-like/WD repeat-containing protein TBL1XR1 OS=Homo sapiens (Human) OX=9606 GN=TBL1XR1 PE=1 SV=1	11	6	5	514	15.64	1.116	2.008	0.623404	0.0159761	280.3	260.7	307.7	295.9	616.8	477.8
Q5VZ89	DENN domain-containing protein 4C OS=Homo sapiens (Human) OX=9606 GN=DENND4C PE=1 SV=3	4	6	6	1909	8.09	1.13	2.359	0.560689	0.0085496	85.5	93.6	99.6	102.7	238.8	186.5
Q8WY36	HMG box transcription factor BBX OS=Homo sapiens (Human) OX=9606 GN=BBX PE=1 SV=1	7	6	5	941	10.51	1.158	2.083	0.351536	0.00744411	399.2	409.1	466.3	469.3	936.9	756.1
Q9Y4W2	Ribosomal biogenesis protein LAS1L OS=Homo sapiens (Human) OX=9606 GN=LAS1L PE=1 SV=2	10	6	6	734	17.92	1.049	2.523	0.970664	0.0412916	208.7	212	218.7	222.7	682.5	412.5
P61758	Prefoldin subunit 3 OS=Homo sapiens (Human) OX=9606 GN=VBP1 PE=1 SV=4	26	6	6	197	7.1	0.942	2.65	0.933193	0.020678	716.7	725.9	649.5	710.1	2335.6	1563.6
P19338	Nucleolin OS=Homo sapiens (Human) OX=9606 GN=NCL PE=1 SV=3	8	6	5	710	9	1.264	1.018	0.670871	0.997406	399.2	390.8	364.7	683.3	396.6	407.5
O60841	Eukaryotic translation initiation factor 5B OS=Homo sapiens (Human) OX=9606 GN=EIF5B PE=1 SV=4	5	6	6	1220	7.53	1.052	1.419	0.922874	0.148034	128.9	156.6	133	168.1	212.9	191
Q9Y6C9	Mitochondrial carrier homolog 2 OS=Homo sapiens (Human) OX=9606 GN=MTCH2 PE=1 SV=1	23	6	6	303	18.22	1.215	1.268	0.295949	0.207222	469.8	577.2	585.7	683.3	665.5	654.7
Q8NFQ8	Torsin-1A-interacting protein 2 OS=Homo sapiens (Human) OX=9606 GN=TOR1AIP2 PE=1 SV=1	19	6	6	470	10.16	1.059	1.36	0.862469	0.128884	137.5	144.3	132.8	167.6	203.4	180.3
P54289	Voltage-dependent calcium channel subunit alpha-2/delta-1 OS=Homo sapiens (Human) OX=9606 GN=CACNA2D1 PE=1 SV=3	7	6	6	1103	7.32	1.088	0.846	0.835241	0.54431	113.6	158	154.9	137.2	113	113.7
O75821	Eukaryotic translation initiation factor 3 subunit G OS=Homo sapiens (Human) OX=9606 GN=EIF3G PE=1 SV=2	21	6	6	320	12.85	0.99	1.313	0.994937	0.165964	361.7	362.6	324.1	396.3	518.1	436.1
Q9UHQ9	NADH-cytochrome b5 reductase 1 OS=Homo sapiens (Human) OX=9606 GN=CYB5R1 PE=1 SV=1	21	6	6	305	13.23	1.011	1.175	0.953087	0.0453109	466.5	506	489.6	492.9	559.4	582.2
P26639	Threonine--tRNA ligase 1, cytoplasmic OS=Homo sapiens (Human) OX=9606 GN=TARS1 PE=1 SV=3	11	6	6	723	9.39	1.166	1.833	0.669244	0.0721708	191.1	187.3	186	261.5	388.5	309.4
Q86Y56	Dynein assembly factor 5, axonemal OS=Homo sapiens (Human) OX=9606 GN=DNAAF5 PE=1 SV=4	8	6	6	855	11.2	0.985	1.173	0.962771	0.143417	131	134.2	128.2	132.9	166.6	145.1
Q99700	Ataxin-2 OS=Homo sapiens (Human) OX=9606 GN=ATXN2 PE=1 SV=2	6	6	6	1313	11.97	0.985	1.741	0.993731	0.0547745	354.8	340.7	332.1	353.4	713.5	513.7
P55084	Trifunctional enzyme subunit beta, mitochondrial OS=Homo sapiens (Human) OX=9606 GN=HADHB PE=1 SV=3	13	6	6	474	16.4	1.207	1.263	0.645431	0.53314	297.9	318.7	294.9	469.3	370.2	409.2
Q68EM7	Rho GTPase-activating protein 17 OS=Homo sapiens (Human) OX=9606 GN=ARHGAP17 PE=1 SV=1	8	6	5	881	14.91	1.155	1.599	0.366438	0.0273317	485.5	570.5	586.9	630.1	898.2	788.5
P17612	cAMP-dependent protein kinase catalytic subunit alpha OS=Homo sapiens (Human) OX=9606 GN=PRKACA PE=1 SV=2	18	6	6	351	8.84	1.558	2.065	0.162254	0.0507354	326.6	424.8	493.3	683.1	803.5	736.1
P53396	ATP-citrate synthase OS=Homo sapiens (Human) OX=9606 GN=ACLY PE=1 SV=3	5	6	6	1101	6.48	0.984	1.217	0.997053	0.674252	153.3	162.7	124.4	194.3	221.6	166.8
Q9P0K7	Ankycorbin OS=Homo sapiens (Human) OX=9606 GN=RAI14 PE=1 SV=2	5	6	5	980	14.43	1.497	1.457	0.013067	0.0158738	167.8	188.1	270.1	262.1	248.4	270
P62937	Peptidyl-prolyl cis-trans isomerase A OS=Homo sapiens (Human) OX=9606 GN=PPIA PE=1 SV=2	28	6	5	165	10.79	1.393	0.762	0.541547	0.643672	1284.1	1250.7	1262.8	2466.6	887.3	1050.2
P24534	Elongation factor 1-beta OS=Homo sapiens (Human) OX=9606 GN=EEF1B2 PE=1 SV=3	25	6	5	225	13.21	0.946	0.911	0.963612	0.903892	1378.5	1071.6	937.4	1409.8	1229.2	997.8
Q9Y3P9	Rab GTPase-activating protein 1 OS=Homo sapiens (Human) OX=9606 GN=RABGAP1 PE=1 SV=3	7	6	5	1069	15.14	1.17	1.527	0.233857	0.0217343	194.6	201	216.9	247	321.4	284
Q6ZXV5	Protein O-mannosyl-transferase TMTC3 OS=Homo sapiens (Human) OX=9606 GN=TMTC3 PE=1 SV=2	6	6	6	915	7.14	1.106	1.363	0.516862	0.0653704	202	237.2	231.5	253.3	310.9	286.2
Q99805	Transmembrane 9 superfamily member 2 OS=Homo sapiens (Human) OX=9606 GN=TM9SF2 PE=1 SV=1	9	6	6	663	14.46	0.956	0.959	0.488251	0.537244	636.5	658	596.2	641.6	630	611.9
O94923	D-glucuronyl C5-epimerase OS=Homo sapiens (Human) OX=9606 GN=GLCE PE=1 SV=3	10	6	6	617	14.34	1.028	1.162	0.924898	0.249695	293.8	321.6	296.9	336.6	374.2	341
P30519	Heme oxygenase 2 OS=Homo sapiens (Human) OX=9606 GN=HMOX2 PE=1 SV=2	28	6	6	316	18.91	1.083	1.327	0.548727	0.0526405	563.9	643.6	619.1	688	799.2	799.6
P22392	Nucleoside diphosphate kinase B OS=Homo sapiens (Human) OX=9606 GN=NME2 PE=1 SV=1	47	6	6	152	8.52	1.156	1.851	0.859117	0.201329	681.8	611.7	578.2	963.8	1461.3	977.4
Q96JB5	CDK5 regulatory subunit-associated protein 3 OS=Homo sapiens (Human) OX=9606 GN=CDK5RAP3 PE=1 SV=2	10	6	5	506	10.47	1.315	1.559	0.0849099	0.0240884	414.7	474.9	544.7	624.8	676.4	707.4
Q15738	Sterol-4-alpha-carboxylate 3-dehydrogenase, decarboxylating OS=Homo sapiens (Human) OX=9606 GN=NSDHL PE=1 SV=2	17	6	6	373	14.37	1.196	1.097	0.522664	0.816344	805.5	941	945.8	1146.3	837.5	1089
P50213	Isocitrate dehydrogenase [NAD] subunit alpha, mitochondrial OS=Homo sapiens (Human) OX=9606 GN=IDH3A PE=1 SV=1	19	6	6	366	14.95	1.043	1.793	0.954817	0.0529757	586	512.3	548.3	595.1	1148.8	840.3
P18084	Integrin beta-5 OS=Homo sapiens (Human) OX=9606 GN=ITGB5 PE=1 SV=1	9	6	5	799	10.67	1.461	1.351	0.128303	0.208208	72.6	93.2	124.5	116	100.5	122.8
Q9UBB9	Tuftelin-interacting protein 11 OS=Homo sapiens (Human) OX=9606 GN=TFIP11 PE=1 SV=1	8	6	5	837	7.91	1.016	1.176	0.943836	0.0942616	139.5	148.4	140.6	152.1	163.3	175.2
P27797	Calreticulin OS=Homo sapiens (Human) OX=9606 GN=CALR PE=1 SV=1	12	6	6	417	9.13	1.246	1.044	0.570697	0.974458	655.2	652.6	639.6	1038.3	683.2	682.2
P18124	60S ribosomal protein L7 OS=Homo sapiens (Human) OX=9606 GN=RPL7 PE=1 SV=1	19	6	5	248	7.66	1.319	1.478	0.0695274	0.0282334	580.3	573.4	715	809.5	912.7	796.4
Q6P2E9	Enhancer of mRNA-decapping protein 4 OS=Homo sapiens (Human) OX=9606 GN=EDC4 PE=1 SV=1	5	6	5	1401	16.83	0.734	1.022	0.257732	0.98916	809	639.2	484.4	574.4	829.7	651
P56199	Integrin alpha-1 OS=Homo sapiens (Human) OX=9606 GN=ITGA1 PE=1 SV=2	5	6	6	1179	8.53	1.313	1.053	0.476245	0.96697	318.4	508.2	566.1	493.1	396.3	452.4
Q96P70	Importin-9 OS=Homo sapiens (Human) OX=9606 GN=IPO9 PE=1 SV=3	6	6	6	1041	9.2	0.977	1.107	0.963513	0.565143	104.1	91.8	101.9	89.4	115.3	101.5
Q7Z3U7	Protein MON2 homolog OS=Homo sapiens (Human) OX=9606 GN=MON2 PE=1 SV=3	3	6	6	1717	5.82	1.026	1.358	0.961371	0.0923128	203.4	216.9	205.1	226.3	314.8	258.5
Q9P0U3	Sentrin-specific protease 1 OS=Homo sapiens (Human) OX=9606 GN=SENP1 PE=1 SV=2	10	6	6	644	7.66	1.066	1.203	0.253151	0.0204308	356.2	354.6	387.6	370.5	441.4	414.3
P51151	Ras-related protein Rab-9A OS=Homo sapiens (Human) OX=9606 GN=RAB9A PE=1 SV=1	29	6	5	201	14.13	1.002	0.986	0.999254	0.971255	511.3	580.2	523.4	569.4	533.5	540.3
Q9Y679	Ancient ubiquitous protein 1 OS=Homo sapiens (Human) OX=9606 GN=AUP1 PE=1 SV=2	14	6	5	410	16.65	1.094	1.417	0.595183	0.0523194	361.5	436.8	423.1	446.9	581.9	544.7
Q9Y2R4	Probable ATP-dependent RNA helicase DDX52 OS=Homo sapiens (Human) OX=9606 GN=DDX52 PE=1 SV=3	13	6	6	599	13.71	1.002	1.403	0.999772	0.133888	409.8	368.3	405.1	374.4	623.1	476.9
Q96CW5	Gamma-tubulin complex component 3 OS=Homo sapiens (Human) OX=9606 GN=TUBGCP3 PE=1 SV=2	7	6	6	907	14.84	0.887	1.543	0.62221	0.0710439	719.8	689.7	632.1	617.7	1255.5	941.4
Q8TF76	Serine/threonine-protein kinase haspin OS=Homo sapiens (Human) OX=9606 GN=HASPIN PE=1 SV=3	8	6	6	798	6.02	1.168	1.87	0.385304	0.0165085	130.7	134	165.1	144.6	273.9	223.6
Q92542	Nicastrin OS=Homo sapiens (Human) OX=9606 GN=NCSTN PE=1 SV=2	7	6	5	709	11.94	1.176	1.023	0.661467	0.990597	557.4	846.2	838.2	778.3	721	684.8
P48960	Adhesion G protein-coupled receptor E5 OS=Homo sapiens (Human) OX=9606 GN=ADGRE5 PE=1 SV=4	8	6	5	835	13.42	1.132	1.113	0.530285	0.609603	143	174.6	165.5	193.1	174.2	177.4
Q9NZW5	MAGUK p55 subfamily member 6 OS=Homo sapiens (Human) OX=9606 GN=MPP6 PE=1 SV=2	12	6	5	540	16.98	1.219	0.949	0.605242	0.960105	771.6	1158	1268.9	1046.8	842.9	955.2
P11279	Lysosome-associated membrane glycoprotein 1 OS=Homo sapiens (Human) OX=9606 GN=LAMP1 PE=1 SV=3	14	6	6	417	12.97	1.078	1.071	0.717237	0.755417	635.5	735.1	705.3	770.4	787.9	680.3
Q9H9B1	Histone-lysine N-methyltransferase EHMT1 OS=Homo sapiens (Human) OX=9606 GN=EHMT1 PE=1 SV=4	6	6	5	1298	5.13	1.198	1.37	0.431652	0.169354	97.4	132.4	135.9	136.2	158.7	152.4
P38159	RNA-binding motif protein, X chromosome OS=Homo sapiens (Human) OX=9606 GN=RBMX PE=1 SV=3	15	6	6	391	8.39	0.982	0.766	0.98532	0.171418	550.8	481.4	477.1	536.4	357.6	434.5
Q14165	Malectin OS=Homo sapiens (Human) OX=9606 GN=MLEC PE=1 SV=1	18	6	5	292	17.88	1.173	1.415	0.303626	0.0574004	594.4	670.6	693.3	791.3	947.9	842
Q9BY77	Polymerase delta-interacting protein 3 OS=Homo sapiens (Human) OX=9606 GN=POLDIP3 PE=1 SV=2	20	6	6	421	11.51	0.748	0.554	0.0718582	0.0106314	157.8	141.5	115.3	108.2	89.3	76.8
O14936	Peripheral plasma membrane protein CASK OS=Homo sapiens (Human) OX=9606 GN=CASK PE=1 SV=3	7	6	6	926	10.2	1.312	1.112	0.642253	0.926187	140.6	263.9	289.5	220.6	209.2	219.3
P53701	Cytochrome c-type heme lyase OS=Homo sapiens (Human) OX=9606 GN=HCCS PE=1 SV=1	27	6	6	268	19.08	1.225	1.128	0.227367	0.496813	564.3	648.3	684.4	802.4	650.5	715.6
P05026	Sodium/potassium-transporting ATPase subunit beta-1 OS=Homo sapiens (Human) OX=9606 GN=ATP1B1 PE=1 SV=1	22	6	6	303	9.78	0.89	0.794	0.65346	0.289781	1230.5	1615.9	1317.7	1195.8	1073.8	1168
P38606	V-type proton ATPase catalytic subunit A OS=Homo sapiens (Human) OX=9606 GN=ATP6V1A PE=1 SV=2	10	6	6	617	9.34	1.032	1.168	0.982338	0.679199	147.3	173.2	147.3	184.3	219.1	158.8
O43166	Signal-induced proliferation-associated 1-like protein 1 OS=Homo sapiens (Human) OX=9606 GN=SIPA1L1 PE=1 SV=4	4	6	5	1804	9.9	1.527	1.249	0.175585	0.49146	129.7	177.2	266.9	200.7	186.8	191.9
Q15058	Kinesin-like protein KIF14 OS=Homo sapiens (Human) OX=9606 GN=KIF14 PE=1 SV=1	4	6	6	1648	7.78	1.05	1.576	0.876736	0.0371121	198.7	204.2	195.3	228.9	346.5	290.8
Q9H3U1	Protein unc-45 homolog A OS=Homo sapiens (Human) OX=9606 GN=UNC45A PE=1 SV=1	6	6	6	944	10.47	0.974	1.3	0.963092	0.149427	329.6	363.4	327	347.7	500.5	404.2
Q9P035	Very-long-chain (3R)-3-hydroxyacyl-CoA dehydratase 3 OS=Homo sapiens (Human) OX=9606 GN=HACD3 PE=1 SV=2	18	6	5	362	15.82	0.899	1.024	0.0164803	0.437405	269.1	272	244.7	242	271.9	282.5
Q7Z333	Probable helicase senataxin OS=Homo sapiens (Human) OX=9606 GN=SETX PE=1 SV=4	3	6	6	2677	9.25	1.123	1.932	0.562057	0.0156787	276.4	285.5	295.9	336.4	604	487.5
Q5THK1	Protein PRR14L OS=Homo sapiens (Human) OX=9606 GN=PRR14L PE=1 SV=1	3	6	6	2151	7.25	0.89	1.872	0.694538	0.0378858	183.5	181.6	161.2	163.7	403	289.7
Q9UBH6	Xenotropic and polytropic retrovirus receptor 1 OS=Homo sapiens (Human) OX=9606 GN=XPR1 PE=1 SV=1	15	6	6	696	12.36	1.357	1.165	0.208596	0.564868	114.6	153.5	191.7	169.1	147.1	162.4
Q96ME7	Zinc finger protein 512 OS=Homo sapiens (Human) OX=9606 GN=ZNF512 PE=1 SV=2	14	6	6	567	10.83	1.705	1.471	0.119322	0.233067	274.2	405.2	516.6	625	465.9	516.3
Q9H0H5	Rac GTPase-activating protein 1 OS=Homo sapiens (Human) OX=9606 GN=RACGAP1 PE=1 SV=1	9	6	6	632	12.55	1.152	1.168	0.142164	0.116651	362.2	400.7	435.9	442.2	427.8	462.6
Q9UHR4	Brain-specific angiogenesis inhibitor 1-associated protein 2-like protein 1 OS=Homo sapiens (Human) OX=9606 GN=BAIAP2L1 PE=1 SV=2	13	6	6	511	11.31	0.995	1.451	0.998586	0.0792181	962.1	791.6	856.9	879.2	1380.6	1161.4
P47897	Glutamine--tRNA ligase OS=Homo sapiens (Human) OX=9606 GN=QARS1 PE=1 SV=1	8	6	6	775	9.41	0.943	1.781	0.893543	0.0408946	845.4	914	764.1	898.9	1779.1	1377.1
Q14865	AT-rich interactive domain-containing protein 5B OS=Homo sapiens (Human) OX=9606 GN=ARID5B PE=1 SV=3	7	6	6	1188	12.58	1.025	1.703	0.973681	0.0372337	156.3	162	167.7	158.7	310.2	236.6
Q8TCG1	Protein CIP2A OS=Homo sapiens (Human) OX=9606 GN=CIP2A PE=1 SV=2	6	6	6	905	16.17	0.923	1.176	0.625596	0.251263	399	386.3	339.3	387.3	495.1	430.5
O00592	Podocalyxin OS=Homo sapiens (Human) OX=9606 GN=PODXL PE=1 SV=2	11	6	5	558	10.05	1.602	1.569	0.193682	0.211233	288.7	457.4	565.8	598.7	523.2	621.6
Q7KZN9	Cytochrome c oxidase assembly protein COX15 homolog OS=Homo sapiens (Human) OX=9606 GN=COX15 PE=1 SV=1	17	6	6	410	16.89	1.042	1.037	0.891006	0.913698	562.9	693.2	633	669.8	657.9	638.1
P61604	10 kDa heat shock protein, mitochondrial OS=Homo sapiens (Human) OX=9606 GN=HSPE1 PE=1 SV=2	55	6	6	102	15.47	1.236	0.748	0.807115	0.683963	1212.3	1102.3	962	2121.3	825.9	905.7
Q6P996	Pyridoxal-dependent decarboxylase domain-containing protein 1 OS=Homo sapiens (Human) OX=9606 GN=PDXDC1 PE=1 SV=2	12	6	6	788	13.68	1.12	1.468	0.591106	0.0711521	137.7	152.8	144.8	182.2	219.1	206.9
Q9Y512	Sorting and assembly machinery component 50 homolog OS=Homo sapiens (Human) OX=9606 GN=SAMM50 PE=1 SV=3	14	6	6	469	13.05	1.153	1.049	0.13113	0.659986	326.6	365.6	389.3	408	366.8	358
P09543	2',3'-cyclic-nucleotide 3'-phosphodiesterase OS=Homo sapiens (Human) OX=9606 GN=CNP PE=1 SV=2	12	6	5	421	10.34	1.213	1.3	0.446016	0.284269	306.1	427.2	448.8	428.8	460.8	479.4
Q8IWC1	MAP7 domain-containing protein 3 OS=Homo sapiens (Human) OX=9606 GN=MAP7D3 PE=1 SV=2	9	6	6	876	9.08	1.419	1.957	0.0221008	0.00343589	304.1	339.6	465.3	447.1	659.8	599.6
P46779	60S ribosomal protein L28 OS=Homo sapiens (Human) OX=9606 GN=RPL28 PE=1 SV=3	33	6	6	137	12.57	1.025	1.098	0.9639	0.635132	907.2	823.6	823.2	953.6	1024.4	879.2
O43172	U4/U6 small nuclear ribonucleoprotein Prp4 OS=Homo sapiens (Human) OX=9606 GN=PRPF4 PE=1 SV=2	11	6	5	522	7.89	1.32	0.923	0.284216	0.854709	227.3	225.4	267	334.4	181.6	240.2
Q9H2M9	Rab3 GTPase-activating protein non-catalytic subunit OS=Homo sapiens (Human) OX=9606 GN=RAB3GAP2 PE=1 SV=1	5	6	6	1393	11.44	0.903	1.355	0.657374	0.131158	259.4	256.4	218.7	248.2	392.4	311
Q96KQ7	Histone-lysine N-methyltransferase EHMT2 OS=Homo sapiens (Human) OX=9606 GN=EHMT2 PE=1 SV=3	7	6	6	1210	9.17	0.981	1.403	0.971156	0.0556422	220	211.7	201.5	222.3	330.8	277
B5ME19	Eukaryotic translation initiation factor 3 subunit C-like protein OS=Homo sapiens (Human) OX=9606 GN=EIF3CL PE=1 SV=1	6	6	6	914	12.1	0.975	1.459	0.973333	0.0899473	233.9	251.3	223.5	250	400.2	312.7
Q96CW1	AP-2 complex subunit mu OS=Homo sapiens (Human) OX=9606 GN=AP2M1 PE=1 SV=2	11	6	6	435	12.8	1.433	1.081	0.437879	0.950011	445.8	626.5	625.8	916.2	478.5	682.4
Q8IZL8	Proline-, glutamic acid- and leucine-rich protein 1 OS=Homo sapiens (Human) OX=9606 GN=PELP1 PE=1 SV=2	8	6	6	1130	11.5	1.211	1.606	0.132769	0.0127163	135.5	127	165.5	152.5	225	197.3
Q13618	Cullin-3 OS=Homo sapiens (Human) OX=9606 GN=CUL3 PE=1 SV=2	8	6	6	768	9.08	0.892	1.266	0.589442	0.21356	129.1	127.1	109.3	119.4	183.2	143.5
P35249	Replication factor C subunit 4 OS=Homo sapiens (Human) OX=9606 GN=RFC4 PE=1 SV=2	22	6	6	363	10.54	0.893	1.159	0.67614	0.540877	274	254.2	229.8	241.8	354.2	264.1
Q9BUJ2	Heterogeneous nuclear ribonucleoprotein U-like protein 1 OS=Homo sapiens (Human) OX=9606 GN=HNRNPUL1 PE=1 SV=2	7	6	6	856	14.01	0.794	0.746	0.20503	0.12361	921.4	752.6	624.7	700.3	649.7	594.2
Q9H7N4	Splicing factor, arginine/serine-rich 19 OS=Homo sapiens (Human) OX=9606 GN=SCAF1 PE=1 SV=3	5	6	6	1312	7.76	0.553	0.535	0.0894131	0.0786011	319.6	232.7	150.5	151.1	169.8	125.5
P29401	Transketolase OS=Homo sapiens (Human) OX=9606 GN=TKT PE=1 SV=3	10	6	6	623	14.37	1.358	1.21	0.62037	0.81516	530.6	561	512.6	1070.3	678.9	642
Q92888	Rho guanine nucleotide exchange factor 1 OS=Homo sapiens (Human) OX=9606 GN=ARHGEF1 PE=1 SV=2	6	6	6	912	15.43	0.537	0.834	0.071989	0.59831	1039.4	745	458.8	486.9	831.8	647.8
Q9UMS4	Pre-mRNA-processing factor 19 OS=Homo sapiens (Human) OX=9606 GN=PRPF19 PE=1 SV=1	16	6	5	504	17.65	0.754	0.891	0.246901	0.707937	1382.5	1079.5	892.4	951.4	1214.3	975.7
Q13190	Syntaxin-5 OS=Homo sapiens (Human) OX=9606 GN=STX5 PE=1 SV=2	17	6	5	355	19.02	1.025	1.129	0.693071	0.0455753	299.8	284.2	293.9	304.5	325.6	333.6
O00148	ATP-dependent RNA helicase DDX39A OS=Homo sapiens (Human) OX=9606 GN=DDX39A PE=1 SV=2	12	6	5	427	13.77	0.682	0.666	0.163329	0.143318	1407.1	1034.6	811.5	835.6	889.3	726.6
Q9Y2D5	A-kinase anchor protein 2 OS=Homo sapiens (Human) OX=9606 GN=AKAP2 PE=1 SV=3	8	6	5	859	14.29	0.775	0.61	0.028246	0.00433752	355.8	320.8	258.5	264.9	200.2	212
P47985	Cytochrome b-c1 complex subunit Rieske, mitochondrial OS=Homo sapiens (Human) OX=9606 GN=UQCRFS1 PE=1 SV=2	30	6	6	274	10.82	1.028	1.051	0.31806	0.0992796	227.7	223.6	234.3	229.7	240.5	233.9
Q9P2J5	Leucine--tRNA ligase, cytoplasmic OS=Homo sapiens (Human) OX=9606 GN=LARS1 PE=1 SV=2	6	6	6	1176	11.75	0.978	1.393	0.955126	0.0452356	235.1	237.3	222.3	240	358.4	302.2
O00232	26S proteasome non-ATPase regulatory subunit 12 OS=Homo sapiens (Human) OX=9606 GN=PSMD12 PE=1 SV=3	16	6	6	456	13.5	0.842	1.298	0.436231	0.225011	344.4	299.5	256.6	285.2	469.6	370
Q6P1J9	Parafibromin OS=Homo sapiens (Human) OX=9606 GN=CDC73 PE=1 SV=1	11	6	6	531	11.99	1.121	1.844	0.495638	0.01317	576.4	655.4	691.4	687.1	1239.2	1036.7
Q9NX05	Constitutive coactivator of PPAR-gamma-like protein 2 OS=Homo sapiens (Human) OX=9606 GN=FAM120C PE=1 SV=3	5	5	5	1096	10.22	1.155	2.659	0.618049	0.0127028	144.9	155.2	170.9	175.5	472.5	336.6
Q96SN8	CDK5 regulatory subunit-associated protein 2 OS=Homo sapiens (Human) OX=9606 GN=CDK5RAP2 PE=1 SV=5	3	5	5	1893	12.2	1.084	2.814	0.900319	0.0216107	487.2	524	521.9	574.6	1760.2	1148.5
O00743	Serine/threonine-protein phosphatase 6 catalytic subunit OS=Homo sapiens (Human) OX=9606 GN=PPP6C PE=1 SV=1	14	5	5	305	12.63	0.974	2.487	0.986024	0.023851	560.8	555	522.2	565.3	1692.4	1137.8
Q9UPN9	E3 ubiquitin-protein ligase TRIM33 OS=Homo sapiens (Human) OX=9606 GN=TRIM33 PE=1 SV=3	5	5	5	1127	5.44	1.248	2.022	0.123401	0.0056303	230.8	245.2	278.5	316.4	512	452
Q9UHV9	Prefoldin subunit 2 OS=Homo sapiens (Human) OX=9606 GN=PFDN2 PE=1 SV=1	38	5	5	154	10.63	0.817	2.357	0.555893	0.0339839	453.4	365.4	327.6	337.2	1157.3	795
O94916	Nuclear factor of activated T-cells 5 OS=Homo sapiens (Human) OX=9606 GN=NFAT5 PE=1 SV=1	4	5	5	1531	8	1.069	2.773	0.868795	0.00876954	113.4	112.4	119.1	122.4	366.8	267.3
Q9HAU0	Pleckstrin homology domain-containing family A member 5 OS=Homo sapiens (Human) OX=9606 GN=PLEKHA5 PE=1 SV=1	6	5	5	1116	2.1	1.408	2.245	0.0746523	0.00716465	38.3	47.2	58.7	61.1	100.4	90.8
Q5JTW2	Centrosomal protein of 78 kDa OS=Homo sapiens (Human) OX=9606 GN=CEP78 PE=1 SV=1	8	5	5	689	11.66	0.696	0.825	0.216019	0.540345	622.6	427.7	375.6	343.9	449.9	402.3
Q9UNM6	26S proteasome non-ATPase regulatory subunit 13 OS=Homo sapiens (Human) OX=9606 GN=PSMD13 PE=1 SV=2	16	5	5	376	7.6	0.847	1.068	0.308942	0.772294	262.5	249.8	205.7	228.6	301.3	248.3
Q15392	Delta(24)-sterol reductase OS=Homo sapiens (Human) OX=9606 GN=DHCR24 PE=1 SV=2	10	5	5	516	10.5	0.954	0.995	0.8169	0.997631	619.2	679.5	597.5	640.4	694	600.3
Q96R06	Sperm-associated antigen 5 OS=Homo sapiens (Human) OX=9606 GN=SPAG5 PE=1 SV=2	5	5	5	1193	11.23	1.015	1.239	0.899313	0.0148621	196.6	207.5	210.2	199.8	254	246.4
Q9H582	Zinc finger protein 644 OS=Homo sapiens (Human) OX=9606 GN=ZNF644 PE=1 SV=2	5	5	5	1327	7.15	1.22	1.583	0.536951	0.138285	113.6	159.8	171.8	157.2	237.2	191.9
Q9BTX1	Nucleoporin NDC1 OS=Homo sapiens (Human) OX=9606 GN=NDC1 PE=1 SV=2	10	5	5	674	8.87	0.878	0.888	0.121235	0.146503	362	341.3	295.9	322.1	317.6	306.6
P18621	60S ribosomal protein L17 OS=Homo sapiens (Human) OX=9606 GN=RPL17 PE=1 SV=3	30	5	5	184	14.67	1.12	1.228	0.595328	0.275405	944.3	865.3	910.2	1125.7	1181.5	1043.7
P49748	Very long-chain specific acyl-CoA dehydrogenase, mitochondrial OS=Homo sapiens (Human) OX=9606 GN=ACADVL PE=1 SV=1	8	5	5	655	10.19	0.82	0.803	0.118526	0.0930928	290.7	251.8	216.1	227.9	224.1	210.4
P04150	Glucocorticoid receptor OS=Homo sapiens (Human) OX=9606 GN=NR3C1 PE=1 SV=1	8	5	5	777	12.36	1.166	1.762	0.197031	0.00692059	201.3	221.7	240.4	252.1	395.4	350.1
P63241	Eukaryotic translation initiation factor 5A-1 OS=Homo sapiens (Human) OX=9606 GN=EIF5A PE=1 SV=2	34	5	5	154	8.87	1.434	0.794	0.456638	0.688882	625.7	688.1	692.4	1279.3	477.2	568.4
Q14004	Cyclin-dependent kinase 13 OS=Homo sapiens (Human) OX=9606 GN=CDK13 PE=1 SV=2	4	5	5	1512	8.09	0.896	1.165	0.464115	0.291097	370.1	326.9	295	329	428.4	382.9
Q9Y2Z0	Protein SGT1 homolog OS=Homo sapiens (Human) OX=9606 GN=SUGT1 PE=1 SV=3	16	5	5	365	6.82	0.837	1.231	0.4491	0.362862	232.2	186.5	170.1	178.5	285.8	229.6
P62424	60S ribosomal protein L7a OS=Homo sapiens (Human) OX=9606 GN=RPL7A PE=1 SV=2	22	5	5	266	13.41	0.914	0.994	0.733762	0.998434	822.9	677.6	636.3	731.6	797.7	690.5
P07737	Profilin-1 OS=Homo sapiens (Human) OX=9606 GN=PFN1 PE=1 SV=2	46	5	5	140	8.17	1.82	1.13	0.183667	0.881506	123.6	149.7	191.2	320.4	134.4	175.8
P07099	Epoxide hydrolase 1 OS=Homo sapiens (Human) OX=9606 GN=EPHX1 PE=1 SV=1	13	5	5	455	12.61	0.869	0.824	0.0633845	0.0271573	230.2	213.6	196.2	189.4	179.6	186.1
Q6P1A2	Lysophospholipid acyltransferase 5 OS=Homo sapiens (Human) OX=9606 GN=LPCAT3 PE=1 SV=1	11	5	5	487	5.98	0.89	0.932	0.302236	0.572294	166.5	163.4	143.4	150.4	165.4	142.8
Q68CP9	AT-rich interactive domain-containing protein 2 OS=Homo sapiens (Human) OX=9606 GN=ARID2 PE=1 SV=2	3	5	5	1835	13.27	0.855	1.405	0.375773	0.0814628	184.6	164.8	142.5	156	269.9	222.5
P13861	cAMP-dependent protein kinase type II-alpha regulatory subunit OS=Homo sapiens (Human) OX=9606 GN=PRKAR2A PE=1 SV=2	16	5	5	404	12.67	1.477	1.552	0.0626438	0.0461088	208.3	247.3	315.8	355.9	329	377.1
Q09161	Nuclear cap-binding protein subunit 1 OS=Homo sapiens (Human) OX=9606 GN=NCBP1 PE=1 SV=1	8	5	5	790	12.75	0.597	0.538	0.154701	0.102244	1158.9	759	543.9	576.7	566	449.5
Q9UNQ2	Probable dimethyladenosine transferase OS=Homo sapiens (Human) OX=9606 GN=DIMT1 PE=1 SV=1	18	5	5	313	1.7	0.958	1.761	0.968434	0.0979158	52.6	44.6	50.2	42.9	102.6	70.9
O15397	Importin-8 OS=Homo sapiens (Human) OX=9606 GN=IPO8 PE=1 SV=2	7	5	5	1037	6.87	1.269	1.323	0.386148	0.3016	39.5	50.1	59.9	53.2	51.6	67.2
P55011	Solute carrier family 12 member 2 OS=Homo sapiens (Human) OX=9606 GN=SLC12A2 PE=1 SV=1	6	5	5	1212	12.55	1.285	1.258	0.324884	0.370041	155.3	218.6	231.5	242	224.2	239.8
Q9C0B5	Palmitoyltransferase ZDHHC5 OS=Homo sapiens (Human) OX=9606 GN=ZDHHC5 PE=1 SV=2	11	5	5	715	11.96	1.21	1.076	0.669654	0.935966	139.7	222.9	235.3	193.7	183.4	196.4
O14818	Proteasome subunit alpha type-7 OS=Homo sapiens (Human) OX=9606 GN=PSMA7 PE=1 SV=1	26	5	5	248	11.65	1.053	1.434	0.926728	0.151449	243.1	266.5	236.1	304.4	403.4	330.3
P62191	26S proteasome regulatory subunit 4 OS=Homo sapiens (Human) OX=9606 GN=PSMC1 PE=1 SV=1	15	5	5	440	8.39	0.769	1.182	0.273673	0.513843	225.5	201.7	151.4	177.8	288.3	220.5
O43660	Pleiotropic regulator 1 OS=Homo sapiens (Human) OX=9606 GN=PLRG1 PE=1 SV=1	12	5	5	514	10.43	0.634	0.599	0.215795	0.169848	906.8	610.5	459.3	485.1	520	381.6
Q9BPX3	Condensin complex subunit 3 OS=Homo sapiens (Human) OX=9606 GN=NCAPG PE=1 SV=1	5	5	5	1015	10.25	1.123	1.297	0.115957	0.0141846	129.9	133.9	146.3	149.9	178.7	163.7
O75844	CAAX prenyl protease 1 homolog OS=Homo sapiens (Human) OX=9606 GN=ZMPSTE24 PE=1 SV=2	13	5	5	475	13.68	0.979	1.181	0.905852	0.0863394	329.2	361.8	327.4	348.5	416.7	398.7
Q9Y285	Phenylalanine--tRNA ligase alpha subunit OS=Homo sapiens (Human) OX=9606 GN=FARSA PE=1 SV=3	10	5	5	508	14.12	1.176	1.795	0.497919	0.0390662	116.2	155.1	152.8	163	253.4	229.2
P60174	Triosephosphate isomerase OS=Homo sapiens (Human) OX=9606 GN=TPI1 PE=1 SV=3	24	5	5	286	14.17	1.214	0.694	0.73897	0.416686	275.6	231.9	229.5	410.4	170.9	180
Q9NXF1	Testis-expressed protein 10 OS=Homo sapiens (Human) OX=9606 GN=TEX10 PE=1 SV=2	5	5	5	929	12.49	0.975	1.372	0.972359	0.130866	161.6	171.4	147.7	178.1	251.6	207.2
Q9UHN6	Cell surface hyaluronidase OS=Homo sapiens (Human) OX=9606 GN=CEMIP2 PE=1 SV=1	4	5	5	1383	9.79	1.324	1.232	0.46807	0.626706	170.2	280.4	286	292.3	284.7	254.4
Q9UPU5	Ubiquitin carboxyl-terminal hydrolase 24 OS=Homo sapiens (Human) OX=9606 GN=USP24 PE=1 SV=3	2	5	5	2620	3.98	1.193	1.635	0.230905	0.0193434	45.6	44.6	49.6	58.2	78.4	69.3
Q9Y5K8	V-type proton ATPase subunit D OS=Homo sapiens (Human) OX=9606 GN=ATP6V1D PE=1 SV=1	28	5	5	247	13.22	1.113	1.246	0.622648	0.244408	543.7	461	609.3	510	655	594.6
Q9H4G0	Band 4.1-like protein 1 OS=Homo sapiens (Human) OX=9606 GN=EPB41L1 PE=1 SV=2	6	5	5	881	7.89	1.2	1.087	0.715877	0.92591	123	202.8	209.3	171.5	167.6	176
O00170	AH receptor-interacting protein OS=Homo sapiens (Human) OX=9606 GN=AIP PE=1 SV=2	22	5	5	330	12.43	0.84	1.678	0.515183	0.0699562	138.9	119.2	111.4	104.9	251.6	185.4
Q8N183	NADH dehydrogenase [ubiquinone] 1 alpha subcomplex assembly factor 2 OS=Homo sapiens (Human) OX=9606 GN=NDUFAF2 PE=1 SV=1	34	5	5	169	9.83	1.175	1.03	0.410466	0.959216	327.4	402.2	404.2	449.4	350.6	398.8
Q9NRW7	Vacuolar protein sorting-associated protein 45 OS=Homo sapiens (Human) OX=9606 GN=VPS45 PE=1 SV=1	13	5	5	570	15.21	1.209	1.207	0.187305	0.190156	119.7	140.4	153.7	159.7	148.3	165.1
O95721	Synaptosomal-associated protein 29 OS=Homo sapiens (Human) OX=9606 GN=SNAP29 PE=1 SV=1	24	5	5	258	9.01	1.201	1.163	0.197681	0.280598	154.1	184.5	195.3	210	196.7	195.7
Q9NQS7	Inner centromere protein OS=Homo sapiens (Human) OX=9606 GN=INCENP PE=1 SV=3	6	5	5	918	6.63	1.375	1.23	0.19143	0.397232	371	351.8	534.5	461.7	383.6	514.6
Q9NU22	Midasin OS=Homo sapiens (Human) OX=9606 GN=MDN1 PE=1 SV=2	1	5	5	5596	7.28	1.314	1.491	0.166397	0.0689745	104.8	130.1	142.9	164.7	179.7	168.9
P06748	Nucleophosmin OS=Homo sapiens (Human) OX=9606 GN=NPM1 PE=1 SV=2	20	5	5	294	7.3	1.356	1.036	0.680368	0.994231	633.5	615.4	558.4	1284.4	666.3	627.5
O95373	Importin-7 OS=Homo sapiens (Human) OX=9606 GN=IPO7 PE=1 SV=1	6	5	5	1038	11.22	1.106	1.388	0.679958	0.120225	195.6	215	212	242.6	317.8	254.9
P81605	Dermcidin OS=Homo sapiens (Human) OX=9606 GN=DCD PE=1 SV=2	30	5	5	110	9.09	0.279	0.189	0.118156	0.0621618	3310	1151.2	525.5	564	389.2	348.8
Q13616	Cullin-1 OS=Homo sapiens (Human) OX=9606 GN=CUL1 PE=1 SV=2	8	5	5	776	5.88	0.875	1.132	0.701316	0.734145	193.2	144.4	142.5	149.9	213.6	167.3
Q96HS1	Serine/threonine-protein phosphatase PGAM5, mitochondrial OS=Homo sapiens (Human) OX=9606 GN=PGAM5 PE=1 SV=2	22	5	5	289	10.94	1.047	1.161	0.575279	0.0724818	1251	1256.1	1365.3	1261.2	1502.7	1410.5
Q92552	28S ribosomal protein S27, mitochondrial OS=Homo sapiens (Human) OX=9606 GN=MRPS27 PE=1 SV=3	15	5	5	414	11.01	0.907	1.379	0.842649	0.286108	119.1	100.4	86.7	113.4	172.4	131.8
Q9UHX1	Poly(U)-binding-splicing factor PUF60 OS=Homo sapiens (Human) OX=9606 GN=PUF60 PE=1 SV=1	7	5	5	559	7.35	0.658	0.664	0.176004	0.184932	290.8	212.5	159.3	167.9	189.4	144.1
O15085	Rho guanine nucleotide exchange factor 11 OS=Homo sapiens (Human) OX=9606 GN=ARHGEF11 PE=1 SV=1	5	5	5	1522	5.69	1.972	1.868	0.303305	0.345556	17.6	42.6	49.3	59.1	48	54.6
Q8N5K1	CDGSH iron-sulfur domain-containing protein 2 OS=Homo sapiens (Human) OX=9606 GN=CISD2 PE=1 SV=1	39	5	5	135	13.55	0.836	0.973	0.0939714	0.879765	947.1	861.6	738	773.1	917	842.7
P50454	Serpin H1 OS=Homo sapiens (Human) OX=9606 GN=SERPINH1 PE=1 SV=2	13	5	5	418	11.74	1.419	0.932	0.246215	0.91332	511.3	514.7	592.1	894.8	491.9	465.1
P62750	60S ribosomal protein L23a OS=Homo sapiens (Human) OX=9606 GN=RPL23A PE=1 SV=1	29	5	5	156	10.49	0.714	0.639	0.227503	0.126822	728.8	546.2	413	490.8	442.9	367
Q6KC79	Nipped-B-like protein OS=Homo sapiens (Human) OX=9606 GN=NIPBL PE=1 SV=2	3	5	5	2804	5.79	1.135	1.401	0.229297	0.021853	355.6	355.4	375.5	433.6	493.4	502.7
P50542	Peroxisomal targeting signal 1 receptor OS=Homo sapiens (Human) OX=9606 GN=PEX5 PE=1 SV=3	8	5	5	639	12.26	1.289	1.401	0.0642495	0.0304162	188.6	202.4	269.8	234.9	281.1	266.7
Q70E73	Ras-associated and pleckstrin homology domains-containing protein 1 OS=Homo sapiens (Human) OX=9606 GN=RAPH1 PE=1 SV=3	6	5	5	1250	9.78	0.932	1.889	0.811158	0.021329	81	101.3	81.9	87	183.6	159.5
Q13200	26S proteasome non-ATPase regulatory subunit 2 OS=Homo sapiens (Human) OX=9606 GN=PSMD2 PE=1 SV=3	6	5	5	908	10.42	0.869	1.179	0.439035	0.350671	233.1	237.6	207	202.3	313	246
Q8IWX8	Calcium homeostasis endoplasmic reticulum protein OS=Homo sapiens (Human) OX=9606 GN=CHERP PE=1 SV=3	5	5	5	916	10.49	0.986	1.226	0.943821	0.0382687	292.2	291.7	272.8	303.6	360.7	355.1
Q93100	Phosphorylase b kinase regulatory subunit beta OS=Homo sapiens (Human) OX=9606 GN=PHKB PE=1 SV=3	5	5	5	1093	6.4	0.984	1.543	0.977365	0.0248562	177.4	185.7	178.4	178.7	308	254.6
Q86WA8	Lon protease homolog 2, peroxisomal OS=Homo sapiens (Human) OX=9606 GN=LONP2 PE=1 SV=1	6	5	5	852	0	0.96	0.948	0.897742	0.832719	88.6	85.3	87.9	79.2	90.7	74.8
P06493	Cyclin-dependent kinase 1 OS=Homo sapiens (Human) OX=9606 GN=CDK1 PE=1 SV=3	24	5	5	297	9.3	0.975	1.029	0.977217	0.971427	99.9	83.6	81.8	97.1	102.8	86.1
Q7Z7K6	Centromere protein V OS=Homo sapiens (Human) OX=9606 GN=CENPV PE=1 SV=1	18	5	5	275	10.1	0.596	0.432	0.152421	0.0480125	1450.1	899.9	657.7	704.6	504.9	482.6
Q8NEY1	Neuron navigator 1 OS=Homo sapiens (Human) OX=9606 GN=NAV1 PE=1 SV=2	4	5	5	1877	4.67	0.983	1.287	0.984161	0.159499	147.9	134.3	128.2	149.8	196.1	167.7
O00116	Alkyldihydroxyacetonephosphate synthase, peroxisomal OS=Homo sapiens (Human) OX=9606 GN=AGPS PE=1 SV=1	14	5	5	658	11.93	0.927	0.914	0.712008	0.632957	178.8	185.9	151.5	188.5	164.7	168.6
P26196	Probable ATP-dependent RNA helicase DDX6 OS=Homo sapiens (Human) OX=9606 GN=DDX6 PE=1 SV=2	12	5	5	483	10.99	1.105	1.494	0.787042	0.136765	332.5	278.7	328	345.1	530	390.2
Q12959	Disks large homolog 1 OS=Homo sapiens (Human) OX=9606 GN=DLG1 PE=1 SV=2	7	5	5	904	5.74	1.118	1.024	0.674275	0.979258	127.9	171.4	167.6	163.6	146.4	157.2
Q12996	Cleavage stimulation factor subunit 3 OS=Homo sapiens (Human) OX=9606 GN=CSTF3 PE=1 SV=1	8	5	5	717	10.55	0.854	1.614	0.542811	0.0752204	279.7	258.2	214.7	245.3	501.6	375
O60763	General vesicular transport factor p115 OS=Homo sapiens (Human) OX=9606 GN=USO1 PE=1 SV=2	7	5	5	962	9.9	1.153	1.332	0.527577	0.178612	131.8	136.5	134	178.5	177	180.4
O60784	Target of Myb protein 1 OS=Homo sapiens (Human) OX=9606 GN=TOM1 PE=1 SV=2	12	5	5	492	12.09	1.211	0.904	0.453421	0.765314	671.1	887.3	925.8	942.5	633.3	768
P30050	60S ribosomal protein L12 OS=Homo sapiens (Human) OX=9606 GN=RPL12 PE=1 SV=1	41	5	5	165	16.05	0.915	1.003	0.762026	0.999719	726	586	558.7	637.2	707.7	604.5
Q99567	Nuclear pore complex protein Nup88 OS=Homo sapiens (Human) OX=9606 GN=NUP88 PE=1 SV=2	7	5	5	741	8.68	0.848	1.09	0.197728	0.525312	254.1	251.6	207.6	221.7	298.7	254.2
O15231	Zinc finger protein 185 OS=Homo sapiens (Human) OX=9606 GN=ZNF185 PE=1 SV=3	12	5	5	689	10.31	1.331	0.967	0.360118	0.979626	136.1	135	157.7	206.5	110.9	154.8
Q9NXE4	Sphingomyelin phosphodiesterase 4 OS=Homo sapiens (Human) OX=9606 GN=SMPD4 PE=1 SV=3	7	5	5	866	6.07	0.976	0.901	0.580445	0.0374528	99.9	103	96.8	101.3	91.2	91.6
Q13425	Beta-2-syntrophin OS=Homo sapiens (Human) OX=9606 GN=SNTB2 PE=1 SV=1	10	5	5	540	6.64	0.891	0.827	0.483523	0.227691	176.2	186.5	156.9	166.2	135.6	165.8
Q96EE3	Nucleoporin SEH1 OS=Homo sapiens (Human) OX=9606 GN=SEH1L PE=1 SV=3	17	5	5	360	5.08	1.138	1.682	0.640989	0.0600398	102.3	104.1	115.9	119.1	204.3	147.5
Q04206	Transcription factor p65 OS=Homo sapiens (Human) OX=9606 GN=RELA PE=1 SV=2	9	5	5	551	7.89	0.544	0.555	0.116832	0.126247	1190.4	738.6	521.6	498.8	563.6	480.9
Q96A26	Protein FAM162A OS=Homo sapiens (Human) OX=9606 GN=FAM162A PE=1 SV=2	35	5	5	154	11.76	0.959	1.194	0.780835	0.112833	269.7	269.8	247.9	270.3	304	341.5
Q9HD20	Manganese-transporting ATPase 13A1 OS=Homo sapiens (Human) OX=9606 GN=ATP13A1 PE=1 SV=2	6	5	5	1204	5.69	0.964	0.985	0.199892	0.636984	162.3	159.2	156.5	153.5	156.1	160.5
P62280	40S ribosomal protein S11 OS=Homo sapiens (Human) OX=9606 GN=RPS11 PE=1 SV=3	25	5	5	158	13.26	1.009	0.95	0.994353	0.837202	1234	1122	1113	1266.1	1199.4	1042.8
Q12805	EGF-containing fibulin-like extracellular matrix protein 1 OS=Homo sapiens (Human) OX=9606 GN=EFEMP1 PE=1 SV=2	15	5	5	493	11.2	1.174	1.572	0.741302	0.220671	125	120	153	135.3	246	150.6
Q9NTI5	Sister chromatid cohesion protein PDS5 homolog B OS=Homo sapiens (Human) OX=9606 GN=PDS5B PE=1 SV=1	4	5	5	1447	11.64	1.134	1.778	0.483195	0.0192049	77.3	94.7	91.7	102.7	155.2	149
P24928	DNA-directed RNA polymerase II subunit RPB1 OS=Homo sapiens (Human) OX=9606 GN=POLR2A PE=1 SV=2	2	5	5	1970	7.77	1.003	1.397	0.999577	0.113458	307.5	313	296.1	327.1	492	381.6
O95235	Kinesin-like protein KIF20A OS=Homo sapiens (Human) OX=9606 GN=KIF20A PE=1 SV=1	8	5	5	890	11.49	1.153	1.064	0.260001	0.69216	54.2	50	55.9	64.3	57.2	53.6
Q6IQ22	Ras-related protein Rab-12 OS=Homo sapiens (Human) OX=9606 GN=RAB12 PE=1 SV=3	24	5	5	244	13.25	1.084	1.131	0.693121	0.474275	500.5	622.7	595.8	614.8	614.2	649.3
Q8NBJ4	Golgi membrane protein 1 OS=Homo sapiens (Human) OX=9606 GN=GOLM1 PE=1 SV=1	13	5	5	401	7.59	1.076	1.324	0.627409	0.0634299	337.2	334.2	331.7	393.6	457.5	432.1
Q9NWB6	Arginine and glutamate-rich protein 1 OS=Homo sapiens (Human) OX=9606 GN=ARGLU1 PE=1 SV=1	10	5	5	273	11.51	0.546	0.483	0.0796384	0.0499985	1293.3	921.6	576.6	615.9	597.6	464.8
O95299	NADH dehydrogenase [ubiquinone] 1 alpha subcomplex subunit 10, mitochondrial OS=Homo sapiens (Human) OX=9606 GN=NDUFA10 PE=1 SV=1	18	5	5	355	5.1	1.038	1.1	0.929743	0.65524	220.8	253.8	230.7	261.7	240.2	282.3
Q8WTV0	Scavenger receptor class B member 1 OS=Homo sapiens (Human) OX=9606 GN=SCARB1 PE=1 SV=1	9	5	5	552	10.28	1.112	1.122	0.706166	0.670715	308.6	405.6	419.7	368.8	408.7	385.3
P61163	Alpha-centractin OS=Homo sapiens (Human) OX=9606 GN=ACTR1A PE=1 SV=1	14	5	5	376	12.56	1.372	1.223	0.462506	0.696692	116	198.4	203.5	213	168.4	204.4
O60443	Gasdermin-E OS=Homo sapiens (Human) OX=9606 GN=GSDME PE=1 SV=2	13	5	5	496	14.37	1.111	1.408	0.500957	0.0526507	419.5	409.4	416.8	509	594.2	573.1
P29317	Ephrin type-A receptor 2 OS=Homo sapiens (Human) OX=9606 GN=EPHA2 PE=1 SV=2	6	5	5	976	7.66	1.093	0.846	0.720874	0.394755	175.4	220.1	223.4	206.5	176.3	156.9
O15371	Eukaryotic translation initiation factor 3 subunit D OS=Homo sapiens (Human) OX=9606 GN=EIF3D PE=1 SV=1	12	5	5	548	9.61	1.127	1.548	0.286005	0.01272	231.8	249.9	268.3	274.2	398.5	348.5
Q7Z3B4	Nucleoporin p54 OS=Homo sapiens (Human) OX=9606 GN=NUP54 PE=1 SV=2	14	5	5	507	14.01	0.915	0.928	0.553833	0.648184	349.5	294.6	287.9	299.3	309.2	287.1
P28066	Proteasome subunit alpha type-5 OS=Homo sapiens (Human) OX=9606 GN=PSMA5 PE=1 SV=3	29	5	5	241	13.89	1.013	1.29	0.983821	0.0793971	721.3	703.9	689.2	755.5	991.5	851.8
Q53GQ0	Very-long-chain 3-oxoacyl-CoA reductase OS=Homo sapiens (Human) OX=9606 GN=HSD17B12 PE=1 SV=2	29	5	5	312	13.63	1.215	1.504	0.17749	0.0295009	380.6	426.7	456.2	525.9	584.7	628.6
Q13523	Serine/threonine-protein kinase PRP4 homolog OS=Homo sapiens (Human) OX=9606 GN=PRPF4B PE=1 SV=3	5	5	5	1007	8.4	0.465	0.393	0.0454194	0.0266234	1064	730.6	427.9	393.6	382.2	314.3
O43493	Trans-Golgi network integral membrane protein 2 OS=Homo sapiens (Human) OX=9606 GN=TGOLN2 PE=1 SV=4	12	5	5	437	8.87	1.193	1.317	0.102657	0.0332313	181.9	202.3	219	239	250.9	254.2
Q6UUV7	CREB-regulated transcription coactivator 3 OS=Homo sapiens (Human) OX=9606 GN=CRTC3 PE=1 SV=2	12	5	5	619	8.71	0.881	0.818	0.623485	0.372523	147.9	122.4	130.7	107.5	102.3	118.4
Q6Y7W6	GRB10-interacting GYF protein 2 OS=Homo sapiens (Human) OX=9606 GN=GIGYF2 PE=1 SV=1	5	5	5	1299	10.5	1.005	1.095	0.991317	0.220852	191.5	183.4	187.7	189.1	215	196

## Sheet: AdditionalRep
Accession	Description	Coverage	PSM	UniquePeptides	Abundance (GFP, rep3)	Abundance (Annotated-CFD-GFP, rep3)	Abundance (Truncated-CFD-GFP, rep3)	Abundance ratio (Annotated-CFD-GFP/GFP)	Abundance ratio (Truncated-CFD-GFP/GFP)
Q13813	Spectrin alpha chain, non-erythrocytic 1 OS=Homo sapiens (Human) OX=9606 GN=SPTAN1 PE=1 SV=3	76	551	189	109413	146752	107134	1.34127	0.979168
P63261	Actin, cytoplasmic 2 OS=Homo sapiens (Human) OX=9606 GN=ACTG1 PE=1 SV=1	89	457	13	16516.4	18418.7	16298.3	1.11518	0.986795
Q01082	Spectrin beta chain, non-erythrocytic 1 OS=Homo sapiens (Human) OX=9606 GN=SPTBN1 PE=1 SV=2	73	451	139	82917.5	100028	74630.3	1.20636	0.900055
P05787	Keratin, type II cytoskeletal 8 OS=Homo sapiens (Human) OX=9606 GN=KRT8 PE=1 SV=7	86	400	39	58338.4	80733.9	53783.7	1.38389	0.921926
Q15149	Plectin OS=Homo sapiens (Human) OX=9606 GN=PLEC PE=1 SV=3	56	392	237	83638.2	85007.8	88920	1.01638	1.06315
P21333	Filamin-A OS=Homo sapiens (Human) OX=9606 GN=FLNA PE=1 SV=4	65	322	118	40221.8	60763.4	49818.5	1.51071	1.23859
O75369	Filamin-B OS=Homo sapiens (Human) OX=9606 GN=FLNB PE=1 SV=2	69	311	120	39150.3	58593.3	49684.8	1.49662	1.26908
P68032	Actin, alpha cardiac muscle 1 OS=Homo sapiens (Human) OX=9606 GN=ACTC1 PE=1 SV=1	54	301	2	155.4	139.1	141.3	0.895109	0.909266
P68133	Actin, alpha skeletal muscle OS=Homo sapiens (Human) OX=9606 GN=ACTA1 PE=1 SV=1	54	300	1	275.9	329.2	281.2	1.19319	1.01921
P05783	Keratin, type I cytoskeletal 18 OS=Homo sapiens (Human) OX=9606 GN=KRT18 PE=1 SV=2	76	299	38	53058.1	71206.7	47683.9	1.34205	0.898711
tr	mEGFP mEGFP	57	297	17	129748	46974.5	30374.9	0.362045	0.234107
P08670	Vimentin OS=Homo sapiens (Human) OX=9606 GN=VIM PE=1 SV=4	83	257	33	35712.6	52431.8	35726.9	1.46816	1.0004
Q04695	Keratin, type I cytoskeletal 17 OS=Homo sapiens (Human) OX=9606 GN=KRT17 PE=1 SV=2	86	192	25	22720.8	30323.9	19974.5	1.33463	0.879128
Q96Q11	CCA tRNA nucleotidyltransferase 1, mitochondrial OS=Homo sapiens (Human) OX=9606 GN=TRNT1 PE=1 SV=2	68	187	29	20752.7	18470.2	16157.1	0.890014	0.778554
Q14204	Cytoplasmic dynein 1 heavy chain 1 OS=Homo sapiens (Human) OX=9606 GN=DYNC1H1 PE=1 SV=5	36	182	136	29496.8	21058.6	45157.4	0.713928	1.53093
Q562R1	Beta-actin-like protein 2 OS=Homo sapiens (Human) OX=9606 GN=ACTBL2 PE=1 SV=2	28	157	3	350.3	496.8	581.9	1.41821	1.66115
P35579	Myosin-9 OS=Homo sapiens (Human) OX=9606 GN=MYH9 PE=1 SV=4	51	153	76	41751.6	24454.1	29777	0.585704	0.713194
P04264	Keratin, type II cytoskeletal 1 OS=Homo sapiens (Human) OX=9606 GN=KRT1 PE=1 SV=6	56	135	35	44348.7	35660.6	10781.3	0.804096	0.243103
O43707	Alpha-actinin-4 OS=Homo sapiens (Human) OX=9606 GN=ACTN4 PE=1 SV=2	64	135	38	15503.3	19633.6	16408.1	1.26641	1.05836
Q9UHB6	LIM domain and actin-binding protein 1 OS=Homo sapiens (Human) OX=9606 GN=LIMA1 PE=1 SV=1	74	129	54	28594.7	29989.4	24491.1	1.04877	0.856491
P07355	Annexin A2 OS=Homo sapiens (Human) OX=9606 GN=ANXA2 PE=1 SV=2	80	125	28	26828.8	35442	30109.5	1.32104	1.12228
P08729	Keratin, type II cytoskeletal 7 OS=Homo sapiens (Human) OX=9606 GN=KRT7 PE=1 SV=5	61	118	26	19239	25359.4	16699.1	1.31812	0.867982
O95425	Supervillin OS=Homo sapiens (Human) OX=9606 GN=SVIL PE=1 SV=2	40	117	70	18374.2	18835.7	18299.9	1.02512	0.995956
P11142	Heat shock cognate 71 kDa protein OS=Homo sapiens (Human) OX=9606 GN=HSPA8 PE=1 SV=1	65	115	23	10793.4	11486.4	28284.8	1.06421	2.62056
Q8IVT2	Mitotic interactor and substrate of PLK1 OS=Homo sapiens (Human) OX=9606 GN=MISP PE=1 SV=1	56	113	33	16386.7	18757.3	16515	1.14467	1.00783
O15020	Spectrin beta chain, non-erythrocytic 2 OS=Homo sapiens (Human) OX=9606 GN=SPTBN2 PE=1 SV=3	35	111	63	15734.1	18591.3	13942.8	1.18159	0.886152
P52272	Heterogeneous nuclear ribonucleoprotein M OS=Homo sapiens (Human) OX=9606 GN=HNRNPM PE=1 SV=3	58	108	40	23640.7	28541.3	26932.3	1.2073	1.13923
Q09666	Neuroblast differentiation-associated protein AHNAK OS=Homo sapiens (Human) OX=9606 GN=AHNAK PE=1 SV=2	37	107	93	20850.1	23450.1	19971.2	1.1247	0.957847
P11021	Endoplasmic reticulum chaperone BiP OS=Homo sapiens (Human) OX=9606 GN=HSPA5 PE=1 SV=2	56	104	34	13846.2	53799.2	17220.1	3.88548	1.24367
O75694	Nuclear pore complex protein Nup155 OS=Homo sapiens (Human) OX=9606 GN=NUP155 PE=1 SV=1	41	101	44	28721.8	17830.6	13817.1	0.620804	0.481067
P35580	Myosin-10 OS=Homo sapiens (Human) OX=9606 GN=MYH10 PE=1 SV=3	42	100	61	20801.8	17794.9	18554.6	0.85545	0.891971
P35527	Keratin, type I cytoskeletal 9 OS=Homo sapiens (Human) OX=9606 GN=KRT9 PE=1 SV=3	70	99	32	33478.3	27591.5	8693.8	0.824161	0.259685
Q9NYF8	Bcl-2-associated transcription factor 1 OS=Homo sapiens (Human) OX=9606 GN=BCLAF1 PE=1 SV=2	37	99	35	31926.6	25520.3	14636.6	0.799343	0.458445
Q71U36	Tubulin alpha-1A chain OS=Homo sapiens (Human) OX=9606 GN=TUBA1A PE=1 SV=1	60	98	1	90.5	90.6	113	1.0011	1.24862
P05023	Sodium/potassium-transporting ATPase subunit alpha-1 OS=Homo sapiens (Human) OX=9606 GN=ATP1A1 PE=1 SV=1	45	96	43	29622.6	25872.3	18964.4	0.873397	0.6402
Q00610	Clathrin heavy chain 1 OS=Homo sapiens (Human) OX=9606 GN=CLTC PE=1 SV=5	44	95	45	17781.7	15431.7	12282.9	0.867842	0.690761
P15924	Desmoplakin OS=Homo sapiens (Human) OX=9606 GN=DSP PE=1 SV=3	30	95	80	24316.6	20092.2	21319.4	0.826275	0.876743
Q9BQE3	Tubulin alpha-1C chain OS=Homo sapiens (Human) OX=9606 GN=TUBA1C PE=1 SV=1	63	93	3	514.6	544.7	871.8	1.05849	1.69413
Q9Y2W1	Thyroid hormone receptor-associated protein 3 OS=Homo sapiens (Human) OX=9606 GN=THRAP3 PE=1 SV=2	37	93	40	42112.4	35459.6	19689.2	0.842023	0.467539
P38646	Stress-70 protein, mitochondrial OS=Homo sapiens (Human) OX=9606 GN=HSPA9 PE=1 SV=2	63	93	40	16736.6	17354.4	36289.4	1.03691	2.16827
O43795	Unconventional myosin-Ib OS=Homo sapiens (Human) OX=9606 GN=MYO1B PE=1 SV=3	48	91	50	47954.3	22478.6	20558.9	0.46875	0.428719
Q92616	eIF-2-alpha kinase activator GCN1 OS=Homo sapiens (Human) OX=9606 GN=GCN1 PE=1 SV=6	30	90	74	14379.1	12201.6	20108.8	0.848565	1.39847
P68366	Tubulin alpha-4A chain OS=Homo sapiens (Human) OX=9606 GN=TUBA4A PE=1 SV=1	59	88	5	1918.5	1976.1	3609.6	1.03002	1.88147
P02538	Keratin, type II cytoskeletal 6A OS=Homo sapiens (Human) OX=9606 GN=KRT6A PE=1 SV=3	35	88	8	5588.6	2861	1194.6	0.511935	0.213757
P13645	Keratin, type I cytoskeletal 10 OS=Homo sapiens (Human) OX=9606 GN=KRT10 PE=1 SV=6	58	88	26	21698.7	22620.5	6743.7	1.04248	0.310788
Q8WWI1	LIM domain only protein 7 OS=Homo sapiens (Human) OX=9606 GN=LMO7 PE=1 SV=3	36	87	53	16652.2	20255.5	17455.2	1.21639	1.04822
P47756	F-actin-capping protein subunit beta OS=Homo sapiens (Human) OX=9606 GN=CAPZB PE=1 SV=4	70	86	21	15361.3	19062.9	15936.9	1.24097	1.03747
P35908	Keratin, type II cytoskeletal 2 epidermal OS=Homo sapiens (Human) OX=9606 GN=KRT2 PE=1 SV=2	65	85	23	12593.8	13499.5	3985.7	1.07192	0.316481
P12814	Alpha-actinin-1 OS=Homo sapiens (Human) OX=9606 GN=ACTN1 PE=1 SV=2	54	83	29	6266.4	7267.2	6125.9	1.15971	0.977579
Q9NZM1	Myoferlin OS=Homo sapiens (Human) OX=9606 GN=MYOF PE=1 SV=1	38	83	65	21231.1	18315.6	15003.1	0.862678	0.706657
P63010	AP-2 complex subunit beta OS=Homo sapiens (Human) OX=9606 GN=AP2B1 PE=1 SV=1	54	82	22	5727.1	10487.8	5786.6	1.83126	1.01039
Q9BY89	Uncharacterized protein KIAA1671 OS=Homo sapiens (Human) OX=9606 GN=KIAA1671 PE=1 SV=2	44	79	60	8320	11852.6	12754.2	1.42459	1.53296
P58107	Epiplakin OS=Homo sapiens (Human) OX=9606 GN=EPPK1 PE=1 SV=3	41	78	52	11166	8418.2	10648.8	0.753914	0.953681
P07437	Tubulin beta chain OS=Homo sapiens (Human) OX=9606 GN=TUBB PE=1 SV=2	61	75	4	1508.2	1738.2	3705.3	1.1525	2.45677
P02533	Keratin, type I cytoskeletal 14 OS=Homo sapiens (Human) OX=9606 GN=KRT14 PE=1 SV=4	52	75	10	3219.2	2236.3	1159.8	0.694676	0.360276
P0DMV9	Heat shock 70 kDa protein 1B OS=Homo sapiens (Human) OX=9606 GN=HSPA1B PE=1 SV=1	61	75	28	10619.6	11461	20635.6	1.07923	1.94316
P52907	F-actin-capping protein subunit alpha-1 OS=Homo sapiens (Human) OX=9606 GN=CAPZA1 PE=1 SV=3	69	71	11	3592.7	4924.9	4354	1.37081	1.2119
O00159	Unconventional myosin-Ic OS=Homo sapiens (Human) OX=9606 GN=MYO1C PE=1 SV=4	43	70	43	22563.9	12659	10818.1	0.561029	0.479443
P68371	Tubulin beta-4B chain OS=Homo sapiens (Human) OX=9606 GN=TUBB4B PE=1 SV=1	61	69	4	1006.7	961.2	1750	0.954803	1.73835
P02545	Prelamin-A/C OS=Homo sapiens (Human) OX=9606 GN=LMNA PE=1 SV=1	62	69	39	15094.6	17460.7	14395.3	1.15675	0.953672
Q9NYL9	Tropomodulin-3 OS=Homo sapiens (Human) OX=9606 GN=TMOD3 PE=1 SV=1	83	68	24	11464.5	14532.5	12384.9	1.26761	1.08028
O95782	AP-2 complex subunit alpha-1 OS=Homo sapiens (Human) OX=9606 GN=AP2A1 PE=1 SV=3	51	67	29	11361.2	15243.6	9482.4	1.34172	0.83463
P20700	Lamin-B1 OS=Homo sapiens (Human) OX=9606 GN=LMNB1 PE=1 SV=2	61	66	32	21316.2	15579.8	14527.2	0.73089	0.68151
P06576	ATP synthase subunit beta, mitochondrial OS=Homo sapiens (Human) OX=9606 GN=ATP5F1B PE=1 SV=3	69	65	24	7399.7	7841.3	7355.5	1.05968	0.994027
P02786	Transferrin receptor protein 1 OS=Homo sapiens (Human) OX=9606 GN=TFRC PE=1 SV=2	49	65	34	22554.7	17116.1	14781.9	0.758871	0.65538
P13647	Keratin, type II cytoskeletal 5 OS=Homo sapiens (Human) OX=9606 GN=KRT5 PE=1 SV=3	31	63	11	8007.9	6773.1	1939.3	0.845802	0.242173
P25705	ATP synthase subunit alpha, mitochondrial OS=Homo sapiens (Human) OX=9606 GN=ATP5F1A PE=1 SV=1	50	63	25	16064.5	16795.2	15514.1	1.04549	0.965738
O14974	Protein phosphatase 1 regulatory subunit 12A OS=Homo sapiens (Human) OX=9606 GN=PPP1R12A PE=1 SV=1	40	63	40	11693.7	15657.9	12380.8	1.339	1.05876
Q13885	Tubulin beta-2A chain OS=Homo sapiens (Human) OX=9606 GN=TUBB2A PE=1 SV=1	50	62	2	231.8	247.3	507.8	1.06687	2.19068
Q93034	Cullin-5 OS=Homo sapiens (Human) OX=9606 GN=CUL5 PE=1 SV=4	47	62	35	24971.3	20582.1	11906.1	0.82423	0.476791
Q16891	MICOS complex subunit MIC60 OS=Homo sapiens (Human) OX=9606 GN=IMMT PE=1 SV=1	57	62	38	15682.9	14982.3	13453.8	0.955327	0.857864
Q86UP2	Kinectin OS=Homo sapiens (Human) OX=9606 GN=KTN1 PE=1 SV=1	40	61	46	8551.7	6901.6	13174.6	0.807044	1.54058
P11717	Cation-independent mannose-6-phosphate receptor OS=Homo sapiens (Human) OX=9606 GN=IGF2R PE=1 SV=3	21	60	46	16220.1	14478.1	11601.1	0.892602	0.71523
Q14247	Src substrate cortactin OS=Homo sapiens (Human) OX=9606 GN=CTTN PE=1 SV=2	55	59	28	12087.3	14890.2	12622.2	1.23189	1.04425
P46940	Ras GTPase-activating-like protein IQGAP1 OS=Homo sapiens (Human) OX=9606 GN=IQGAP1 PE=1 SV=1	31	59	42	10133.3	8298.2	10919.3	0.818904	1.07757
Q0ZGT2	Nexilin OS=Homo sapiens (Human) OX=9606 GN=NEXN PE=1 SV=1	50	58	35	14984	17636.2	13338.1	1.177	0.890156
Q9UPN3	Microtubule-actin cross-linking factor 1, isoforms 1/2/3/5 OS=Homo sapiens (Human) OX=9606 GN=MACF1 PE=1 SV=4	8	57	47	6363.1	5777	7686.4	0.907891	1.20796
P08195	4F2 cell-surface antigen heavy chain OS=Homo sapiens (Human) OX=9606 GN=SLC3A2 PE=1 SV=3	40	56	24	16985.7	16033.7	11467.8	0.943953	0.675144
O43491	Band 4.1-like protein 2 OS=Homo sapiens (Human) OX=9606 GN=EPB41L2 PE=1 SV=1	47	56	37	9018.5	12111.1	9546.8	1.34292	1.05858
O14980	Exportin-1 OS=Homo sapiens (Human) OX=9606 GN=XPO1 PE=1 SV=1	42	56	37	8257.6	8168.2	13011.3	0.989174	1.57568
Q14980	Nuclear mitotic apparatus protein 1 OS=Homo sapiens (Human) OX=9606 GN=NUMA1 PE=1 SV=2	26	56	47	6976.4	7932.3	10126.9	1.13702	1.45159
P54652	Heat shock-related 70 kDa protein 2 OS=Homo sapiens (Human) OX=9606 GN=HSPA2 PE=1 SV=1	45	54	17	2980.1	3456.3	6787.8	1.15979	2.27771
P38919	Eukaryotic initiation factor 4A-III OS=Homo sapiens (Human) OX=9606 GN=EIF4A3 PE=1 SV=4	66	54	20	17384.8	12232.3	7244.5	0.70362	0.416715
Q14651	Plastin-1 OS=Homo sapiens (Human) OX=9606 GN=PLS1 PE=1 SV=2	49	53	26	7395.9	10897.8	9716.4	1.47349	1.31375
P16615	Sarcoplasmic/endoplasmic reticulum calcium ATPase 2 OS=Homo sapiens (Human) OX=9606 GN=ATP2A2 PE=1 SV=1	33	53	30	9932.5	7776.9	10298.3	0.782975	1.03683
P55060	Exportin-2 OS=Homo sapiens (Human) OX=9606 GN=CSE1L PE=1 SV=3	39	52	33	8013.7	8210.7	10834.2	1.02458	1.35196
Q15746	Myosin light chain kinase, smooth muscle OS=Homo sapiens (Human) OX=9606 GN=MYLK PE=1 SV=4	26	52	39	4871.5	8595.2	6712.2	1.76438	1.37785
Q6PJT7	Zinc finger CCCH domain-containing protein 14 OS=Homo sapiens (Human) OX=9606 GN=ZC3H14 PE=1 SV=1	43	51	25	17485.6	9403.8	5989.1	0.537803	0.342516
Q6KB66	Keratin, type II cytoskeletal 80 OS=Homo sapiens (Human) OX=9606 GN=KRT80 PE=1 SV=2	58	51	27	9421.3	12836.8	8526.7	1.36253	0.905045
Q9UKV3	Apoptotic chromatin condensation inducer in the nucleus OS=Homo sapiens (Human) OX=9606 GN=ACIN1 PE=1 SV=2	30	51	31	16403.1	14291.2	7977.5	0.87125	0.486341
P00746	Complement factor D OS=Homo sapiens (Human) OX=9606 GN=CFD PE=1 SV=5	50	50	11	3532.1	13448	6560.4	3.80737	1.85737
P0DP25	Calmodulin-3 OS=Homo sapiens (Human) OX=9606 GN=CALM3 PE=1 SV=1	86	50	12	10506.1	16776.2	21576.2	1.59681	2.05368
P00533	Epidermal growth factor receptor OS=Homo sapiens (Human) OX=9606 GN=EGFR PE=1 SV=2	34	50	31	12140.2	9471.8	8400.3	0.780201	0.691941
P04843	Dolichyl-diphosphooligosaccharide--protein glycosyltransferase subunit 1 OS=Homo sapiens (Human) OX=9606 GN=RPN1 PE=1 SV=1	56	50	31	11097	9940.4	11219.1	0.895774	1.011
Q07065	Cytoskeleton-associated protein 4 OS=Homo sapiens (Human) OX=9606 GN=CKAP4 PE=1 SV=2	58	50	34	10250.6	8650.1	9959.4	0.843863	0.971592
O75128	Protein cordon-bleu OS=Homo sapiens (Human) OX=9606 GN=COBL PE=1 SV=2	34	50	36	7052.4	8549.6	7266.9	1.2123	1.03042
P47755	F-actin-capping protein subunit alpha-2 OS=Homo sapiens (Human) OX=9606 GN=CAPZA2 PE=1 SV=3	63	48	10	1900	2640.6	2072.1	1.38979	1.09058
Q16643	Drebrin OS=Homo sapiens (Human) OX=9606 GN=DBN1 PE=1 SV=4	55	48	26	8494.9	9328.8	7646	1.09816	0.900069
O14950	Myosin regulatory light chain 12B OS=Homo sapiens (Human) OX=9606 GN=MYL12B PE=1 SV=2	66	47	3	2507.7	2548	2192.7	1.01607	0.874387
O00291	Huntingtin-interacting protein 1 OS=Homo sapiens (Human) OX=9606 GN=HIP1 PE=1 SV=5	35	47	31	7782.5	11115.1	6727	1.42822	0.864375
Q9P2E9	Ribosome-binding protein 1 OS=Homo sapiens (Human) OX=9606 GN=RRBP1 PE=1 SV=5	42	47	38	5754.8	5980.1	10558	1.03915	1.83464
P0CG38	POTE ankyrin domain family member I OS=Homo sapiens (Human) OX=9606 GN=POTEI PE=3 SV=1	8	46	1	60.2	39.7	28.8	0.659468	0.478405
P62987	Ubiquitin-60S ribosomal protein L40 OS=Homo sapiens (Human) OX=9606 GN=UBA52 PE=1 SV=2	47	46	8	24045.2	6789.3	7768.9	0.282356	0.323096
P08779	Keratin, type I cytoskeletal 16 OS=Homo sapiens (Human) OX=9606 GN=KRT16 PE=1 SV=4	44	46	10	3631.8	2012.7	1078.7	0.554188	0.297015
P0CG39	POTE ankyrin domain family member J OS=Homo sapiens (Human) OX=9606 GN=POTEJ PE=3 SV=1	7	45	1	22.3	18.4	30.1	0.825112	1.34978
Q10567	AP-1 complex subunit beta-1 OS=Homo sapiens (Human) OX=9606 GN=AP1B1 PE=1 SV=2	30	45	9	1555.6	1863.1	1657.8	1.19767	1.0657
P14923	Junction plakoglobin OS=Homo sapiens (Human) OX=9606 GN=JUP PE=1 SV=3	46	45	27	10206.4	12440.5	9574.9	1.21889	0.938127
P49792	E3 SUMO-protein ligase RanBP2 OS=Homo sapiens (Human) OX=9606 GN=RANBP2 PE=1 SV=2	16	45	39	6370.3	5187	9718.7	0.814247	1.52563
P61158	Actin-related protein 3 OS=Homo sapiens (Human) OX=9606 GN=ACTR3 PE=1 SV=3	58	44	16	6886.4	8990.2	7280.6	1.3055	1.05724
P80723	Brain acid soluble protein 1 OS=Homo sapiens (Human) OX=9606 GN=BASP1 PE=1 SV=2	90	44	20	12860.6	18606.6	14962.3	1.44679	1.16342
Q5UIP0	Telomere-associated protein RIF1 OS=Homo sapiens (Human) OX=9606 GN=RIF1 PE=1 SV=2	16	44	37	5775.7	5219.9	8336.3	0.903769	1.44334
P48681	Nestin OS=Homo sapiens (Human) OX=9606 GN=NES PE=1 SV=2	26	44	38	6430.8	9744.3	7156.4	1.51525	1.11283
P24844	Myosin regulatory light polypeptide 9 OS=Homo sapiens (Human) OX=9606 GN=MYL9 PE=1 SV=4	55	43	2	911.2	889.4	767.3	0.976076	0.842076
O00422	Histone deacetylase complex subunit SAP18 OS=Homo sapiens (Human) OX=9606 GN=SAP18 PE=1 SV=1	76	43	12	13702.4	10868.3	6470	0.793168	0.47218
O15144	Actin-related protein 2/3 complex subunit 2 OS=Homo sapiens (Human) OX=9606 GN=ARPC2 PE=1 SV=1	62	43	17	8461	11029.2	9316	1.30353	1.10105
O75955	Flotillin-1 OS=Homo sapiens (Human) OX=9606 GN=FLOT1 PE=1 SV=3	63	43	22	8252.1	8539.7	6654	1.03485	0.80634
P48643	T-complex protein 1 subunit epsilon OS=Homo sapiens (Human) OX=9606 GN=CCT5 PE=1 SV=1	53	43	24	5246.6	5158.3	23351	0.98317	4.45069
P43243	Matrin-3 OS=Homo sapiens (Human) OX=9606 GN=MATR3 PE=1 SV=2	36	43	29	7680.3	7650.2	12453	0.996081	1.62142
O94973	AP-2 complex subunit alpha-2 OS=Homo sapiens (Human) OX=9606 GN=AP2A2 PE=1 SV=2	35	42	16	2688.6	4683.9	2499.3	1.74213	0.929592
Q99623	Prohibitin-2 OS=Homo sapiens (Human) OX=9606 GN=PHB2 PE=1 SV=2	65	42	19	12331.3	13096.1	12309.5	1.06202	0.998232
P11388	DNA topoisomerase 2-alpha OS=Homo sapiens (Human) OX=9606 GN=TOP2A PE=1 SV=3	26	42	24	3581	2599.6	6794	0.725942	1.89724
P50990	T-complex protein 1 subunit theta OS=Homo sapiens (Human) OX=9606 GN=CCT8 PE=1 SV=4	53	42	27	4744.8	5085.7	24327.8	1.07185	5.12726
Q13423	NAD(P) transhydrogenase, mitochondrial OS=Homo sapiens (Human) OX=9606 GN=NNT PE=1 SV=3	31	42	29	12254	7750.9	10007.5	0.63252	0.816672
Q99959	Plakophilin-2 OS=Homo sapiens (Human) OX=9606 GN=PKP2 PE=1 SV=2	37	41	28	6277.2	8028	6482.7	1.27891	1.03274
Q9ULJ8	Neurabin-1 OS=Homo sapiens (Human) OX=9606 GN=PPP1R9A PE=1 SV=2	36	41	29	4732.7	5189	4585.5	1.09641	0.968897
O00410	Importin-5 OS=Homo sapiens (Human) OX=9606 GN=IPO5 PE=1 SV=4	32	41	29	5261.5	5537.2	7805.6	1.0524	1.48353
Q9BQG0	Myb-binding protein 1A OS=Homo sapiens (Human) OX=9606 GN=MYBBP1A PE=1 SV=2	26	41	30	5211.2	4924.9	7492.2	0.945061	1.43771
Q9BQI0	Allograft inflammatory factor 1-like OS=Homo sapiens (Human) OX=9606 GN=AIF1L PE=1 SV=1	63	40	9	4925.2	7359.3	6907	1.49421	1.40238
P20020	Plasma membrane calcium-transporting ATPase 1 OS=Homo sapiens (Human) OX=9606 GN=ATP2B1 PE=1 SV=4	27	40	16	6155.6	5264.3	3868.7	0.855205	0.628485
Q96SB3	Neurabin-2 OS=Homo sapiens (Human) OX=9606 GN=PPP1R9B PE=1 SV=3	36	40	26	7633.8	8978.1	7481.6	1.1761	0.980062
P62136	Serine/threonine-protein phosphatase PP1-alpha catalytic subunit OS=Homo sapiens (Human) OX=9606 GN=PPP1CA PE=1 SV=1	58	39	3	1438	1558.9	1218.1	1.08408	0.847079
Q99755	Phosphatidylinositol 4-phosphate 5-kinase type-1 alpha OS=Homo sapiens (Human) OX=9606 GN=PIP5K1A PE=1 SV=1	41	39	8	1663.4	1957.6	1676.7	1.17687	1.008
P27824	Calnexin OS=Homo sapiens (Human) OX=9606 GN=CANX PE=1 SV=2	32	39	21	9291.6	8300.4	10780.5	0.893323	1.16024
P10809	60 kDa heat shock protein, mitochondrial OS=Homo sapiens (Human) OX=9606 GN=HSPD1 PE=1 SV=2	65	39	27	7306.6	8022.2	12870.8	1.09794	1.76153
P78347	General transcription factor II-I OS=Homo sapiens (Human) OX=9606 GN=GTF2I PE=1 SV=2	34	39	29	6448.1	5591.2	12931.9	0.867108	2.00554
Q8TEM1	Nuclear pore membrane glycoprotein 210 OS=Homo sapiens (Human) OX=9606 GN=NUP210 PE=1 SV=3	21	39	32	9055.4	7176.7	7288.7	0.792533	0.804901
P40939	Trifunctional enzyme subunit alpha, mitochondrial OS=Homo sapiens (Human) OX=9606 GN=HADHA PE=1 SV=2	49	38	28	5841.9	6419.4	8130	1.09885	1.39167
P35221	Catenin alpha-1 OS=Homo sapiens (Human) OX=9606 GN=CTNNA1 PE=1 SV=1	41	38	29	4827.3	6839.7	5499.1	1.41688	1.13917
Q02952	A-kinase anchor protein 12 OS=Homo sapiens (Human) OX=9606 GN=AKAP12 PE=1 SV=4	29	38	34	3156.4	3170.6	6404.7	1.0045	2.02912
P61160	Actin-related protein 2 OS=Homo sapiens (Human) OX=9606 GN=ACTR2 PE=1 SV=1	30	37	13	7132.4	8493.7	7296.9	1.19086	1.02306
Q14974	Importin subunit beta-1 OS=Homo sapiens (Human) OX=9606 GN=KPNB1 PE=1 SV=2	29	37	22	5462.9	5835.4	6701	1.06819	1.22664
P16435	NADPH--cytochrome P450 reductase OS=Homo sapiens (Human) OX=9606 GN=POR PE=1 SV=2	36	37	24	5962	4908.5	6120.5	0.823298	1.02659
O15439	Multidrug resistance-associated protein 4 OS=Homo sapiens (Human) OX=9606 GN=ABCC4 PE=1 SV=3	24	37	30	9594.1	9420.4	6895.1	0.981895	0.718681
Q15155	Nodal modulator 1 OS=Homo sapiens (Human) OX=9606 GN=NOMO1 PE=1 SV=5	31	37	30	5396.3	5821.6	6218.1	1.07881	1.15229
P62140	Serine/threonine-protein phosphatase PP1-beta catalytic subunit OS=Homo sapiens (Human) OX=9606 GN=PPP1CB PE=1 SV=3	55	36	5	1214	1358.9	1117.3	1.11936	0.920346
P08238	Heat shock protein HSP 90-beta OS=Homo sapiens (Human) OX=9606 GN=HSP90AB1 PE=1 SV=4	40	36	14	3925.6	2980.1	5805.4	0.759145	1.47886
Q9H307	Pinin OS=Homo sapiens (Human) OX=9606 GN=PNN PE=1 SV=5	33	36	24	11177	11064.4	6596.9	0.989926	0.590221
Q6P4F7	Rho GTPase-activating protein 11A OS=Homo sapiens (Human) OX=9606 GN=ARHGAP11A PE=1 SV=2	38	36	28	4711.9	6100	4681.4	1.29459	0.993527
O75533	Splicing factor 3B subunit 1 OS=Homo sapiens (Human) OX=9606 GN=SF3B1 PE=1 SV=3	30	36	29	6734.4	4767.3	7288.4	0.707903	1.08226
P07814	Bifunctional glutamate/proline--tRNA ligase OS=Homo sapiens (Human) OX=9606 GN=EPRS1 PE=1 SV=5	24	36	30	5996.4	4180	10773.9	0.697085	1.79673
P19012	Keratin, type I cytoskeletal 15 OS=Homo sapiens (Human) OX=9606 GN=KRT15 PE=1 SV=3	14	35	1	457.8	561.6	459.9	1.22674	1.00459
P36873	Serine/threonine-protein phosphatase PP1-gamma catalytic subunit OS=Homo sapiens (Human) OX=9606 GN=PPP1CC PE=1 SV=1	56	35	3	783.6	833.3	670.8	1.06343	0.856049
Q96C19	EF-hand domain-containing protein D2 OS=Homo sapiens (Human) OX=9606 GN=EFHD2 PE=1 SV=1	71	35	12	5378.6	6949.9	6064.7	1.29214	1.12756
O60664	Perilipin-3 OS=Homo sapiens (Human) OX=9606 GN=PLIN3 PE=1 SV=3	64	35	20	2936.6	3584	4522.4	1.22046	1.54001
Q96PK6	RNA-binding protein 14 OS=Homo sapiens (Human) OX=9606 GN=RBM14 PE=1 SV=2	33	35	21	6295.2	10136.7	7350.4	1.61023	1.16762
Q00839	Heterogeneous nuclear ribonucleoprotein U OS=Homo sapiens (Human) OX=9606 GN=HNRNPU PE=1 SV=6	30	35	22	9768.9	5424.2	9022.5	0.555252	0.923594
P13797	Plastin-3 OS=Homo sapiens (Human) OX=9606 GN=PLS3 PE=1 SV=4	52	35	24	5470	5880.8	4910	1.0751	0.897623
Q69YQ0	Cytospin-A OS=Homo sapiens (Human) OX=9606 GN=SPECC1L PE=1 SV=2	33	35	31	4884.5	6503.3	5027.9	1.33142	1.02936
P05141	ADP/ATP translocase 2 OS=Homo sapiens (Human) OX=9606 GN=SLC25A5 PE=1 SV=7	49	34	5	2069.9	2020.2	2326.8	0.975989	1.12411
P10412	Histone H1.4 OS=Homo sapiens (Human) OX=9606 GN=H1-4 PE=1 SV=2	50	34	6	10376.9	8598.6	5410.9	0.828629	0.521437
Q96MG8	Protein-L-isoaspartate O-methyltransferase domain-containing protein 1 OS=Homo sapiens (Human) OX=9606 GN=PCMTD1 PE=1 SV=2	50	34	16	11078.6	9353.5	5601.8	0.844285	0.505642
P98082	Disabled homolog 2 OS=Homo sapiens (Human) OX=9606 GN=DAB2 PE=1 SV=3	42	34	24	5043.6	9170.1	5157.1	1.81817	1.0225
Q14839	Chromodomain-helicase-DNA-binding protein 4 OS=Homo sapiens (Human) OX=9606 GN=CHD4 PE=1 SV=2	20	34	25	4386.3	3325.5	11019.2	0.758156	2.51219
P33527	Multidrug resistance-associated protein 1 OS=Homo sapiens (Human) OX=9606 GN=ABCC1 PE=1 SV=3	25	34	29	9076.2	6622.7	4842.6	0.729678	0.533549
P49327	Fatty acid synthase OS=Homo sapiens (Human) OX=9606 GN=FASN PE=1 SV=3	15	34	31	4726.4	3944.6	10345.4	0.834589	2.18885
P12236	ADP/ATP translocase 3 OS=Homo sapiens (Human) OX=9606 GN=SLC25A6 PE=1 SV=4	53	33	4	2015	2064.1	2070.3	1.02437	1.02744
P26038	Moesin OS=Homo sapiens (Human) OX=9606 GN=MSN PE=1 SV=3	43	33	16	5458	5728.3	4368.4	1.04952	0.800366
Q02880	DNA topoisomerase 2-beta OS=Homo sapiens (Human) OX=9606 GN=TOP2B PE=1 SV=3	17	33	17	2525.8	1781.4	4548.3	0.705281	1.80074
Q03252	Lamin-B2 OS=Homo sapiens (Human) OX=9606 GN=LMNB2 PE=1 SV=4	38	33	22	6942	5863.9	5428.6	0.844699	0.781994
P49368	T-complex protein 1 subunit gamma OS=Homo sapiens (Human) OX=9606 GN=CCT3 PE=1 SV=4	47	33	23	4356.8	4123.4	12014.1	0.946429	2.75755
Q15393	Splicing factor 3B subunit 3 OS=Homo sapiens (Human) OX=9606 GN=SF3B3 PE=1 SV=4	25	33	25	5275.8	5175.8	6342.3	0.981046	1.20215
Q9BUP0	EF-hand domain-containing protein D1 OS=Homo sapiens (Human) OX=9606 GN=EFHD1 PE=1 SV=1	62	32	11	4298.2	4531.5	3953.2	1.05428	0.919734
Q14257	Reticulocalbin-2 OS=Homo sapiens (Human) OX=9606 GN=RCN2 PE=1 SV=1	60	32	15	4043.3	6603.3	5800.7	1.63315	1.43464
Q16531	DNA damage-binding protein 1 OS=Homo sapiens (Human) OX=9606 GN=DDB1 PE=1 SV=1	20	32	24	6534.8	7342	11006	1.12352	1.68421
Q8N1F7	Nuclear pore complex protein Nup93 OS=Homo sapiens (Human) OX=9606 GN=NUP93 PE=1 SV=2	33	32	27	6143.3	6005.4	7180.7	0.977553	1.16887
P84090	Enhancer of rudimentary homolog OS=Homo sapiens (Human) OX=9606 GN=ERH PE=1 SV=1	58	31	7	11083.4	7739.9	5284.4	0.698333	0.476785
P35613	Basigin OS=Homo sapiens (Human) OX=9606 GN=BSG PE=1 SV=2	28	31	10	7840	6014.7	4863.8	0.767181	0.620383
O15511	Actin-related protein 2/3 complex subunit 5 OS=Homo sapiens (Human) OX=9606 GN=ARPC5 PE=1 SV=3	76	31	11	4555.3	6582.9	5443.8	1.44511	1.19505
P17987	T-complex protein 1 subunit alpha OS=Homo sapiens (Human) OX=9606 GN=TCP1 PE=1 SV=1	46	31	18	3017.4	2882.3	13114.1	0.955226	4.34616
Q9H0D6	5'-3' exoribonuclease 2 OS=Homo sapiens (Human) OX=9606 GN=XRN2 PE=1 SV=1	23	31	20	3765.8	4231.6	6273.7	1.12369	1.66597
P50991	T-complex protein 1 subunit delta OS=Homo sapiens (Human) OX=9606 GN=CCT4 PE=1 SV=4	44	31	20	3773.1	3684.4	15366.5	0.976491	4.07265
Q9UNF1	Melanoma-associated antigen D2 OS=Homo sapiens (Human) OX=9606 GN=MAGED2 PE=1 SV=2	47	31	22	6055.1	5531.9	10925.7	0.913593	1.80438
Q7Z6Z7	E3 ubiquitin-protein ligase HUWE1 OS=Homo sapiens (Human) OX=9606 GN=HUWE1 PE=1 SV=3	8	31	29	4061.1	2281.8	6772.5	0.561867	1.66765
P16403	Histone H1.2 OS=Homo sapiens (Human) OX=9606 GN=H1-2 PE=1 SV=2	48	30	5	6102.2	5635	3657.8	0.923437	0.599423
P07900	Heat shock protein HSP 90-alpha OS=Homo sapiens (Human) OX=9606 GN=HSP90AA1 PE=1 SV=5	30	30	12	2689.5	2197.6	3756.2	0.817104	1.39662
Q9NV79	Protein-L-isoaspartate O-methyltransferase domain-containing protein 2 OS=Homo sapiens (Human) OX=9606 GN=PCMTD2 PE=1 SV=2	43	30	15	9783.3	8210.3	4944.7	0.839216	0.505423
P07910	Heterogeneous nuclear ribonucleoproteins C1/C2 OS=Homo sapiens (Human) OX=9606 GN=HNRNPC PE=1 SV=4	52	30	15	9317	9737.5	8449.2	1.04513	0.906858
O60716	Catenin delta-1 OS=Homo sapiens (Human) OX=9606 GN=CTNND1 PE=1 SV=1	27	30	21	4321.3	5144.6	4754.2	1.19052	1.10018
Q86UE4	Protein LYRIC OS=Homo sapiens (Human) OX=9606 GN=MTDH PE=1 SV=2	53	30	22	5033.3	4631.8	5805.7	0.920231	1.15346
P27708	CAD protein OS=Homo sapiens (Human) OX=9606 GN=CAD PE=1 SV=3	14	30	22	2210.4	2071.2	6738.6	0.937025	3.04859
P43304	Glycerol-3-phosphate dehydrogenase, mitochondrial OS=Homo sapiens (Human) OX=9606 GN=GPD2 PE=1 SV=3	35	30	23	6706.2	6905.2	6670.8	1.02967	0.994721
P17661	Desmin OS=Homo sapiens (Human) OX=9606 GN=DES PE=1 SV=3	11	29	1	105.2	111	56.7	1.05513	0.538973
P62820	Ras-related protein Rab-1A OS=Homo sapiens (Human) OX=9606 GN=RAB1A PE=1 SV=3	75	29	5	2774.6	2509.4	2803.3	0.904419	1.01034
Q9Y3Y2	Chromatin target of PRMT1 protein OS=Homo sapiens (Human) OX=9606 GN=CHTOP PE=1 SV=2	34	29	7	7368.2	4428.9	3093.4	0.601083	0.419831
P19013	Keratin, type II cytoskeletal 4 OS=Homo sapiens (Human) OX=9606 GN=KRT4 PE=1 SV=5	22	29	7	1726.1	1834.1	1262.5	1.06257	0.731418
P23634	Plasma membrane calcium-transporting ATPase 4 OS=Homo sapiens (Human) OX=9606 GN=ATP2B4 PE=1 SV=2	21	29	11	2237.4	1608.2	1230.8	0.718781	0.550103
O15143	Actin-related protein 2/3 complex subunit 1B OS=Homo sapiens (Human) OX=9606 GN=ARPC1B PE=1 SV=3	40	29	12	6932.6	9129.9	7064	1.31695	1.01895
P17844	Probable ATP-dependent RNA helicase DDX5 OS=Homo sapiens (Human) OX=9606 GN=DDX5 PE=1 SV=1	30	29	14	5214.2	6062.8	7526.9	1.16275	1.44354
P35232	Prohibitin OS=Homo sapiens (Human) OX=9606 GN=PHB PE=1 SV=1	62	29	15	7731.6	7238	6928.6	0.936158	0.896141
P78371	T-complex protein 1 subunit beta OS=Homo sapiens (Human) OX=9606 GN=CCT2 PE=1 SV=4	46	29	18	2831.7	2783.8	14075.8	0.983084	4.97079
Q4KMQ1	Taperin OS=Homo sapiens (Human) OX=9606 GN=TPRN PE=1 SV=2	39	29	19	3528	3904.2	3438.4	1.10663	0.974603
Q9H9A6	Leucine-rich repeat-containing protein 40 OS=Homo sapiens (Human) OX=9606 GN=LRRC40 PE=1 SV=1	39	29	21	6998.3	6029	6149.6	0.861495	0.878728
Q14157	Ubiquitin-associated protein 2-like OS=Homo sapiens (Human) OX=9606 GN=UBAP2L PE=1 SV=2	31	29	21	3775.3	5154	6329.6	1.36519	1.67658
Q9UQ35	Serine/arginine repetitive matrix protein 2 OS=Homo sapiens (Human) OX=9606 GN=SRRM2 PE=1 SV=2	10	29	22	7514.9	5782.7	3796.8	0.769498	0.505236
O94826	Mitochondrial import receptor subunit TOM70 OS=Homo sapiens (Human) OX=9606 GN=TOMM70 PE=1 SV=1	39	29	23	7575.1	9736.9	8644	1.28538	1.14111
Q99880	Histone H2B type 1-L OS=Homo sapiens (Human) OX=9606 GN=H2BC13 PE=1 SV=3	63	28	1	321.7	250.6	236.6	0.778987	0.735468
Q9H0U4	Ras-related protein Rab-1B OS=Homo sapiens (Human) OX=9606 GN=RAB1B PE=1 SV=1	74	28	4	1444.6	1281.9	1440.3	0.887374	0.997023
Q15365	Poly(rC)-binding protein 1 OS=Homo sapiens (Human) OX=9606 GN=PCBP1 PE=1 SV=2	46	28	7	2036.3	1817.3	2240.2	0.892452	1.10013
P62258	14-3-3 protein epsilon OS=Homo sapiens (Human) OX=9606 GN=YWHAE PE=1 SV=1	57	28	11	3479	4406.3	4634.4	1.26654	1.33211
O95816	BAG family molecular chaperone regulator 2 OS=Homo sapiens (Human) OX=9606 GN=BAG2 PE=1 SV=1	52	28	12	6182.6	6027.6	9995.6	0.97493	1.61673
Q8IYB1	Protein MB21D2 OS=Homo sapiens (Human) OX=9606 GN=MB21D2 PE=1 SV=3	36	28	16	9922	7062.2	3793.2	0.711772	0.382302
Q86YZ3	Hornerin OS=Homo sapiens (Human) OX=9606 GN=HRNR PE=1 SV=2	20	28	17	899	708.8	401.6	0.788432	0.446719
Q99832	T-complex protein 1 subunit eta OS=Homo sapiens (Human) OX=9606 GN=CCT7 PE=1 SV=2	39	28	17	2914	2974.9	15482.3	1.0209	5.31307
O95817	BAG family molecular chaperone regulator 3 OS=Homo sapiens (Human) OX=9606 GN=BAG3 PE=1 SV=3	50	28	18	3015.2	3853	4355	1.27786	1.44435
P40227	T-complex protein 1 subunit zeta OS=Homo sapiens (Human) OX=9606 GN=CCT6A PE=1 SV=3	43	28	19	4249.6	4194.1	20467.6	0.98694	4.81636
Q27J81	Inverted formin-2 OS=Homo sapiens (Human) OX=9606 GN=INF2 PE=1 SV=2	26	28	21	3362.4	3720.1	3825.5	1.10638	1.13773
Q02218	2-oxoglutarate dehydrogenase, mitochondrial OS=Homo sapiens (Human) OX=9606 GN=OGDH PE=1 SV=3	31	28	24	6444	3814.4	3257.4	0.59193	0.505493
Q9BUF5	Tubulin beta-6 chain OS=Homo sapiens (Human) OX=9606 GN=TUBB6 PE=1 SV=1	33	27	7	762.3	702.1	1079.7	0.921028	1.41637
P21796	Voltage-dependent anion-selective channel protein 1 OS=Homo sapiens (Human) OX=9606 GN=VDAC1 PE=1 SV=2	65	27	13	6197.3	3652.2	5036.1	0.589321	0.812628
P09923	Intestinal-type alkaline phosphatase OS=Homo sapiens (Human) OX=9606 GN=ALPI PE=1 SV=2	41	27	15	7577.6	5723.6	6870.4	0.755332	0.906672
O14639	Actin-binding LIM protein 1 OS=Homo sapiens (Human) OX=9606 GN=ABLIM1 PE=1 SV=3	25	27	16	3470.2	5246.1	4417	1.51176	1.27284
Q6DD88	Atlastin-3 OS=Homo sapiens (Human) OX=9606 GN=ATL3 PE=1 SV=1	46	27	17	4393.2	4199.5	5477.8	0.955909	1.24688
Q8N3V7	Synaptopodin OS=Homo sapiens (Human) OX=9606 GN=SYNPO PE=1 SV=2	29	27	18	4212.8	6244	5116.4	1.48215	1.21449
Q9Y230	RuvB-like 2 OS=Homo sapiens (Human) OX=9606 GN=RUVBL2 PE=1 SV=3	46	27	19	5398.9	4869.8	8563.6	0.901999	1.58617
Q96CW1	AP-2 complex subunit mu OS=Homo sapiens (Human) OX=9606 GN=AP2M1 PE=1 SV=2	48	27	20	7609.4	12768.9	6652.2	1.67804	0.874208
Q92538	Golgi-specific brefeldin A-resistance guanine nucleotide exchange factor 1 OS=Homo sapiens (Human) OX=9606 GN=GBF1 PE=1 SV=2	14	27	22	3494.6	3086.3	4924.5	0.883163	1.40917
Q6WCQ1	Myosin phosphatase Rho-interacting protein OS=Homo sapiens (Human) OX=9606 GN=MPRIP PE=1 SV=3	29	27	24	4207.7	5098.7	4644.5	1.21175	1.10381
Q9NSB2	Keratin, type II cuticular Hb4 OS=Homo sapiens (Human) OX=9606 GN=KRT84 PE=2 SV=2	5	26	2	956.2	788.5	421.7	0.824618	0.441017
Q15366	Poly(rC)-binding protein 2 OS=Homo sapiens (Human) OX=9606 GN=PCBP2 PE=1 SV=1	35	26	5	1244	1140.6	1531.3	0.916881	1.23095
P63104	14-3-3 protein zeta/delta OS=Homo sapiens (Human) OX=9606 GN=YWHAZ PE=1 SV=1	52	26	7	2200.5	2649.3	2774.3	1.20395	1.26076
Q9HAV4	Exportin-5 OS=Homo sapiens (Human) OX=9606 GN=XPO5 PE=1 SV=1	14	26	15	3465.6	3139.8	4806	0.90599	1.38677
P22695	Cytochrome b-c1 complex subunit 2, mitochondrial OS=Homo sapiens (Human) OX=9606 GN=UQCRC2 PE=1 SV=3	52	26	17	8098.7	7685.4	7310.5	0.948967	0.902676
Q8WVM8	Sec1 family domain-containing protein 1 OS=Homo sapiens (Human) OX=9606 GN=SCFD1 PE=1 SV=4	36	26	18	3679.7	3565.1	4418	0.968856	1.20064
Q14254	Flotillin-2 OS=Homo sapiens (Human) OX=9606 GN=FLOT2 PE=1 SV=2	50	26	19	6217.5	5563.6	4454.5	0.894829	0.716446
P31327	Carbamoyl-phosphate synthase [ammonia], mitochondrial OS=Homo sapiens (Human) OX=9606 GN=CPS1 PE=1 SV=2	18	26	19	2303.4	2499.3	6032.3	1.08505	2.61887
Q14126	Desmoglein-2 OS=Homo sapiens (Human) OX=9606 GN=DSG2 PE=1 SV=2	23	26	21	4703.9	3392.4	4378	0.721189	0.930717
P36776	Lon protease homolog, mitochondrial OS=Homo sapiens (Human) OX=9606 GN=LONP1 PE=1 SV=2	35	26	22	6049.5	4181.2	3129.2	0.691165	0.517266
O15031	Plexin-B2 OS=Homo sapiens (Human) OX=9606 GN=PLXNB2 PE=1 SV=3	15	26	24	6072.9	5026.2	4385.6	0.827644	0.722159
P42704	Leucine-rich PPR motif-containing protein, mitochondrial OS=Homo sapiens (Human) OX=9606 GN=LRPPRC PE=1 SV=3	18	26	24	4904.6	4121.8	6479.3	0.840395	1.32107
Q14008	Cytoskeleton-associated protein 5 OS=Homo sapiens (Human) OX=9606 GN=CKAP5 PE=1 SV=3	12	26	24	3883.8	3488.6	5643.5	0.898244	1.45309
Q16778	Histone H2B type 2-E OS=Homo sapiens (Human) OX=9606 GN=H2BC21 PE=1 SV=3	62	25	1	536.6	484.5	471.6	0.902907	0.878867
P51148	Ras-related protein Rab-5C OS=Homo sapiens (Human) OX=9606 GN=RAB5C PE=1 SV=2	72	25	7	1416.2	1382	1532.7	0.975851	1.08226
P22061	Protein-L-isoaspartate(D-aspartate) O-methyltransferase OS=Homo sapiens (Human) OX=9606 GN=PCMT1 PE=1 SV=4	59	25	10	8321.1	6457.3	4072	0.776015	0.489358
Q13492	Phosphatidylinositol-binding clathrin assembly protein OS=Homo sapiens (Human) OX=9606 GN=PICALM PE=1 SV=2	38	25	16	4306.2	7221.4	4409.4	1.67698	1.02397
Q10471	Polypeptide N-acetylgalactosaminyltransferase 2 OS=Homo sapiens (Human) OX=9606 GN=GALNT2 PE=1 SV=1	35	25	18	5912	4557.3	5256	0.770856	0.889039
Q0JRZ9	F-BAR domain only protein 2 OS=Homo sapiens (Human) OX=9606 GN=FCHO2 PE=1 SV=2	25	25	18	3318.9	6620.6	3581.4	1.99482	1.07909
Q04637	Eukaryotic translation initiation factor 4 gamma 1 OS=Homo sapiens (Human) OX=9606 GN=EIF4G1 PE=1 SV=4	15	25	19	4652.5	3220.6	6715	0.69223	1.44331
Q9Y4W6	AFG3-like protein 2 OS=Homo sapiens (Human) OX=9606 GN=AFG3L2 PE=1 SV=2	28	25	21	7528.3	5431.8	6292.5	0.721517	0.835846
A5YKK6	CCR4-NOT transcription complex subunit 1 OS=Homo sapiens (Human) OX=9606 GN=CNOT1 PE=1 SV=2	9	25	21	3774.5	3250.5	4657	0.861174	1.23381
Q8IYB3	Serine/arginine repetitive matrix protein 1 OS=Homo sapiens (Human) OX=9606 GN=SRRM1 PE=1 SV=2	16	24	12	5415.9	4377.5	2620.5	0.808268	0.483853
P51149	Ras-related protein Rab-7a OS=Homo sapiens (Human) OX=9606 GN=RAB7A PE=1 SV=1	72	24	14	4621.2	4699.8	4427.2	1.01701	0.95802
Q5JTV8	Torsin-1A-interacting protein 1 OS=Homo sapiens (Human) OX=9606 GN=TOR1AIP1 PE=1 SV=2	32	24	16	3580.9	4002.1	4262.2	1.11762	1.19026
P43121	Cell surface glycoprotein MUC18 OS=Homo sapiens (Human) OX=9606 GN=MCAM PE=1 SV=2	30	24	17	6830.9	3184.1	3439.8	0.466132	0.503565
P42166	Lamina-associated polypeptide 2, isoform alpha OS=Homo sapiens (Human) OX=9606 GN=TMPO PE=1 SV=2	35	24	17	2557	2225.3	3088.6	0.870278	1.2079
Q9BSJ8	Extended synaptotagmin-1 OS=Homo sapiens (Human) OX=9606 GN=ESYT1 PE=1 SV=1	21	24	18	3994.2	3911.3	4813.3	0.979245	1.20507
Q14244	Ensconsin OS=Homo sapiens (Human) OX=9606 GN=MAP7 PE=1 SV=1	23	24	19	3855.8	6793.5	5106.8	1.76189	1.32445
Q13435	Splicing factor 3B subunit 2 OS=Homo sapiens (Human) OX=9606 GN=SF3B2 PE=1 SV=2	22	24	19	3475.5	3608	5178	1.03812	1.48986
P30101	Protein disulfide-isomerase A3 OS=Homo sapiens (Human) OX=9606 GN=PDIA3 PE=1 SV=4	46	24	20	4154.2	4809.5	4759.3	1.15774	1.14566
Q9NVI7	ATPase family AAA domain-containing protein 3A OS=Homo sapiens (Human) OX=9606 GN=ATAD3A PE=1 SV=2	33	23	5	1859.9	1299.5	1275.7	0.698693	0.685897
P60660	Myosin light polypeptide 6 OS=Homo sapiens (Human) OX=9606 GN=MYL6 PE=1 SV=2	81	23	9	4922.4	5866.1	5707.4	1.19172	1.15948
P68104	Elongation factor 1-alpha 1 OS=Homo sapiens (Human) OX=9606 GN=EEF1A1 PE=1 SV=1	36	23	9	3542.2	4332.7	4496.7	1.22317	1.26947
Q9BPX5	Actin-related protein 2/3 complex subunit 5-like protein OS=Homo sapiens (Human) OX=9606 GN=ARPC5L PE=1 SV=1	72	23	10	2408.8	3120.4	2461.2	1.29542	1.02175
P45880	Voltage-dependent anion-selective channel protein 2 OS=Homo sapiens (Human) OX=9606 GN=VDAC2 PE=1 SV=2	54	23	12	6150.2	3513.9	4940	0.571347	0.803226
P05362	Intercellular adhesion molecule 1 OS=Homo sapiens (Human) OX=9606 GN=ICAM1 PE=1 SV=2	31	23	13	3671.9	4290.4	3276.5	1.16844	0.892317
Q12959	Disks large homolog 1 OS=Homo sapiens (Human) OX=9606 GN=DLG1 PE=1 SV=2	28	23	14	2617.7	3161.8	2418.1	1.20785	0.92375
P11171	Protein 4.1 OS=Homo sapiens (Human) OX=9606 GN=EPB41 PE=1 SV=4	23	23	15	4384.5	5988.8	4297.2	1.3659	0.980089
O95202	Mitochondrial proton/calcium exchanger protein OS=Homo sapiens (Human) OX=9606 GN=LETM1 PE=1 SV=1	25	23	16	4420	4385.4	4706	0.992172	1.06471
Q8WXI9	Transcriptional repressor p66-beta OS=Homo sapiens (Human) OX=9606 GN=GATAD2B PE=1 SV=1	33	23	16	4263.5	4897.3	4788	1.14866	1.12302
P06756	Integrin alpha-V OS=Homo sapiens (Human) OX=9606 GN=ITGAV PE=1 SV=2	20	23	19	6490.3	4659.4	4557.7	0.717902	0.702233
P07237	Protein disulfide-isomerase OS=Homo sapiens (Human) OX=9606 GN=P4HB PE=1 SV=3	38	23	19	4153.3	6065.1	5716.9	1.46031	1.37647
O00429	Dynamin-1-like protein OS=Homo sapiens (Human) OX=9606 GN=DNM1L PE=1 SV=2	33	23	19	2941.7	2825.7	4388.1	0.960567	1.49169
Q92621	Nuclear pore complex protein Nup205 OS=Homo sapiens (Human) OX=9606 GN=NUP205 PE=1 SV=3	11	23	20	5192.3	4303.8	5208.6	0.828881	1.00314
Q8WYP5	Protein ELYS OS=Homo sapiens (Human) OX=9606 GN=AHCTF1 PE=1 SV=3	13	23	22	2362.9	2063.7	4303.5	0.873376	1.82128
P62491	Ras-related protein Rab-11A OS=Homo sapiens (Human) OX=9606 GN=RAB11A PE=1 SV=3	54	22	1	195.4	213.6	221.5	1.09314	1.13357
Q15907	Ras-related protein Rab-11B OS=Homo sapiens (Human) OX=9606 GN=RAB11B PE=1 SV=4	56	22	2	810.9	778.1	671.8	0.959551	0.828462
P11940	Polyadenylate-binding protein 1 OS=Homo sapiens (Human) OX=9606 GN=PABPC1 PE=1 SV=2	29	22	4	1163.6	1047.3	1183.8	0.900052	1.01736
P31946	14-3-3 protein beta/alpha OS=Homo sapiens (Human) OX=9606 GN=YWHAB PE=1 SV=3	55	22	5	557.4	644.3	620.9	1.1559	1.11392
P04899	Guanine nucleotide-binding protein G(i) subunit alpha-2 OS=Homo sapiens (Human) OX=9606 GN=GNAI2 PE=1 SV=3	57	22	8	1089.7	821.2	816.5	0.753602	0.749289
P29992	Guanine nucleotide-binding protein subunit alpha-11 OS=Homo sapiens (Human) OX=9606 GN=GNA11 PE=1 SV=2	46	22	8	2938.5	2825.1	2427.4	0.961409	0.826068
P61981	14-3-3 protein gamma OS=Homo sapiens (Human) OX=9606 GN=YWHAG PE=1 SV=2	55	22	8	1777.5	2307.8	2211	1.29834	1.24388
P04406	Glyceraldehyde-3-phosphate dehydrogenase OS=Homo sapiens (Human) OX=9606 GN=GAPDH PE=1 SV=3	42	22	11	4507.3	5600.8	4282.7	1.24261	0.95017
P04792	Heat shock protein beta-1 OS=Homo sapiens (Human) OX=9606 GN=HSPB1 PE=1 SV=2	62	22	11	5201.5	5708.1	5886.2	1.09739	1.13164
P31689	DnaJ homolog subfamily A member 1 OS=Homo sapiens (Human) OX=9606 GN=DNAJA1 PE=1 SV=2	36	22	12	2123.4	2387	7200.1	1.12414	3.39084
P60842	Eukaryotic initiation factor 4A-I OS=Homo sapiens (Human) OX=9606 GN=EIF4A1 PE=1 SV=1	42	22	13	2707	2517.8	3697.3	0.930107	1.36583
P04844	Dolichyl-diphosphooligosaccharide--protein glycosyltransferase subunit 2 OS=Homo sapiens (Human) OX=9606 GN=RPN2 PE=1 SV=3	32	22	14	3552	3145.8	3461.3	0.885642	0.974465
P60228	Eukaryotic translation initiation factor 3 subunit E OS=Homo sapiens (Human) OX=9606 GN=EIF3E PE=1 SV=1	39	22	14	3226.1	2945.8	4128.5	0.913115	1.27972
O95433	Activator of 90 kDa heat shock protein ATPase homolog 1 OS=Homo sapiens (Human) OX=9606 GN=AHSA1 PE=1 SV=1	54	22	14	2994.8	2853.1	5359.2	0.952685	1.7895
P55084	Trifunctional enzyme subunit beta, mitochondrial OS=Homo sapiens (Human) OX=9606 GN=HADHB PE=1 SV=3	31	22	15	3538.2	4429.3	5018.5	1.25185	1.41838
P19474	E3 ubiquitin-protein ligase TRIM21 OS=Homo sapiens (Human) OX=9606 GN=TRIM21 PE=1 SV=1	34	22	16	8773.1	5392.9	3727.3	0.614709	0.424856
Q9Y265	RuvB-like 1 OS=Homo sapiens (Human) OX=9606 GN=RUVBL1 PE=1 SV=1	46	22	16	3091.7	2979.3	6044.2	0.963645	1.95498
Q14152	Eukaryotic translation initiation factor 3 subunit A OS=Homo sapiens (Human) OX=9606 GN=EIF3A PE=1 SV=1	16	22	17	3268.6	1973.8	3598.3	0.603867	1.10087
P55884	Eukaryotic translation initiation factor 3 subunit B OS=Homo sapiens (Human) OX=9606 GN=EIF3B PE=1 SV=3	28	22	17	3489.9	2429.9	4012.1	0.696266	1.14963
O60610	Protein diaphanous homolog 1 OS=Homo sapiens (Human) OX=9606 GN=DIAPH1 PE=1 SV=2	16	22	19	2783	2468.4	5856.1	0.886957	2.10424
P20339	Ras-related protein Rab-5A OS=Homo sapiens (Human) OX=9606 GN=RAB5A PE=1 SV=2	59	21	6	1302.3	1304.6	1352.9	1.00177	1.03885
O75396	Vesicle-trafficking protein SEC22b OS=Homo sapiens (Human) OX=9606 GN=SEC22B PE=1 SV=4	43	21	9	3531.2	3423.6	3743	0.969529	1.05998
O75947	ATP synthase subunit d, mitochondrial OS=Homo sapiens (Human) OX=9606 GN=ATP5PD PE=1 SV=3	80	21	12	3902.5	4455.5	4776.6	1.1417	1.22398
P36957	Dihydrolipoyllysine-residue succinyltransferase component of 2-oxoglutarate dehydrogenase complex, mitochondrial OS=Homo sapiens (Human) OX=9606 GN=DLST PE=1 SV=4	32	21	13	4822.4	3971.5	3410.8	0.823553	0.707283
O94776	Metastasis-associated protein MTA2 OS=Homo sapiens (Human) OX=9606 GN=MTA2 PE=1 SV=1	26	21	15	2813.7	2574.4	4489.1	0.914952	1.59544
Q9H845	Complex I assembly factor ACAD9, mitochondrial OS=Homo sapiens (Human) OX=9606 GN=ACAD9 PE=1 SV=1	31	21	16	3971.4	4159.4	4054.8	1.04734	1.021
P50416	Carnitine O-palmitoyltransferase 1, liver isoform OS=Homo sapiens (Human) OX=9606 GN=CPT1A PE=1 SV=2	22	21	16	4132.3	3300.8	4514.4	0.79878	1.09247
P41252	Isoleucine--tRNA ligase, cytoplasmic OS=Homo sapiens (Human) OX=9606 GN=IARS1 PE=1 SV=2	17	21	16	3555	2448.4	5008.6	0.68872	1.40889
O00186	Syntaxin-binding protein 3 OS=Homo sapiens (Human) OX=9606 GN=STXBP3 PE=1 SV=2	30	21	17	5465.6	6117.7	4548.2	1.11931	0.83215
Q12965	Unconventional myosin-Ie OS=Homo sapiens (Human) OX=9606 GN=MYO1E PE=1 SV=2	21	21	19	5258.3	3484.5	3133.9	0.662667	0.595991
P13639	Elongation factor 2 OS=Homo sapiens (Human) OX=9606 GN=EEF2 PE=1 SV=4	26	21	19	3696.7	4182.1	5312.7	1.13131	1.43715
Q01650	Large neutral amino acids transporter small subunit 1 OS=Homo sapiens (Human) OX=9606 GN=SLC7A5 PE=1 SV=2	16	20	8	5759.5	4321.4	2933.9	0.750308	0.509402
P36542	ATP synthase subunit gamma, mitochondrial OS=Homo sapiens (Human) OX=9606 GN=ATP5F1C PE=1 SV=1	41	20	10	4091.2	3747.5	3951.9	0.91599	0.965951
P61026	Ras-related protein Rab-10 OS=Homo sapiens (Human) OX=9606 GN=RAB10 PE=1 SV=1	69	20	10	4600.6	3964.1	4444.9	0.861648	0.966157
P27105	Erythrocyte band 7 integral membrane protein OS=Homo sapiens (Human) OX=9606 GN=STOM PE=1 SV=3	48	20	11	6446	3696	3242.3	0.573379	0.502994
Q8IVM0	Coiled-coil domain-containing protein 50 OS=Homo sapiens (Human) OX=9606 GN=CCDC50 PE=1 SV=1	41	20	12	5852.3	6197.9	4358	1.05905	0.744664
P53701	Cytochrome c-type heme lyase OS=Homo sapiens (Human) OX=9606 GN=HCCS PE=1 SV=1	54	20	12	4183.4	4279.9	4110.9	1.02307	0.98267
O43852	Calumenin OS=Homo sapiens (Human) OX=9606 GN=CALU PE=1 SV=2	48	20	12	2792.3	3729.7	3492.1	1.33571	1.25062
Q9Y3F4	Serine-threonine kinase receptor-associated protein OS=Homo sapiens (Human) OX=9606 GN=STRAP PE=1 SV=1	49	20	12	3194.2	3030.2	4012.6	0.948657	1.25621
P31930	Cytochrome b-c1 complex subunit 1, mitochondrial OS=Homo sapiens (Human) OX=9606 GN=UQCRC1 PE=1 SV=3	38	20	14	3357.6	3143.3	3209.9	0.936175	0.95601
Q6WKZ4	Rab11 family-interacting protein 1 OS=Homo sapiens (Human) OX=9606 GN=RAB11FIP1 PE=1 SV=3	17	20	16	3306.9	4497.6	3363.2	1.36007	1.01703
Q9Y666	Solute carrier family 12 member 7 OS=Homo sapiens (Human) OX=9606 GN=SLC12A7 PE=1 SV=3	21	20	17	6065.7	4586.6	3516.3	0.756153	0.579702
P46459	Vesicle-fusing ATPase OS=Homo sapiens (Human) OX=9606 GN=NSF PE=1 SV=3	24	20	17	4501.3	5814.5	4287.4	1.29174	0.95248
Q8WXH0	Nesprin-2 OS=Homo sapiens (Human) OX=9606 GN=SYNE2 PE=1 SV=3	3	20	19	2552.8	2390.8	2406.9	0.93654	0.942847
Q04917	14-3-3 protein eta OS=Homo sapiens (Human) OX=9606 GN=YWHAH PE=1 SV=4	50	19	7	1016.9	1183.7	1221.9	1.16403	1.20159
P13073	Cytochrome c oxidase subunit 4 isoform 1, mitochondrial OS=Homo sapiens (Human) OX=9606 GN=COX4I1 PE=1 SV=1	47	19	8	5219.1	4691	5115.3	0.898814	0.980112
P09382	Galectin-1 OS=Homo sapiens (Human) OX=9606 GN=LGALS1 PE=1 SV=2	59	19	8	4197.6	9642.2	6824.9	2.29707	1.62591
P61106	Ras-related protein Rab-14 OS=Homo sapiens (Human) OX=9606 GN=RAB14 PE=1 SV=4	63	19	9	3683.7	3546.6	3643.2	0.962782	0.989006
Q15758	Neutral amino acid transporter B(0) OS=Homo sapiens (Human) OX=9606 GN=SLC1A5 PE=1 SV=2	24	19	10	5163.3	4429.6	3018.9	0.857901	0.584684
Q86U42	Polyadenylate-binding protein 2 OS=Homo sapiens (Human) OX=9606 GN=PABPN1 PE=1 SV=3	53	19	12	10240.5	5234.4	3227.6	0.511147	0.31518
P31040	Succinate dehydrogenase [ubiquinone] flavoprotein subunit, mitochondrial OS=Homo sapiens (Human) OX=9606 GN=SDHA PE=1 SV=2	25	19	12	4136	5081.5	4660.5	1.2286	1.12681
P06733	Alpha-enolase OS=Homo sapiens (Human) OX=9606 GN=ENO1 PE=1 SV=2	30	19	12	4563.7	6789.3	5320.8	1.48767	1.1659
P57678	Gem-associated protein 4 OS=Homo sapiens (Human) OX=9606 GN=GEMIN4 PE=1 SV=2	15	19	13	3310.2	2923.8	4633.4	0.88327	1.39973
Q9Y266	Nuclear migration protein nudC OS=Homo sapiens (Human) OX=9606 GN=NUDC PE=1 SV=1	41	19	13	2957.3	2829.7	5625.9	0.956853	1.90238
P05556	Integrin beta-1 OS=Homo sapiens (Human) OX=9606 GN=ITGB1 PE=1 SV=2	19	19	14	8036.2	6608.6	6018.3	0.822354	0.748899
Q99569	Plakophilin-4 OS=Homo sapiens (Human) OX=9606 GN=PKP4 PE=1 SV=2	14	19	14	2201.3	2875.2	2118.1	1.30614	0.962204
O00571	ATP-dependent RNA helicase DDX3X OS=Homo sapiens (Human) OX=9606 GN=DDX3X PE=1 SV=3	27	19	14	2806.2	2718.6	3597.9	0.968783	1.28213
O76021	Ribosomal L1 domain-containing protein 1 OS=Homo sapiens (Human) OX=9606 GN=RSL1D1 PE=1 SV=3	32	19	15	3967.6	3251.7	4259.3	0.819563	1.07352
Q6NUQ4	Transmembrane protein 214 OS=Homo sapiens (Human) OX=9606 GN=TMEM214 PE=1 SV=2	21	19	15	3818.4	4470.8	4432.2	1.17086	1.16075
O60884	DnaJ homolog subfamily A member 2 OS=Homo sapiens (Human) OX=9606 GN=DNAJA2 PE=1 SV=1	49	19	15	2021.1	1777.3	5671.9	0.879373	2.80634
Q13561	Dynactin subunit 2 OS=Homo sapiens (Human) OX=9606 GN=DCTN2 PE=1 SV=4	52	19	16	3502.3	3536.1	3540.1	1.00965	1.01079
Q9Y6G9	Cytoplasmic dynein 1 light intermediate chain 1 OS=Homo sapiens (Human) OX=9606 GN=DYNC1LI1 PE=1 SV=3	38	19	16	2383.1	2478.5	3941.9	1.04003	1.65411
Q9UIQ6	Leucyl-cystinyl aminopeptidase OS=Homo sapiens (Human) OX=9606 GN=LNPEP PE=1 SV=3	21	19	17	2890	2843.6	2309.2	0.983945	0.799031
Q5VYK3	Proteasome adapter and scaffold protein ECM29 OS=Homo sapiens (Human) OX=9606 GN=ECPAS PE=1 SV=2	11	19	17	2195.6	1991.8	3334.8	0.907178	1.51886
Q9Y490	Talin-1 OS=Homo sapiens (Human) OX=9606 GN=TLN1 PE=1 SV=3	10	19	18	1818.4	1438	2167.8	0.790805	1.19215
P46013	Proliferation marker protein Ki-67 OS=Homo sapiens (Human) OX=9606 GN=MKI67 PE=1 SV=2	8	19	19	1949.3	2115.5	3700	1.08526	1.89812
Q5T9A4	ATPase family AAA domain-containing protein 3B OS=Homo sapiens (Human) OX=9606 GN=ATAD3B PE=1 SV=1	22	18	2	524.5	406.3	402.4	0.774643	0.767207
P27348	14-3-3 protein theta OS=Homo sapiens (Human) OX=9606 GN=YWHAQ PE=1 SV=1	36	18	4	268.2	376.6	414	1.40418	1.54362
P08754	Guanine nucleotide-binding protein G(i) subunit alpha OS=Homo sapiens (Human) OX=9606 GN=GNAI3 PE=1 SV=3	42	18	5	1971.3	1307.3	1174.1	0.663166	0.595597
Q15370	Elongin-B OS=Homo sapiens (Human) OX=9606 GN=ELOB PE=1 SV=1	63	18	6	8586.4	7879	4933.5	0.917614	0.574571
P61326	Protein mago nashi homolog OS=Homo sapiens (Human) OX=9606 GN=MAGOH PE=1 SV=1	67	18	10	8258.5	5604.3	3308	0.67861	0.400557
O95208	Epsin-2 OS=Homo sapiens (Human) OX=9606 GN=EPN2 PE=1 SV=3	22	18	11	3687.3	4409.3	2967.2	1.19581	0.804708
P51648	Aldehyde dehydrogenase family 3 member A2 OS=Homo sapiens (Human) OX=9606 GN=ALDH3A2 PE=1 SV=1	26	18	11	3559.5	3251.3	3843.3	0.913415	1.07973
P00338	L-lactate dehydrogenase A chain OS=Homo sapiens (Human) OX=9606 GN=LDHA PE=1 SV=2	42	18	11	2487.4	3290	2927.6	1.32267	1.17697
Q15293	Reticulocalbin-1 OS=Homo sapiens (Human) OX=9606 GN=RCN1 PE=1 SV=1	45	18	11	3611.6	5166	4567.3	1.43039	1.26462
P09622	Dihydrolipoyl dehydrogenase, mitochondrial OS=Homo sapiens (Human) OX=9606 GN=DLD PE=1 SV=2	21	18	12	7703.4	6929.5	6044.1	0.899538	0.784602
P21964	Catechol O-methyltransferase OS=Homo sapiens (Human) OX=9606 GN=COMT PE=1 SV=2	45	18	12	4624.7	3929.5	5194	0.849677	1.1231
P61247	40S ribosomal protein S3a OS=Homo sapiens (Human) OX=9606 GN=RPS3A PE=1 SV=2	41	18	12	4773.7	6134	5959.4	1.28496	1.24838
Q96AG4	Leucine-rich repeat-containing protein 59 OS=Homo sapiens (Human) OX=9606 GN=LRRC59 PE=1 SV=1	40	18	12	3805.4	3742.7	4905.2	0.983523	1.28901
Q8N3U4	Cohesin subunit SA-2 OS=Homo sapiens (Human) OX=9606 GN=STAG2 PE=1 SV=3	15	18	12	2006.9	1805.4	2860.7	0.899596	1.42543
Q9Y6M7	Sodium bicarbonate cotransporter 3 OS=Homo sapiens (Human) OX=9606 GN=SLC4A7 PE=1 SV=2	10	18	13	4429.1	4242.5	2737.8	0.95787	0.618139
Q06787	Synaptic functional regulator FMR1 OS=Homo sapiens (Human) OX=9606 GN=FMR1 PE=1 SV=1	22	18	13	2657	3326.8	1740.7	1.25209	0.655137
Q9NZW5	MAGUK p55 subfamily member 6 OS=Homo sapiens (Human) OX=9606 GN=MPP6 PE=1 SV=2	23	18	13	6013.7	6554.8	4995.4	1.08998	0.83067
P51572	B-cell receptor-associated protein 31 OS=Homo sapiens (Human) OX=9606 GN=BCAP31 PE=1 SV=3	47	18	13	5080.9	4220.5	6204.3	0.83066	1.2211
Q14697	Neutral alpha-glucosidase AB OS=Homo sapiens (Human) OX=9606 GN=GANAB PE=1 SV=3	19	18	14	3131	2917.6	2993.8	0.931843	0.95618
Q9NR30	Nucleolar RNA helicase 2 OS=Homo sapiens (Human) OX=9606 GN=DDX21 PE=1 SV=5	19	18	14	3536.4	2320.6	4007.9	0.656204	1.13333
P55072	Transitional endoplasmic reticulum ATPase OS=Homo sapiens (Human) OX=9606 GN=VCP PE=1 SV=4	29	18	15	2298.1	2066.9	2210.1	0.899395	0.961707
Q6NUK1	Calcium-binding mitochondrial carrier protein SCaMC-1 OS=Homo sapiens (Human) OX=9606 GN=SLC25A24 PE=1 SV=2	35	18	15	4340.1	4244.5	4179.4	0.977973	0.962973
Q5M775	Cytospin-B OS=Homo sapiens (Human) OX=9606 GN=SPECC1 PE=1 SV=1	18	18	15	3332.4	2529.5	3249.5	0.759063	0.975123
Q96S66	Chloride channel CLIC-like protein 1 OS=Homo sapiens (Human) OX=9606 GN=CLCC1 PE=1 SV=1	27	18	15	3810	3365.5	3878.4	0.883333	1.01795
P57740	Nuclear pore complex protein Nup107 OS=Homo sapiens (Human) OX=9606 GN=NUP107 PE=1 SV=1	21	18	15	2423.6	2124.8	2708.6	0.876712	1.11759
Q9Y5B9	FACT complex subunit SPT16 OS=Homo sapiens (Human) OX=9606 GN=SUPT16H PE=1 SV=1	15	18	15	2202	1619.2	5813.1	0.735332	2.63992
P23396	40S ribosomal protein S3 OS=Homo sapiens (Human) OX=9606 GN=RPS3 PE=1 SV=2	70	18	16	4089.5	5216	5099.4	1.27546	1.24695
O43615	Mitochondrial import inner membrane translocase subunit TIM44 OS=Homo sapiens (Human) OX=9606 GN=TIMM44 PE=1 SV=2	37	18	16	2833.3	2818.7	5059.6	0.994847	1.78576
A1L390	Pleckstrin homology domain-containing family G member 3 OS=Homo sapiens (Human) OX=9606 GN=PLEKHG3 PE=1 SV=1	16	18	17	2618	2925.4	2591.8	1.11742	0.989992
P62805	Histone H4 OS=Homo sapiens (Human) OX=9606 GN=H4C12 PE=1 SV=2	57	17	6	6440.8	3910.8	3822.1	0.607192	0.59342
P31943	Heterogeneous nuclear ribonucleoprotein H OS=Homo sapiens (Human) OX=9606 GN=HNRNPH1 PE=1 SV=4	40	17	6	568.6	754.6	753.6	1.32712	1.32536
Q9Y5S9	RNA-binding protein 8A OS=Homo sapiens (Human) OX=9606 GN=RBM8A PE=1 SV=1	61	17	7	4957.9	3390.5	1742.8	0.683858	0.35152
P61006	Ras-related protein Rab-8A OS=Homo sapiens (Human) OX=9606 GN=RAB8A PE=1 SV=1	53	17	8	3175.5	3025.2	3329	0.952669	1.04834
Q5JWF2	Guanine nucleotide-binding protein G(s) subunit alpha isoforms XLas OS=Homo sapiens (Human) OX=9606 GN=GNAS PE=1 SV=2	11	17	9	3915.6	3337.3	3147.5	0.852309	0.803836
Q15005	Signal peptidase complex subunit 2 OS=Homo sapiens (Human) OX=9606 GN=SPCS2 PE=1 SV=3	45	17	9	3267.6	2837.1	3243.2	0.868252	0.992533
Q9UJS0	Calcium-binding mitochondrial carrier protein Aralar2 OS=Homo sapiens (Human) OX=9606 GN=SLC25A13 PE=1 SV=2	26	17	10	2017.9	1574.8	2068.4	0.780415	1.02503
P05388	60S acidic ribosomal protein P0 OS=Homo sapiens (Human) OX=9606 GN=RPLP0 PE=1 SV=1	44	17	10	3051.3	2738.2	4831.6	0.897388	1.58346
P46977	Dolichyl-diphosphooligosaccharide--protein glycosyltransferase subunit STT3A OS=Homo sapiens (Human) OX=9606 GN=STT3A PE=1 SV=2	16	17	11	3278.9	2732.3	3154	0.833298	0.961908
P46060	Ran GTPase-activating protein 1 OS=Homo sapiens (Human) OX=9606 GN=RANGAP1 PE=1 SV=1	28	17	11	2496.7	2647	3595	1.0602	1.4399
P53618	Coatomer subunit beta OS=Homo sapiens (Human) OX=9606 GN=COPB1 PE=1 SV=3	17	17	13	2069	1814.9	2813.8	0.877187	1.35998
O00567	Nucleolar protein 56 OS=Homo sapiens (Human) OX=9606 GN=NOP56 PE=1 SV=4	29	17	14	4295.2	3164.8	3521.5	0.736822	0.819869
P28290	Protein ITPRID2 OS=Homo sapiens (Human) OX=9606 GN=ITPRID2 PE=1 SV=3	13	17	14	2438.7	2513.9	2559.6	1.03084	1.04958
Q9NXV6	CDKN2A-interacting protein OS=Homo sapiens (Human) OX=9606 GN=CDKN2AIP PE=1 SV=3	31	17	14	1608.2	1377.5	2565.6	0.856548	1.59532
Q15021	Condensin complex subunit 1 OS=Homo sapiens (Human) OX=9606 GN=NCAPD2 PE=1 SV=3	14	17	14	1220.4	1107.1	2279.7	0.907162	1.86799
P09874	Poly [ADP-ribose] polymerase 1 OS=Homo sapiens (Human) OX=9606 GN=PARP1 PE=1 SV=4	17	17	14	2000.2	1736.5	4550.5	0.868163	2.27502
Q14432	cGMP-inhibited 3',5'-cyclic phosphodiesterase A OS=Homo sapiens (Human) OX=9606 GN=PDE3A PE=1 SV=3	17	17	14	1793.7	1705.4	4970.9	0.950772	2.77131
P53621	Coatomer subunit alpha OS=Homo sapiens (Human) OX=9606 GN=COPA PE=1 SV=2	14	17	15	3003.3	2166.7	4309.7	0.72144	1.43499
Q96PE2	Rho guanine nucleotide exchange factor 17 OS=Homo sapiens (Human) OX=9606 GN=ARHGEF17 PE=1 SV=1	10	17	16	1863.2	2236.2	2033.3	1.20019	1.09129
P52948	Nuclear pore complex protein Nup98-Nup96 OS=Homo sapiens (Human) OX=9606 GN=NUP98 PE=1 SV=4	9	17	16	2684	2561.8	2988.9	0.954471	1.1136
Q13263	Transcription intermediary factor 1-beta OS=Homo sapiens (Human) OX=9606 GN=TRIM28 PE=1 SV=5	27	17	16	2990.9	3077.4	3989.1	1.02892	1.33375
P35241	Radixin OS=Homo sapiens (Human) OX=9606 GN=RDX PE=1 SV=1	20	16	2	78.3	85.9	79.7	1.09706	1.01788
P61020	Ras-related protein Rab-5B OS=Homo sapiens (Human) OX=9606 GN=RAB5B PE=1 SV=1	53	16	5	514.6	505.8	500.3	0.982899	0.972211
P61019	Ras-related protein Rab-2A OS=Homo sapiens (Human) OX=9606 GN=RAB2A PE=1 SV=1	54	16	5	2486.1	2430	2498.2	0.977435	1.00487
P67809	Y-box-binding protein 1 OS=Homo sapiens (Human) OX=9606 GN=YBX1 PE=1 SV=3	39	16	6	1221.4	1050	770.1	0.859669	0.630506
Q15363	Transmembrane emp24 domain-containing protein 2 OS=Homo sapiens (Human) OX=9606 GN=TMED2 PE=1 SV=1	26	16	6	2778.5	2313.8	2739.6	0.832751	0.986
P20340	Ras-related protein Rab-6A OS=Homo sapiens (Human) OX=9606 GN=RAB6A PE=1 SV=3	51	16	7	2434.2	2278.2	2535.3	0.935913	1.04153
P59998	Actin-related protein 2/3 complex subunit 4 OS=Homo sapiens (Human) OX=9606 GN=ARPC4 PE=1 SV=3	57	16	8	4038.9	5232.2	3999.3	1.29545	0.990195
P26373	60S ribosomal protein L13 OS=Homo sapiens (Human) OX=9606 GN=RPL13 PE=1 SV=4	35	16	8	3882.6	3938.5	3873.3	1.0144	0.997605
Q07021	Complement component 1 Q subcomponent-binding protein, mitochondrial OS=Homo sapiens (Human) OX=9606 GN=C1QBP PE=1 SV=1	43	16	8	2037.8	2338.5	2904.3	1.14756	1.42521
Q92973	Transportin-1 OS=Homo sapiens (Human) OX=9606 GN=TNPO1 PE=1 SV=2	18	16	9	1303.8	1237.6	1689.1	0.949225	1.29552
P39019	40S ribosomal protein S19 OS=Homo sapiens (Human) OX=9606 GN=RPS19 PE=1 SV=2	52	16	9	1974.8	3214	2700.6	1.62751	1.36753
P61421	V-type proton ATPase subunit d 1 OS=Homo sapiens (Human) OX=9606 GN=ATP6V0D1 PE=1 SV=1	35	16	10	3203.8	3742	2584.3	1.16799	0.806636
Q00325	Phosphate carrier protein, mitochondrial OS=Homo sapiens (Human) OX=9606 GN=SLC25A3 PE=1 SV=2	28	16	10	6062.8	4145.7	5145.5	0.683793	0.8487
Q8WUF5	RelA-associated inhibitor OS=Homo sapiens (Human) OX=9606 GN=PPP1R13L PE=1 SV=4	15	16	10	2493.3	3310.9	2470.8	1.32792	0.990976
Q9H7Z7	Prostaglandin E synthase 2 OS=Homo sapiens (Human) OX=9606 GN=PTGES2 PE=1 SV=1	29	16	10	3155.3	4170.2	3635.1	1.32165	1.15206
P30519	Heme oxygenase 2 OS=Homo sapiens (Human) OX=9606 GN=HMOX2 PE=1 SV=2	38	16	10	3373.5	3376.6	3952.4	1.00092	1.1716
P29966	Myristoylated alanine-rich C-kinase substrate OS=Homo sapiens (Human) OX=9606 GN=MARCKS PE=1 SV=4	53	16	10	2226	4519.2	3483	2.03019	1.56469
P07195	L-lactate dehydrogenase B chain OS=Homo sapiens (Human) OX=9606 GN=LDHB PE=1 SV=2	41	16	10	2304	3069.3	4215.9	1.33216	1.82982
Q9H9B4	Sideroflexin-1 OS=Homo sapiens (Human) OX=9606 GN=SFXN1 PE=1 SV=4	43	16	11	3413.1	2852.2	2615.7	0.835663	0.766371
P24539	ATP synthase F(0) complex subunit B1, mitochondrial OS=Homo sapiens (Human) OX=9606 GN=ATP5PB PE=1 SV=2	42	16	11	2914.5	2963.9	2847.8	1.01695	0.977114
Q92747	Actin-related protein 2/3 complex subunit 1A OS=Homo sapiens (Human) OX=9606 GN=ARPC1A PE=2 SV=2	41	16	11	3451.5	4247.3	3619.6	1.23057	1.0487
P39656	Dolichyl-diphosphooligosaccharide--protein glycosyltransferase 48 kDa subunit OS=Homo sapiens (Human) OX=9606 GN=DDOST PE=1 SV=4	31	16	11	3282.7	2820.9	3523.8	0.859323	1.07345
O95573	Long-chain-fatty-acid--CoA ligase 3 OS=Homo sapiens (Human) OX=9606 GN=ACSL3 PE=1 SV=3	19	16	11	3837.3	3431.1	4651.1	0.894144	1.21208
O43175	D-3-phosphoglycerate dehydrogenase OS=Homo sapiens (Human) OX=9606 GN=PHGDH PE=1 SV=4	23	16	11	2538.6	3288.7	3411.4	1.29548	1.34381
Q96EY1	DnaJ homolog subfamily A member 3, mitochondrial OS=Homo sapiens (Human) OX=9606 GN=DNAJA3 PE=1 SV=2	26	16	11	1451.7	1741.3	3469.5	1.19949	2.38996
P21912	Succinate dehydrogenase [ubiquinone] iron-sulfur subunit, mitochondrial OS=Homo sapiens (Human) OX=9606 GN=SDHB PE=1 SV=3	36	16	12	4611.3	5611.8	4911.1	1.21697	1.06501
Q92542	Nicastrin OS=Homo sapiens (Human) OX=9606 GN=NCSTN PE=1 SV=2	23	16	13	3108.5	2572.7	2127.3	0.827634	0.684349
P61978	Heterogeneous nuclear ribonucleoprotein K OS=Homo sapiens (Human) OX=9606 GN=HNRNPK PE=1 SV=1	33	16	13	3049	2534.6	3506.4	0.831289	1.15002
Q13724	Mannosyl-oligosaccharide glucosidase OS=Homo sapiens (Human) OX=9606 GN=MOGS PE=1 SV=5	18	16	13	2596.4	2711.3	3625.5	1.04425	1.39636
P46379	Large proline-rich protein BAG6 OS=Homo sapiens (Human) OX=9606 GN=BAG6 PE=1 SV=2	18	16	13	1331.6	1197.8	2308.6	0.899519	1.7337
P28288	ATP-binding cassette sub-family D member 3 OS=Homo sapiens (Human) OX=9606 GN=ABCD3 PE=1 SV=1	26	16	14	2594	2064.1	2353.2	0.795721	0.90717
Q9Y262	Eukaryotic translation initiation factor 3 subunit L OS=Homo sapiens (Human) OX=9606 GN=EIF3L PE=1 SV=1	26	16	14	2481.6	1955.9	3139.4	0.788161	1.26507
Q12797	Aspartyl/asparaginyl beta-hydroxylase OS=Homo sapiens (Human) OX=9606 GN=ASPH PE=1 SV=3	26	16	14	2090.9	1691	3003.5	0.808743	1.43646
O15226	NF-kappa-B-repressing factor OS=Homo sapiens (Human) OX=9606 GN=NKRF PE=1 SV=2	20	16	14	2267.5	2163.3	4574.5	0.954046	2.01742
Q92797	Symplekin OS=Homo sapiens (Human) OX=9606 GN=SYMPK PE=1 SV=2	14	16	15	2603.9	2480.9	3744.4	0.952763	1.438
P63096	Guanine nucleotide-binding protein G(i) subunit alpha-1 OS=Homo sapiens (Human) OX=9606 GN=GNAI1 PE=1 SV=2	32	15	3	1179.9	837.4	792.9	0.709721	0.672006
Q15369	Elongin-C OS=Homo sapiens (Human) OX=9606 GN=ELOC PE=1 SV=1	47	15	4	3931.8	3400.7	2287.7	0.864922	0.581845
P04439	HLA class I histocompatibility antigen, A alpha chain OS=Homo sapiens (Human) OX=9606 GN=HLA-A PE=1 SV=2	23	15	4	2519.8	2172.9	1761.7	0.86233	0.699143
P62873	Guanine nucleotide-binding protein G(I)/G(S)/G(T) subunit beta-1 OS=Homo sapiens (Human) OX=9606 GN=GNB1 PE=1 SV=3	39	15	5	1926.2	1583.5	1519.9	0.822085	0.789067
Q06830	Peroxiredoxin-1 OS=Homo sapiens (Human) OX=9606 GN=PRDX1 PE=1 SV=1	44	15	6	2089.9	2484.9	2140.5	1.189	1.02421
P46783	40S ribosomal protein S10 OS=Homo sapiens (Human) OX=9606 GN=RPS10 PE=1 SV=1	39	15	6	1461.1	2050.2	1839	1.40319	1.25864
P52597	Heterogeneous nuclear ribonucleoprotein F OS=Homo sapiens (Human) OX=9606 GN=HNRNPF PE=1 SV=3	21	15	6	2106.1	2392.6	3095.3	1.13603	1.46968
O15145	Actin-related protein 2/3 complex subunit 3 OS=Homo sapiens (Human) OX=9606 GN=ARPC3 PE=1 SV=3	39	15	7	3352.7	4604.3	3769.1	1.37331	1.1242
P48047	ATP synthase subunit O, mitochondrial OS=Homo sapiens (Human) OX=9606 GN=ATP5PO PE=1 SV=1	53	15	9	3678.1	4028.9	3784	1.09538	1.02879
P09497	Clathrin light chain B OS=Homo sapiens (Human) OX=9606 GN=CLTB PE=1 SV=1	31	15	9	4199.1	7427.5	4520.4	1.76883	1.07652
P62906	60S ribosomal protein L10a OS=Homo sapiens (Human) OX=9606 GN=RPL10A PE=1 SV=2	37	15	9	2317.6	2506.5	2648.6	1.08151	1.14282
P54709	Sodium/potassium-transporting ATPase subunit beta-3 OS=Homo sapiens (Human) OX=9606 GN=ATP1B3 PE=1 SV=1	37	15	10	5436.7	5179.8	3536.9	0.952747	0.65056
Q9Y277	Voltage-dependent anion-selective channel protein 3 OS=Homo sapiens (Human) OX=9606 GN=VDAC3 PE=1 SV=1	52	15	10	3770.2	2274.9	2950.9	0.60339	0.782691
O60784	Target of Myb protein 1 OS=Homo sapiens (Human) OX=9606 GN=TOM1 PE=1 SV=2	32	15	10	2065.9	2311.4	1691	1.11883	0.818529
Q8TCJ2	Dolichyl-diphosphooligosaccharide--protein glycosyltransferase subunit STT3B OS=Homo sapiens (Human) OX=9606 GN=STT3B PE=1 SV=1	12	15	10	2238.7	1898	2173.6	0.847813	0.970921
Q9BZG1	Ras-related protein Rab-34 OS=Homo sapiens (Human) OX=9606 GN=RAB34 PE=1 SV=1	44	15	10	2420.4	2465.8	2426.4	1.01876	1.00248
P62249	40S ribosomal protein S16 OS=Homo sapiens (Human) OX=9606 GN=RPS16 PE=1 SV=2	55	15	10	3880.2	4846.1	4431.6	1.24893	1.14211
P27797	Calreticulin OS=Homo sapiens (Human) OX=9606 GN=CALR PE=1 SV=1	38	15	10	1869.3	2629.6	2152.9	1.40673	1.15171
Q53GQ0	Very-long-chain 3-oxoacyl-CoA reductase OS=Homo sapiens (Human) OX=9606 GN=HSD17B12 PE=1 SV=2	41	15	10	3600.8	3591.5	4399.2	0.997417	1.22173
Q15717	ELAV-like protein 1 OS=Homo sapiens (Human) OX=9606 GN=ELAVL1 PE=1 SV=2	38	15	10	2271.3	2153.9	3546.4	0.948312	1.5614
Q99873	Protein arginine N-methyltransferase 1 OS=Homo sapiens (Human) OX=9606 GN=PRMT1 PE=1 SV=3	30	15	11	4535.7	3933.1	2481	0.867143	0.546994
P54920	Alpha-soluble NSF attachment protein OS=Homo sapiens (Human) OX=9606 GN=NAPA PE=1 SV=3	47	15	11	2625.5	3518.1	2522.4	1.33997	0.960731
Q02978	Mitochondrial 2-oxoglutarate/malate carrier protein OS=Homo sapiens (Human) OX=9606 GN=SLC25A11 PE=1 SV=3	35	15	11	3280.4	3340.4	3597.3	1.01829	1.0966
P15880	40S ribosomal protein S2 OS=Homo sapiens (Human) OX=9606 GN=RPS2 PE=1 SV=2	38	15	11	2709.4	3283.6	4114.4	1.21193	1.51856
P14868	Aspartate--tRNA ligase, cytoplasmic OS=Homo sapiens (Human) OX=9606 GN=DARS1 PE=1 SV=2	26	15	11	2530.8	2207.6	3875.1	0.872293	1.53118
Q9NUU7	ATP-dependent RNA helicase DDX19A OS=Homo sapiens (Human) OX=9606 GN=DDX19A PE=1 SV=1	23	15	12	5033.6	2757.7	3751.2	0.547858	0.745232
Q9UBB4	Ataxin-10 OS=Homo sapiens (Human) OX=9606 GN=ATXN10 PE=1 SV=1	29	15	12	2026.2	2039.1	2984.2	1.00637	1.47281
P28331	NADH-ubiquinone oxidoreductase 75 kDa subunit, mitochondrial OS=Homo sapiens (Human) OX=9606 GN=NDUFS1 PE=1 SV=3	24	15	13	2608.2	2713.4	2752.1	1.04033	1.05517
Q9NTJ5	Phosphatidylinositol-3-phosphatase SAC1 OS=Homo sapiens (Human) OX=9606 GN=SACM1L PE=1 SV=2	24	15	13	3356.6	3053.7	3743.8	0.90976	1.11535
P14618	Pyruvate kinase PKM OS=Homo sapiens (Human) OX=9606 GN=PKM PE=1 SV=4	33	15	13	2367	3277.1	2730.9	1.3845	1.15374
Q9NXF1	Testis-expressed protein 10 OS=Homo sapiens (Human) OX=9606 GN=TEX10 PE=1 SV=2	17	15	13	1647.8	1510.8	1954.9	0.916859	1.18637
Q13045	Protein flightless-1 homolog OS=Homo sapiens (Human) OX=9606 GN=FLII PE=1 SV=2	11	15	13	2696.1	2244	3925.2	0.832313	1.45588
O60216	Double-strand-break repair protein rad21 homolog OS=Homo sapiens (Human) OX=9606 GN=RAD21 PE=1 SV=2	29	15	13	1840.5	1393.3	3223.6	0.757023	1.75148
Q92896	Golgi apparatus protein 1 OS=Homo sapiens (Human) OX=9606 GN=GLG1 PE=1 SV=2	11	15	14	3114.2	2946	2817.5	0.945989	0.904727
Q14687	Genetic suppressor element 1 OS=Homo sapiens (Human) OX=9606 GN=GSE1 PE=1 SV=3	14	15	14	1409.4	1987.5	1627.1	1.41017	1.15446
Q8WUM0	Nuclear pore complex protein Nup133 OS=Homo sapiens (Human) OX=9606 GN=NUP133 PE=1 SV=2	15	15	14	1942.2	1626.8	2468.3	0.837607	1.27088
O95831	Apoptosis-inducing factor 1, mitochondrial OS=Homo sapiens (Human) OX=9606 GN=AIFM1 PE=1 SV=1	28	15	14	2144.4	2310	2870.4	1.07722	1.33856
Q9UHR4	Brain-specific angiogenesis inhibitor 1-associated protein 2-like protein 1 OS=Homo sapiens (Human) OX=9606 GN=BAIAP2L1 PE=1 SV=2	34	15	14	2893.1	2927.7	4458.6	1.01196	1.54112
Q9UM54	Unconventional myosin-VI OS=Homo sapiens (Human) OX=9606 GN=MYO6 PE=1 SV=4	13	15	15	5613.6	3282.1	2721.6	0.584669	0.484823
Q8IX01	SURP and G-patch domain-containing protein 2 OS=Homo sapiens (Human) OX=9606 GN=SUGP2 PE=1 SV=2	21	15	15	1234.7	1346.6	2270.4	1.09063	1.83883
P61224	Ras-related protein Rap-1b OS=Homo sapiens (Human) OX=9606 GN=RAP1B PE=1 SV=1	53	14	3	807.6	729.7	696.9	0.903541	0.862927
Q16576	Histone-binding protein RBBP7 OS=Homo sapiens (Human) OX=9606 GN=RBBP7 PE=1 SV=1	29	14	4	522.8	437.1	718	0.836075	1.37337
O15427	Monocarboxylate transporter 4 OS=Homo sapiens (Human) OX=9606 GN=SLC16A3 PE=1 SV=1	15	14	7	4145.8	2886.5	2800.4	0.696247	0.675479
P61586	Transforming protein RhoA OS=Homo sapiens (Human) OX=9606 GN=RHOA PE=1 SV=1	51	14	7	2645.6	2540.5	2261.1	0.960274	0.854664
O75746	Calcium-binding mitochondrial carrier protein Aralar1 OS=Homo sapiens (Human) OX=9606 GN=SLC25A12 PE=1 SV=2	17	14	7	800.7	663.1	771.2	0.82815	0.963157
O95292	Vesicle-associated membrane protein-associated protein B/C OS=Homo sapiens (Human) OX=9606 GN=VAPB PE=1 SV=3	38	14	7	3095.7	2564.1	3171.1	0.828278	1.02436
Q9P0L0	Vesicle-associated membrane protein-associated protein A OS=Homo sapiens (Human) OX=9606 GN=VAPA PE=1 SV=3	33	14	7	3953.6	3150	4444.7	0.796742	1.12422
Q13884	Beta-1-syntrophin OS=Homo sapiens (Human) OX=9606 GN=SNTB1 PE=1 SV=3	19	14	8	1889	2273.6	1702.6	1.2036	0.901323
P53007	Tricarboxylate transport protein, mitochondrial OS=Homo sapiens (Human) OX=9606 GN=SLC25A1 PE=1 SV=2	24	14	8	2649.2	2261.2	2423.8	0.853541	0.914918
Q12873	Chromodomain-helicase-DNA-binding protein 3 OS=Homo sapiens (Human) OX=9606 GN=CHD3 PE=1 SV=3	8	14	8	827.9	652.7	2320.7	0.78838	2.80312
Q9UJZ1	Stomatin-like protein 2, mitochondrial OS=Homo sapiens (Human) OX=9606 GN=STOML2 PE=1 SV=1	42	14	9	1587	1476.5	1343.3	0.930372	0.84644
Q14739	Delta(14)-sterol reductase LBR OS=Homo sapiens (Human) OX=9606 GN=LBR PE=1 SV=2	13	14	9	4564.8	3332	4062.2	0.729933	0.889897
Q9BTV4	Transmembrane protein 43 OS=Homo sapiens (Human) OX=9606 GN=TMEM43 PE=1 SV=1	31	14	9	2476.4	1857.4	2291	0.75004	0.925133
O75821	Eukaryotic translation initiation factor 3 subunit G OS=Homo sapiens (Human) OX=9606 GN=EIF3G PE=1 SV=2	38	14	9	2163.9	1729.5	2627.7	0.799251	1.21434
Q9NQC3	Reticulon-4 OS=Homo sapiens (Human) OX=9606 GN=RTN4 PE=1 SV=2	13	14	9	2124.6	1915.1	2581.8	0.901393	1.21519
Q8NC51	Plasminogen activator inhibitor 1 RNA-binding protein OS=Homo sapiens (Human) OX=9606 GN=SERBP1 PE=1 SV=2	27	14	9	1409.6	2406.6	1848.7	1.70729	1.31151
Q9NX63	MICOS complex subunit MIC19 OS=Homo sapiens (Human) OX=9606 GN=CHCHD3 PE=1 SV=1	39	14	10	6957.6	3494.5	3375.6	0.502257	0.485167
Q14160	Protein scribble homolog OS=Homo sapiens (Human) OX=9606 GN=SCRIB PE=1 SV=4	10	14	10	1231.5	1326.8	1344.5	1.07739	1.09176
Q16795	NADH dehydrogenase [ubiquinone] 1 alpha subcomplex subunit 9, mitochondrial OS=Homo sapiens (Human) OX=9606 GN=NDUFA9 PE=1 SV=2	32	14	10	2690.1	2886	3359	1.07282	1.24865
Q8N556	Actin filament-associated protein 1 OS=Homo sapiens (Human) OX=9606 GN=AFAP1 PE=1 SV=2	17	14	10	1801.2	2217.9	2742.7	1.23135	1.52271
P42892	Endothelin-converting enzyme 1 OS=Homo sapiens (Human) OX=9606 GN=ECE1 PE=1 SV=2	17	14	11	2263.2	2444	1933.4	1.07989	0.854277
Q14643	Inositol 1,4,5-trisphosphate receptor type 1 OS=Homo sapiens (Human) OX=9606 GN=ITPR1 PE=1 SV=3	5	14	11	1360.4	1484.5	1597.8	1.09122	1.17451
Q13347	Eukaryotic translation initiation factor 3 subunit I OS=Homo sapiens (Human) OX=9606 GN=EIF3I PE=1 SV=1	35	14	11	2871.7	2162.6	3437.9	0.753073	1.19717
P37268	Squalene synthase OS=Homo sapiens (Human) OX=9606 GN=FDFT1 PE=1 SV=1	34	14	12	1657.2	1855.7	1937.7	1.11978	1.16926
P26641	Elongation factor 1-gamma OS=Homo sapiens (Human) OX=9606 GN=EEF1G PE=1 SV=3	29	14	12	3043.1	2902.3	3569.2	0.953731	1.17288
Q9Y446	Plakophilin-3 OS=Homo sapiens (Human) OX=9606 GN=PKP3 PE=1 SV=1	15	14	12	1645.4	2476.2	1944.2	1.50492	1.1816
Q96P70	Importin-9 OS=Homo sapiens (Human) OX=9606 GN=IPO9 PE=1 SV=3	13	14	12	1609.9	1440.9	2449.4	0.895025	1.52146
Q9UGP8	Translocation protein SEC63 homolog OS=Homo sapiens (Human) OX=9606 GN=SEC63 PE=1 SV=2	24	14	13	2685.7	2243.1	2717.8	0.835201	1.01195
Q86V48	Leucine zipper protein 1 OS=Homo sapiens (Human) OX=9606 GN=LUZP1 PE=1 SV=2	14	14	13	1580.6	1902.3	1616.1	1.20353	1.02246
Q6YHK3	CD109 antigen OS=Homo sapiens (Human) OX=9606 GN=CD109 PE=1 SV=2	11	14	13	1817.4	2042.6	2013.9	1.12391	1.10812
P08133	Annexin A6 OS=Homo sapiens (Human) OX=9606 GN=ANXA6 PE=1 SV=3	25	14	13	1905.2	2316.3	2418.2	1.21578	1.26926
P51659	Peroxisomal multifunctional enzyme type 2 OS=Homo sapiens (Human) OX=9606 GN=HSD17B4 PE=1 SV=3	19	14	13	1880.7	1956.9	3669.3	1.04052	1.95103
O15027	Protein transport protein Sec16A OS=Homo sapiens (Human) OX=9606 GN=SEC16A PE=1 SV=4	8	14	14	1622.6	1466.8	2949.9	0.903981	1.81801
P10321	HLA class I histocompatibility antigen, C alpha chain OS=Homo sapiens (Human) OX=9606 GN=HLA-C PE=1 SV=3	29	13	3	1046.1	733.9	682.4	0.701558	0.652328
O43790	Keratin, type II cuticular Hb6 OS=Homo sapiens (Human) OX=9606 GN=KRT86 PE=1 SV=1	10	13	3	415	443.9	1454.1	1.06964	3.50386
P16989	Y-box-binding protein 3 OS=Homo sapiens (Human) OX=9606 GN=YBX3 PE=1 SV=4	24	13	4	862.6	772.5	622.4	0.895548	0.72154
Q92841	Probable ATP-dependent RNA helicase DDX17 OS=Homo sapiens (Human) OX=9606 GN=DDX17 PE=1 SV=2	13	13	5	1265.4	1128.6	1538.1	0.891892	1.2155
P61163	Alpha-centractin OS=Homo sapiens (Human) OX=9606 GN=ACTR1A PE=1 SV=1	32	13	7	950.4	841.7	841	0.885627	0.884891
P47985	Cytochrome b-c1 complex subunit Rieske, mitochondrial OS=Homo sapiens (Human) OX=9606 GN=UQCRFS1 PE=1 SV=2	33	13	7	2453.7	2390	2335.4	0.974039	0.951787
Q3ZCQ8	Mitochondrial import inner membrane translocase subunit TIM50 OS=Homo sapiens (Human) OX=9606 GN=TIMM50 PE=1 SV=2	28	13	8	1771.4	1955.6	2121.3	1.10399	1.19753
P51532	Transcription activator BRG1 OS=Homo sapiens (Human) OX=9606 GN=SMARCA4 PE=1 SV=2	7	13	8	1340.5	973.9	2273	0.72652	1.69564
Q07666	KH domain-containing, RNA-binding, signal transduction-associated protein 1 OS=Homo sapiens (Human) OX=9606 GN=KHDRBS1 PE=1 SV=1	28	13	8	1566.8	1588.7	3458.2	1.01398	2.20717
Q96PY5	Formin-like protein 2 OS=Homo sapiens (Human) OX=9606 GN=FMNL2 PE=1 SV=3	9	13	9	2553.3	2350.5	2003.6	0.920573	0.78471
Q5JRA6	Transport and Golgi organization protein 1 homolog OS=Homo sapiens (Human) OX=9606 GN=MIA3 PE=1 SV=1	4	13	9	1297.2	1064.4	1283	0.820537	0.989053
P60174	Triosephosphate isomerase OS=Homo sapiens (Human) OX=9606 GN=TPI1 PE=1 SV=3	47	13	9	2400.5	3254.3	2506.4	1.35568	1.04412
P04075	Fructose-bisphosphate aldolase A OS=Homo sapiens (Human) OX=9606 GN=ALDOA PE=1 SV=2	25	13	9	3309.5	4505	3787.4	1.36123	1.1444
P08865	40S ribosomal protein SA OS=Homo sapiens (Human) OX=9606 GN=RPSA PE=1 SV=4	40	13	9	2067.6	2355.1	2422.5	1.13905	1.17165
Q9Y5M8	Signal recognition particle receptor subunit beta OS=Homo sapiens (Human) OX=9606 GN=SRPRB PE=1 SV=3	45	13	9	1920.8	2178.6	2460.3	1.13421	1.28087
Q4KMQ2	Anoctamin-6 OS=Homo sapiens (Human) OX=9606 GN=ANO6 PE=1 SV=2	13	13	10	3991.6	4015.6	3047.2	1.00601	0.763403
Q14344	Guanine nucleotide-binding protein subunit alpha-13 OS=Homo sapiens (Human) OX=9606 GN=GNA13 PE=1 SV=2	33	13	10	2214.4	2219.3	1943.9	1.00221	0.877845
Q96QD9	UAP56-interacting factor OS=Homo sapiens (Human) OX=9606 GN=FYTTD1 PE=1 SV=3	35	13	11	3890.1	2841.4	1883.5	0.730418	0.484178
O75475	PC4 and SFRS1-interacting protein OS=Homo sapiens (Human) OX=9606 GN=PSIP1 PE=1 SV=1	22	13	11	2807.7	2228.4	1815.5	0.793675	0.646615
Q9H4G0	Band 4.1-like protein 1 OS=Homo sapiens (Human) OX=9606 GN=EPB41L1 PE=1 SV=2	17	13	11	1808.4	1947.6	1531.1	1.07697	0.84666
P27338	Amine oxidase [flavin-containing] B OS=Homo sapiens (Human) OX=9606 GN=MAOB PE=1 SV=3	26	13	11	2196.8	1843.2	2024.8	0.839039	0.921704
Q14573	Inositol 1,4,5-trisphosphate receptor type 3 OS=Homo sapiens (Human) OX=9606 GN=ITPR3 PE=1 SV=2	5	13	11	1107.9	1017.4	1054.9	0.918314	0.952162
Q9NRW7	Vacuolar protein sorting-associated protein 45 OS=Homo sapiens (Human) OX=9606 GN=VPS45 PE=1 SV=1	21	13	11	2834.2	3577.6	2879.2	1.2623	1.01588
Q8NFQ8	Torsin-1A-interacting protein 2 OS=Homo sapiens (Human) OX=9606 GN=TOR1AIP2 PE=1 SV=1	36	13	11	1892.2	2046.6	2487	1.0816	1.31434
P13861	cAMP-dependent protein kinase type II-alpha regulatory subunit OS=Homo sapiens (Human) OX=9606 GN=PRKAR2A PE=1 SV=2	32	13	11	1804.9	2413.8	2711.4	1.33736	1.50224
O43854	EGF-like repeat and discoidin I-like domain-containing protein 3 OS=Homo sapiens (Human) OX=9606 GN=EDIL3 PE=1 SV=1	30	13	12	2768.6	2605.2	2004.6	0.940981	0.724048
Q8IWT6	Volume-regulated anion channel subunit LRRC8A OS=Homo sapiens (Human) OX=9606 GN=LRRC8A PE=1 SV=1	18	13	12	2486.6	2632.1	1848.7	1.05851	0.743465
P35606	Coatomer subunit beta' OS=Homo sapiens (Human) OX=9606 GN=COPB2 PE=1 SV=2	14	13	12	2359.4	2071.3	2832.9	0.877893	1.20069
P07942	Laminin subunit beta-1 OS=Homo sapiens (Human) OX=9606 GN=LAMB1 PE=1 SV=2	8	13	12	1654.7	2494.4	2467	1.50746	1.4909
Q9UPQ0	LIM and calponin homology domains-containing protein 1 OS=Homo sapiens (Human) OX=9606 GN=LIMCH1 PE=1 SV=4	13	13	13	2134.7	2741.5	2445.8	1.28426	1.14573
Q6ZU35	Capping protein inhibiting regulator of actin dynamics OS=Homo sapiens (Human) OX=9606 GN=CRACD PE=1 SV=3	15	13	13	1068.4	1598.2	1409.6	1.49588	1.31936
Q5T4S7	E3 ubiquitin-protein ligase UBR4 OS=Homo sapiens (Human) OX=9606 GN=UBR4 PE=1 SV=1	4	13	13	865.4	622.4	1402.3	0.719205	1.62041
Q7RTS7	Keratin, type II cytoskeletal 74 OS=Homo sapiens (Human) OX=9606 GN=KRT74 PE=1 SV=2	5	12	1	232.4	227.7	60.4	0.979776	0.259897
Q01814	Plasma membrane calcium-transporting ATPase 2 OS=Homo sapiens (Human) OX=9606 GN=ATP2B2 PE=1 SV=2	7	12	1	1820.2	1477.9	1155.8	0.811944	0.634985
Q7Z406	Myosin-14 OS=Homo sapiens (Human) OX=9606 GN=MYH14 PE=1 SV=2	4	12	1	1101.2	703.7	817.2	0.63903	0.7421
Q9BWF3	RNA-binding protein 4 OS=Homo sapiens (Human) OX=9606 GN=RBM4 PE=1 SV=1	24	12	1	144.4	149	123.9	1.03186	0.858033
P78386	Keratin, type II cuticular Hb5 OS=Homo sapiens (Human) OX=9606 GN=KRT85 PE=1 SV=1	6	12	1	369.8	438.4	343	1.18551	0.927528
Q9H361	Polyadenylate-binding protein 3 OS=Homo sapiens (Human) OX=9606 GN=PABPC3 PE=1 SV=2	18	12	1	50.9	48.6	62.9	0.954813	1.23576
P15311	Ezrin OS=Homo sapiens (Human) OX=9606 GN=EZR PE=1 SV=4	15	12	2	381.4	329.6	272.8	0.864185	0.71526
P62879	Guanine nucleotide-binding protein G(I)/G(S)/G(T) subunit beta-2 OS=Homo sapiens (Human) OX=9606 GN=GNB2 PE=1 SV=3	30	12	3	446.4	317.2	256.2	0.710573	0.573925
Q9HAV0	Guanine nucleotide-binding protein subunit beta-4 OS=Homo sapiens (Human) OX=9606 GN=GNB4 PE=1 SV=3	24	12	3	537.7	483.4	407.4	0.899014	0.757672
Q13838	Spliceosome RNA helicase DDX39B OS=Homo sapiens (Human) OX=9606 GN=DDX39B PE=1 SV=1	21	12	3	730.5	520.4	561.8	0.712389	0.769062
P22392	Nucleoside diphosphate kinase B OS=Homo sapiens (Human) OX=9606 GN=NME2 PE=1 SV=1	50	12	4	1028.8	1439	1607.6	1.39872	1.5626
Q15287	RNA-binding protein with serine-rich domain 1 OS=Homo sapiens (Human) OX=9606 GN=RNPS1 PE=1 SV=1	17	12	5	2765.4	2405.9	1587.4	0.870001	0.574022
P62081	40S ribosomal protein S7 OS=Homo sapiens (Human) OX=9606 GN=RPS7 PE=1 SV=1	37	12	6	1882.1	2261.4	2097.5	1.20153	1.11445
P63208	S-phase kinase-associated protein 1 OS=Homo sapiens (Human) OX=9606 GN=SKP1 PE=1 SV=2	44	12	6	1546.6	1611.8	2001.4	1.04216	1.29406
Q99081	Transcription factor 12 OS=Homo sapiens (Human) OX=9606 GN=TCF12 PE=1 SV=1	18	12	6	470.8	843	809.9	1.79057	1.72026
P53985	Monocarboxylate transporter 1 OS=Homo sapiens (Human) OX=9606 GN=SLC16A1 PE=1 SV=3	13	12	7	4232.2	2834.9	1930.9	0.669841	0.45624
Q9NX40	OCIA domain-containing protein 1 OS=Homo sapiens (Human) OX=9606 GN=OCIAD1 PE=1 SV=1	24	12	7	2948.9	2854.1	2796.6	0.967852	0.948354
Q14318	Peptidyl-prolyl cis-trans isomerase FKBP8 OS=Homo sapiens (Human) OX=9606 GN=FKBP8 PE=1 SV=2	21	12	7	1728.9	1239.7	1706.6	0.717046	0.987102
P07919	Cytochrome b-c1 complex subunit 6, mitochondrial OS=Homo sapiens (Human) OX=9606 GN=UQCRH PE=1 SV=2	84	12	7	1374.6	1587	1667	1.15452	1.21272
P61619	Protein transport protein Sec61 subunit alpha isoform 1 OS=Homo sapiens (Human) OX=9606 GN=SEC61A1 PE=1 SV=2	16	12	8	3548	2824.9	3118.1	0.796195	0.878833
O15173	Membrane-associated progesterone receptor component 2 OS=Homo sapiens (Human) OX=9606 GN=PGRMC2 PE=1 SV=1	38	12	8	1802.5	1575.6	1673.4	0.874119	0.928377
Q9UMS4	Pre-mRNA-processing factor 19 OS=Homo sapiens (Human) OX=9606 GN=PRPF19 PE=1 SV=1	20	12	8	3281.9	2663.4	3112.1	0.811542	0.948262
P62937	Peptidyl-prolyl cis-trans isomerase A OS=Homo sapiens (Human) OX=9606 GN=PPIA PE=1 SV=2	41	12	8	2573.8	3439.6	2823	1.33639	1.09682
P14649	Myosin light chain 6B OS=Homo sapiens (Human) OX=9606 GN=MYL6B PE=1 SV=1	46	12	8	1160.5	1608.8	1326.3	1.3863	1.14287
P30050	60S ribosomal protein L12 OS=Homo sapiens (Human) OX=9606 GN=RPL12 PE=1 SV=1	55	12	8	2648.5	3396.1	3383.6	1.28227	1.27755
P63244	Receptor of activated protein C kinase 1 OS=Homo sapiens (Human) OX=9606 GN=RACK1 PE=1 SV=3	23	12	8	2361.7	3226.6	3157.9	1.36622	1.33713
O95983	Methyl-CpG-binding domain protein 3 OS=Homo sapiens (Human) OX=9606 GN=MBD3 PE=1 SV=1	24	12	8	2129.5	2084.8	3360.2	0.979009	1.57793
P05026	Sodium/potassium-transporting ATPase subunit beta-1 OS=Homo sapiens (Human) OX=9606 GN=ATP1B1 PE=1 SV=1	39	12	9	3613.9	3021.3	2154.1	0.836022	0.59606
Q8WUK0	Phosphatidylglycerophosphatase and protein-tyrosine phosphatase 1 OS=Homo sapiens (Human) OX=9606 GN=PTPMT1 PE=1 SV=1	47	12	9	4005.9	3428.3	2644	0.855813	0.660026
P22087	rRNA 2'-O-methyltransferase fibrillarin OS=Homo sapiens (Human) OX=9606 GN=FBL PE=1 SV=2	26	12	9	2789.1	2157.9	1945.8	0.77369	0.697644
Q8TBX8	Phosphatidylinositol 5-phosphate 4-kinase type-2 gamma OS=Homo sapiens (Human) OX=9606 GN=PIP4K2C PE=1 SV=3	23	12	9	2250.2	2842.3	2202.1	1.26313	0.978624
O00264	Membrane-associated progesterone receptor component 1 OS=Homo sapiens (Human) OX=9606 GN=PGRMC1 PE=1 SV=3	61	12	9	1459.5	1402.7	1466.1	0.961083	1.00452
Q9NZ01	Very-long-chain enoyl-CoA reductase OS=Homo sapiens (Human) OX=9606 GN=TECR PE=1 SV=1	20	12	9	3027.9	2622.1	3094.6	0.86598	1.02203
P06748	Nucleophosmin OS=Homo sapiens (Human) OX=9606 GN=NPM1 PE=1 SV=2	32	12	9	3671	3579.1	3847.9	0.974966	1.04819
Q15738	Sterol-4-alpha-carboxylate 3-dehydrogenase, decarboxylating OS=Homo sapiens (Human) OX=9606 GN=NSDHL PE=1 SV=2	23	12	9	2475.9	2274.9	2881.4	0.918817	1.16378
A0FGR8	Extended synaptotagmin-2 OS=Homo sapiens (Human) OX=9606 GN=ESYT2 PE=1 SV=1	14	12	9	1494.6	1304.3	1823.7	0.872675	1.22019
P50213	Isocitrate dehydrogenase [NAD] subunit alpha, mitochondrial OS=Homo sapiens (Human) OX=9606 GN=IDH3A PE=1 SV=1	25	12	9	1919.4	1944.2	3181.9	1.01292	1.65776
O00161	Synaptosomal-associated protein 23 OS=Homo sapiens (Human) OX=9606 GN=SNAP23 PE=1 SV=1	54	12	10	3383	1910.3	1877.8	0.564676	0.555069
Q9ULH0	Kinase D-interacting substrate of 220 kDa OS=Homo sapiens (Human) OX=9606 GN=KIDINS220 PE=1 SV=3	6	12	10	2324.4	1799.6	1308.5	0.774221	0.562941
Q9UKS6	Protein kinase C and casein kinase substrate in neurons protein 3 OS=Homo sapiens (Human) OX=9606 GN=PACSIN3 PE=1 SV=2	27	12	10	2530.8	2041.1	1702.9	0.806504	0.67287
P50895	Basal cell adhesion molecule OS=Homo sapiens (Human) OX=9606 GN=BCAM PE=1 SV=2	21	12	10	2197.9	1507.6	1658.4	0.685927	0.754538
Q9BTU6	Phosphatidylinositol 4-kinase type 2-alpha OS=Homo sapiens (Human) OX=9606 GN=PI4K2A PE=1 SV=1	18	12	10	2897	3478.7	2359.7	1.20079	0.814532
Q53H12	Acylglycerol kinase, mitochondrial OS=Homo sapiens (Human) OX=9606 GN=AGK PE=1 SV=2	25	12	10	1607.5	1450.2	1629.4	0.902146	1.01362
O75844	CAAX prenyl protease 1 homolog OS=Homo sapiens (Human) OX=9606 GN=ZMPSTE24 PE=1 SV=2	24	12	10	3562.2	3114.3	3844.5	0.874263	1.07925
P62424	60S ribosomal protein L7a OS=Homo sapiens (Human) OX=9606 GN=RPL7A PE=1 SV=2	34	12	10	3097.4	2917.5	3443.8	0.941919	1.11184
Q9UHG3	Prenylcysteine oxidase 1 OS=Homo sapiens (Human) OX=9606 GN=PCYOX1 PE=1 SV=3	23	12	10	2081.1	2133	2345.3	1.02494	1.12695
Q9BZZ5	Apoptosis inhibitor 5 OS=Homo sapiens (Human) OX=9606 GN=API5 PE=1 SV=3	25	12	10	1226.9	1298.8	1841.4	1.0586	1.50086
P55265	Double-stranded RNA-specific adenosine deaminase OS=Homo sapiens (Human) OX=9606 GN=ADAR PE=1 SV=4	9	12	10	1681.5	1382	2900.8	0.821885	1.72513
P00558	Phosphoglycerate kinase 1 OS=Homo sapiens (Human) OX=9606 GN=PGK1 PE=1 SV=3	29	12	11	1668	2496.5	2044.8	1.4967	1.2259
P18583	Protein SON OS=Homo sapiens (Human) OX=9606 GN=SON PE=1 SV=4	6	12	11	1886.1	1649	2549.9	0.874291	1.35194
Q9H4A3	Serine/threonine-protein kinase WNK1 OS=Homo sapiens (Human) OX=9606 GN=WNK1 PE=1 SV=2	6	12	11	868.4	808.3	1500.7	0.930792	1.72812
P18031	Tyrosine-protein phosphatase non-receptor type 1 OS=Homo sapiens (Human) OX=9606 GN=PTPN1 PE=1 SV=1	29	12	12	2206.6	1917.7	2586.9	0.869075	1.17235
Q9UHI6	Probable ATP-dependent RNA helicase DDX20 OS=Homo sapiens (Human) OX=9606 GN=DDX20 PE=1 SV=2	17	12	12	1611.1	1446.3	1962.3	0.89771	1.21799
O43264	Centromere/kinetochore protein zw10 homolog OS=Homo sapiens (Human) OX=9606 GN=ZW10 PE=1 SV=3	20	12	12	1533.9	1641	2060.2	1.06982	1.34311
Q07157	Tight junction protein ZO-1 OS=Homo sapiens (Human) OX=9606 GN=TJP1 PE=1 SV=3	8	12	12	1374.7	1637.5	1973.1	1.19117	1.43529
O60264	SWI/SNF-related matrix-associated actin-dependent regulator of chromatin subfamily A member 5 OS=Homo sapiens (Human) OX=9606 GN=SMARCA5 PE=1 SV=1	12	12	12	2160	1796.9	3387.3	0.831898	1.56819
Q9BQ04	RNA-binding protein 4B OS=Homo sapiens (Human) OX=9606 GN=RBM4B PE=1 SV=1	28	11	1	32.3	12.8	15.9	0.396285	0.49226
P01889	HLA class I histocompatibility antigen, B alpha chain OS=Homo sapiens (Human) OX=9606 GN=HLA-B PE=1 SV=3	20	11	1	290.1	236.6	374.1	0.815581	1.28956
Q09028	Histone-binding protein RBBP4 OS=Homo sapiens (Human) OX=9606 GN=RBBP4 PE=1 SV=3	19	11	1	32.4	33.6	70.5	1.03704	2.17593
Q96BM9	ADP-ribosylation factor-like protein 8A OS=Homo sapiens (Human) OX=9606 GN=ARL8A PE=1 SV=1	46	11	2	704	640.8	688.8	0.910227	0.978409
Q15323	Keratin, type I cuticular Ha1 OS=Homo sapiens (Human) OX=9606 GN=KRT31 PE=1 SV=3	9	11	3	328	324.3	1843.7	0.98872	5.62104
P01111	GTPase NRas OS=Homo sapiens (Human) OX=9606 GN=NRAS PE=1 SV=1	61	11	4	447.1	398.7	356.4	0.891747	0.797137
Q13310	Polyadenylate-binding protein 4 OS=Homo sapiens (Human) OX=9606 GN=PABPC4 PE=1 SV=1	15	11	5	1659.2	1308.3	1644.7	0.788513	0.991261
Q9NZ45	CDGSH iron-sulfur domain-containing protein 1 OS=Homo sapiens (Human) OX=9606 GN=CISD1 PE=1 SV=1	44	11	5	2019.9	1502	2200.5	0.743601	1.08941
P08574	Cytochrome c1, heme protein, mitochondrial OS=Homo sapiens (Human) OX=9606 GN=CYC1 PE=1 SV=3	35	11	6	878.4	916	1058.7	1.04281	1.20526
P62280	40S ribosomal protein S11 OS=Homo sapiens (Human) OX=9606 GN=RPS11 PE=1 SV=3	31	11	7	3179.8	3601.7	3491.3	1.13268	1.09796
Q96DA6	Mitochondrial import inner membrane translocase subunit TIM14 OS=Homo sapiens (Human) OX=9606 GN=DNAJC19 PE=1 SV=3	53	11	7	1767.1	1970.4	2259.3	1.11505	1.27854
P39023	60S ribosomal protein L3 OS=Homo sapiens (Human) OX=9606 GN=RPL3 PE=1 SV=2	19	11	7	1791.1	1906.1	2880.3	1.06421	1.60812
P51809	Vesicle-associated membrane protein 7 OS=Homo sapiens (Human) OX=9606 GN=VAMP7 PE=1 SV=3	36	11	8	5771.8	5905.1	4090.5	1.0231	0.708704
P19440	Glutathione hydrolase 1 proenzyme OS=Homo sapiens (Human) OX=9606 GN=GGT1 PE=1 SV=2	12	11	8	2830.4	2606.6	2238.4	0.92093	0.790842
Q9HCM4	Band 4.1-like protein 5 OS=Homo sapiens (Human) OX=9606 GN=EPB41L5 PE=1 SV=3	14	11	8	1686.4	1542.9	1341.4	0.914907	0.795422
P14625	Endoplasmin OS=Homo sapiens (Human) OX=9606 GN=HSP90B1 PE=1 SV=1	12	11	8	1460.8	2322.2	1326.3	1.58968	0.907927
Q12907	Vesicular integral-membrane protein VIP36 OS=Homo sapiens (Human) OX=9606 GN=LMAN2 PE=1 SV=1	33	11	8	2090.1	1946.8	2307.1	0.931439	1.10382
P00387	NADH-cytochrome b5 reductase 3 OS=Homo sapiens (Human) OX=9606 GN=CYB5R3 PE=1 SV=3	27	11	8	2304.5	1987.5	2698.9	0.862443	1.17114
Q9NVP1	ATP-dependent RNA helicase DDX18 OS=Homo sapiens (Human) OX=9606 GN=DDX18 PE=1 SV=2	14	11	8	2427.3	1879.7	3367.3	0.7744	1.38726
P36578	60S ribosomal protein L4 OS=Homo sapiens (Human) OX=9606 GN=RPL4 PE=1 SV=5	20	11	8	2286.1	2365.4	3523	1.03469	1.54105
O75376	Nuclear receptor corepressor 1 OS=Homo sapiens (Human) OX=9606 GN=NCOR1 PE=1 SV=2	4	11	8	553.3	847.6	904.9	1.5319	1.63546
Q969V3	Nicalin OS=Homo sapiens (Human) OX=9606 GN=NCLN PE=1 SV=2	16	11	9	2197.9	1811.8	1933.3	0.824332	0.879612
P09543	2',3'-cyclic-nucleotide 3'-phosphodiesterase OS=Homo sapiens (Human) OX=9606 GN=CNP PE=1 SV=2	25	11	9	2014.2	2451.1	1889.8	1.21691	0.938239
P46781	40S ribosomal protein S9 OS=Homo sapiens (Human) OX=9606 GN=RPS9 PE=1 SV=3	39	11	9	3057.8	2731.7	2882.9	0.893355	0.942802
Q9Y3A2	Probable U3 small nucleolar RNA-associated protein 11 OS=Homo sapiens (Human) OX=9606 GN=UTP11 PE=1 SV=2	33	11	9	2089	2677.9	2126.9	1.28191	1.01814
Q6ZRP7	Sulfhydryl oxidase 2 OS=Homo sapiens (Human) OX=9606 GN=QSOX2 PE=1 SV=3	15	11	9	2146.5	2131.5	2186.2	0.993012	1.0185
Q15070	Mitochondrial inner membrane protein OXA1L OS=Homo sapiens (Human) OX=9606 GN=OXA1L PE=1 SV=3	20	11	9	2355.1	2123.6	2408.5	0.901703	1.02267
Q96ME7	Zinc finger protein 512 OS=Homo sapiens (Human) OX=9606 GN=ZNF512 PE=1 SV=2	19	11	9	1479.5	2192.9	1699.6	1.48219	1.14877
Q969Z0	FAST kinase domain-containing protein 4 OS=Homo sapiens (Human) OX=9606 GN=TBRG4 PE=1 SV=1	14	11	9	2972.4	2555.1	3951	0.859608	1.32923
Q14677	Clathrin interactor 1 OS=Homo sapiens (Human) OX=9606 GN=CLINT1 PE=1 SV=1	18	11	9	2379.7	2109.1	3211.5	0.886288	1.34954
Q8N0X7	Spartin OS=Homo sapiens (Human) OX=9606 GN=SPART PE=1 SV=1	14	11	9	1231.9	1085.7	1688.9	0.881322	1.37097
P30153	Serine/threonine-protein phosphatase 2A 65 kDa regulatory subunit A alpha isoform OS=Homo sapiens (Human) OX=9606 GN=PPP2R1A PE=1 SV=4	21	11	9	1369.7	1504.2	1896.1	1.0982	1.38432
P35249	Replication factor C subunit 4 OS=Homo sapiens (Human) OX=9606 GN=RFC4 PE=1 SV=2	29	11	9	1377.2	1355.6	2449.2	0.984316	1.77839
Q08380	Galectin-3-binding protein OS=Homo sapiens (Human) OX=9606 GN=LGALS3BP PE=1 SV=1	17	11	9	1405	2008.5	2925.8	1.42954	2.08242
Q8NFW8	N-acylneuraminate cytidylyltransferase OS=Homo sapiens (Human) OX=9606 GN=CMAS PE=1 SV=2	24	11	10	3316.8	2659.9	1745.9	0.801948	0.526381
P10586	Receptor-type tyrosine-protein phosphatase F OS=Homo sapiens (Human) OX=9606 GN=PTPRF PE=1 SV=2	8	11	10	1544.6	1294.9	1194.4	0.83834	0.773275
P14314	Glucosidase 2 subunit beta OS=Homo sapiens (Human) OX=9606 GN=PRKCSH PE=1 SV=2	18	11	10	2375.1	2121.3	1972.4	0.893141	0.830449
O00443	Phosphatidylinositol 4-phosphate 3-kinase C2 domain-containing subunit alpha OS=Homo sapiens (Human) OX=9606 GN=PIK3C2A PE=1 SV=2	6	11	10	2135.4	2072.9	1933.9	0.970731	0.905638
O75027	ATP-binding cassette sub-family B member 7, mitochondrial OS=Homo sapiens (Human) OX=9606 GN=ABCB7 PE=1 SV=2	16	11	10	2226	1903.4	2078.9	0.855076	0.933917
Q12906	Interleukin enhancer-binding factor 3 OS=Homo sapiens (Human) OX=9606 GN=ILF3 PE=1 SV=3	12	11	10	2104.5	1633.5	2180.3	0.776194	1.03602
O15269	Serine palmitoyltransferase 1 OS=Homo sapiens (Human) OX=9606 GN=SPTLC1 PE=1 SV=1	23	11	10	2079.8	1787.4	2300.1	0.85941	1.10592
P08240	Signal recognition particle receptor subunit alpha OS=Homo sapiens (Human) OX=9606 GN=SRPRA PE=1 SV=2	13	11	10	2327.7	2406.9	3034	1.03403	1.30343
Q5JTH9	RRP12-like protein OS=Homo sapiens (Human) OX=9606 GN=RRP12 PE=1 SV=2	8	11	10	1873.1	1892.6	2574.9	1.01041	1.37467
Q96CW5	Gamma-tubulin complex component 3 OS=Homo sapiens (Human) OX=9606 GN=TUBGCP3 PE=1 SV=2	14	11	10	966.4	811.3	1487.4	0.839507	1.53911
Q13409	Cytoplasmic dynein 1 intermediate chain 2 OS=Homo sapiens (Human) OX=9606 GN=DYNC1I2 PE=1 SV=3	21	11	10	1244.6	1378.7	2026.1	1.10775	1.62791
Q9BSJ2	Gamma-tubulin complex component 2 OS=Homo sapiens (Human) OX=9606 GN=TUBGCP2 PE=1 SV=2	12	11	10	1259.4	1229.8	2261.1	0.976497	1.79538
Q6P2Q9	Pre-mRNA-processing-splicing factor 8 OS=Homo sapiens (Human) OX=9606 GN=PRPF8 PE=1 SV=2	6	11	10	805.7	646.8	1497.5	0.80278	1.85863
P40763	Signal transducer and activator of transcription 3 OS=Homo sapiens (Human) OX=9606 GN=STAT3 PE=1 SV=2	15	11	10	1196.6	1213	2228.5	1.01371	1.86236
Q14498	RNA-binding protein 39 OS=Homo sapiens (Human) OX=9606 GN=RBM39 PE=1 SV=2	22	11	10	1378.7	1267.1	2703.8	0.919054	1.96112
Q08945	FACT complex subunit SSRP1 OS=Homo sapiens (Human) OX=9606 GN=SSRP1 PE=1 SV=1	15	11	10	1781.2	1547.8	4902.7	0.868965	2.75247
Q6ZRV2	Protein FAM83H OS=Homo sapiens (Human) OX=9606 GN=FAM83H PE=1 SV=3	14	11	11	945.2	1342.7	1150	1.42055	1.21667
Q9NVI1	Fanconi anemia group I protein OS=Homo sapiens (Human) OX=9606 GN=FANCI PE=1 SV=4	10	11	11	1339.3	1363.2	1857.4	1.01785	1.38684
P50570	Dynamin-2 OS=Homo sapiens (Human) OX=9606 GN=DNM2 PE=1 SV=2	15	11	11	1811.5	1650.4	2626.2	0.911068	1.44974
Q14683	Structural maintenance of chromosomes protein 1A OS=Homo sapiens (Human) OX=9606 GN=SMC1A PE=1 SV=2	10	11	11	1077.6	953.5	2321.4	0.884837	2.15423
Q7Z417	Nuclear fragile X mental retardation-interacting protein 2 OS=Homo sapiens (Human) OX=9606 GN=NUFIP2 PE=1 SV=1	23	11	11	877.9	955.7	2487.1	1.08862	2.83301
P31947	14-3-3 protein sigma OS=Homo sapiens (Human) OX=9606 GN=SFN PE=1 SV=1	16	10	1	94.2	108.4	110.9	1.15074	1.17728
Q05639	Elongation factor 1-alpha 2 OS=Homo sapiens (Human) OX=9606 GN=EEF1A2 PE=1 SV=1	16	10	1	105.4	136.8	131.4	1.29791	1.24668
P62834	Ras-related protein Rap-1A OS=Homo sapiens (Human) OX=9606 GN=RAP1A PE=1 SV=1	39	10	2	402.3	316.5	330.7	0.786726	0.822023
Q8WUD1	Ras-related protein Rab-2B OS=Homo sapiens (Human) OX=9606 GN=RAB2B PE=1 SV=1	33	10	2	460.1	396.6	440.7	0.861987	0.957835
O00148	ATP-dependent RNA helicase DDX39A OS=Homo sapiens (Human) OX=9606 GN=DDX39A PE=1 SV=2	18	10	2	262.1	192.2	299	0.733308	1.14079
P55795	Heterogeneous nuclear ribonucleoprotein H2 OS=Homo sapiens (Human) OX=9606 GN=HNRNPH2 PE=1 SV=1	25	10	2	20	37.3	43.5	1.865	2.175
P50148	Guanine nucleotide-binding protein G(q) subunit alpha OS=Homo sapiens (Human) OX=9606 GN=GNAQ PE=1 SV=4	25	10	3	851.3	836.2	652.2	0.982262	0.766122
Q9NVJ2	ADP-ribosylation factor-like protein 8B OS=Homo sapiens (Human) OX=9606 GN=ARL8B PE=1 SV=1	55	10	3	617.3	784.3	552.7	1.27053	0.895351
P61769	Beta-2-microglobulin OS=Homo sapiens (Human) OX=9606 GN=B2M PE=1 SV=1	41	10	4	1748.8	2267.2	1903.8	1.29643	1.08863
P11233	Ras-related protein Ral-A OS=Homo sapiens (Human) OX=9606 GN=RALA PE=1 SV=1	47	10	5	1980.3	1129.4	1161.9	0.570318	0.586729
P49755	Transmembrane emp24 domain-containing protein 10 OS=Homo sapiens (Human) OX=9606 GN=TMED10 PE=1 SV=2	29	10	5	2323.3	1916.5	2397.5	0.824904	1.03194
P62829	60S ribosomal protein L23 OS=Homo sapiens (Human) OX=9606 GN=RPL23 PE=1 SV=1	51	10	5	1851.5	2196.9	2407.5	1.18655	1.3003
Q92769	Histone deacetylase 2 OS=Homo sapiens (Human) OX=9606 GN=HDAC2 PE=1 SV=2	21	10	5	688.6	682.5	1327.1	0.991141	1.92724
Q02543	60S ribosomal protein L18a OS=Homo sapiens (Human) OX=9606 GN=RPL18A PE=1 SV=2	34	10	6	3221.7	2466.8	2060.3	0.765683	0.639507
P20645	Cation-dependent mannose-6-phosphate receptor OS=Homo sapiens (Human) OX=9606 GN=M6PR PE=1 SV=1	23	10	6	1814.1	1587.6	1191.8	0.875145	0.656965
P62750	60S ribosomal protein L23a OS=Homo sapiens (Human) OX=9606 GN=RPL23A PE=1 SV=1	37	10	6	3320.6	2303.3	2430.2	0.69364	0.731856
P60953	Cell division control protein 42 homolog OS=Homo sapiens (Human) OX=9606 GN=CDC42 PE=1 SV=2	37	10	6	2731.1	2247	2025.7	0.822745	0.741716
P00403	Cytochrome c oxidase subunit 2 OS=Homo sapiens (Human) OX=9606 GN=MT-CO2 PE=1 SV=1	31	10	6	2003.8	1451.4	1564.8	0.724324	0.780916
Q92522	Histone H1.10 OS=Homo sapiens (Human) OX=9606 GN=H1-10 PE=1 SV=1	29	10	6	1530.7	1760.8	1234.9	1.15032	0.806755
P48960	Adhesion G protein-coupled receptor E5 OS=Homo sapiens (Human) OX=9606 GN=ADGRE5 PE=1 SV=4	15	10	6	1364.3	1506.4	1208.6	1.10416	0.885876
Q9NUP9	Protein lin-7 homolog C OS=Homo sapiens (Human) OX=9606 GN=LIN7C PE=1 SV=1	35	10	6	2463.7	3572.1	2482.7	1.44989	1.00771
P32119	Peroxiredoxin-2 OS=Homo sapiens (Human) OX=9606 GN=PRDX2 PE=1 SV=5	32	10	6	1305.8	1713	1330.5	1.31184	1.01892
Q96HS1	Serine/threonine-protein phosphatase PGAM5, mitochondrial OS=Homo sapiens (Human) OX=9606 GN=PGAM5 PE=1 SV=2	27	10	6	1433.6	1606.3	1565	1.12047	1.09166
P83731	60S ribosomal protein L24 OS=Homo sapiens (Human) OX=9606 GN=RPL24 PE=1 SV=1	31	10	6	3127.8	2914	3467.7	0.931645	1.10867
Q5VT66	Mitochondrial amidoxime-reducing component 1 OS=Homo sapiens (Human) OX=9606 GN=MTARC1 PE=1 SV=1	22	10	6	1669.1	1522.9	2092.6	0.912408	1.25373
P26599	Polypyrimidine tract-binding protein 1 OS=Homo sapiens (Human) OX=9606 GN=PTBP1 PE=1 SV=1	20	10	6	283.4	256.7	401.3	0.905787	1.41602
Q13185	Chromobox protein homolog 3 OS=Homo sapiens (Human) OX=9606 GN=CBX3 PE=1 SV=4	46	10	6	1225.6	1466.4	2343.6	1.19648	1.91221
P30084	Enoyl-CoA hydratase, mitochondrial OS=Homo sapiens (Human) OX=9606 GN=ECHS1 PE=1 SV=4	31	10	7	3141.7	2220.5	1399.3	0.706783	0.445396
Q9Y4I1	Unconventional myosin-Va OS=Homo sapiens (Human) OX=9606 GN=MYO5A PE=1 SV=2	5	10	7	1947.4	1527.7	1461.5	0.784482	0.750488
P62269	40S ribosomal protein S18 OS=Homo sapiens (Human) OX=9606 GN=RPS18 PE=1 SV=3	43	10	7	2502.8	2117.8	1951.9	0.846172	0.779887
P49757	Protein numb homolog OS=Homo sapiens (Human) OX=9606 GN=NUMB PE=1 SV=2	13	10	7	1536.1	2630.7	1313.7	1.71258	0.855218
P62277	40S ribosomal protein S13 OS=Homo sapiens (Human) OX=9606 GN=RPS13 PE=1 SV=2	46	10	7	2733.1	2591.5	2629.2	0.948191	0.961985
Q9H3N1	Thioredoxin-related transmembrane protein 1 OS=Homo sapiens (Human) OX=9606 GN=TMX1 PE=1 SV=1	21	10	7	2902.5	2571.3	2840.4	0.885891	0.978605
P37108	Signal recognition particle 14 kDa protein OS=Homo sapiens (Human) OX=9606 GN=SRP14 PE=1 SV=2	57	10	7	2286.3	2442.9	2539.3	1.06849	1.11066
P37198	Nuclear pore glycoprotein p62 OS=Homo sapiens (Human) OX=9606 GN=NUP62 PE=1 SV=3	13	10	7	1474.1	1757.6	1719.1	1.19232	1.1662
Q9NP72	Ras-related protein Rab-18 OS=Homo sapiens (Human) OX=9606 GN=RAB18 PE=1 SV=1	43	10	7	1469.4	1420.3	1794.2	0.966585	1.22104
P49006	MARCKS-related protein OS=Homo sapiens (Human) OX=9606 GN=MARCKSL1 PE=1 SV=2	74	10	7	1075.9	1729	1332.7	1.60703	1.23868
Q9Y5L0	Transportin-3 OS=Homo sapiens (Human) OX=9606 GN=TNPO3 PE=1 SV=3	12	10	7	553.7	575.9	721.9	1.04009	1.30377
P47897	Glutamine--tRNA ligase OS=Homo sapiens (Human) OX=9606 GN=QARS1 PE=1 SV=1	13	10	7	1079.1	798	1463.9	0.739505	1.35659
P28066	Proteasome subunit alpha type-5 OS=Homo sapiens (Human) OX=9606 GN=PSMA5 PE=1 SV=3	34	10	7	1280.2	1557	2602.5	1.21622	2.03289
Q8TCT9	Minor histocompatibility antigen H13 OS=Homo sapiens (Human) OX=9606 GN=HM13 PE=1 SV=1	20	10	8	2744.4	2251.7	2620.2	0.820471	0.954744
Q8IZV5	Retinol dehydrogenase 10 OS=Homo sapiens (Human) OX=9606 GN=RDH10 PE=1 SV=1	27	10	8	1751.2	1466.5	1716.8	0.837426	0.980356
P07099	Epoxide hydrolase 1 OS=Homo sapiens (Human) OX=9606 GN=EPHX1 PE=1 SV=1	19	10	8	1715.1	1611.2	1712.7	0.93942	0.998601
Q9UHQ9	NADH-cytochrome b5 reductase 1 OS=Homo sapiens (Human) OX=9606 GN=CYB5R1 PE=1 SV=1	27	10	8	2093.3	1776.1	2207	0.848469	1.05432
P06858	Lipoprotein lipase OS=Homo sapiens (Human) OX=9606 GN=LPL PE=1 SV=1	20	10	8	2540.6	3495.2	2697.8	1.37574	1.06188
Q9HDC9	Adipocyte plasma membrane-associated protein OS=Homo sapiens (Human) OX=9606 GN=APMAP PE=1 SV=2	24	10	8	2173.3	2189.2	2461.4	1.00732	1.13256
Q9Y618	Nuclear receptor corepressor 2 OS=Homo sapiens (Human) OX=9606 GN=NCOR2 PE=1 SV=3	5	10	8	863.8	1061.6	1081	1.22899	1.25145
O60443	Gasdermin-E OS=Homo sapiens (Human) OX=9606 GN=GSDME PE=1 SV=2	19	10	8	1051.6	938.2	1368.9	0.892164	1.30173
Q9BQE5	Apolipoprotein L2 OS=Homo sapiens (Human) OX=9606 GN=APOL2 PE=1 SV=1	18	10	8	1801.8	1865.7	2418.8	1.03546	1.34244
Q9BRK5	45 kDa calcium-binding protein OS=Homo sapiens (Human) OX=9606 GN=SDF4 PE=1 SV=1	29	10	8	1655.8	2366.6	2776.3	1.42928	1.67671
P36507	Dual specificity mitogen-activated protein kinase kinase 2 OS=Homo sapiens (Human) OX=9606 GN=MAP2K2 PE=1 SV=1	30	10	8	937.4	966.7	1747.2	1.03126	1.86388
Q9ULX6	A-kinase anchor protein 8-like OS=Homo sapiens (Human) OX=9606 GN=AKAP8L PE=1 SV=4	19	10	8	754.8	771.1	1921.4	1.0216	2.54557
Q9BUJ2	Heterogeneous nuclear ribonucleoprotein U-like protein 1 OS=Homo sapiens (Human) OX=9606 GN=HNRNPUL1 PE=1 SV=2	10	10	9	1388	998.9	925.9	0.719669	0.667075
P38159	RNA-binding motif protein, X chromosome OS=Homo sapiens (Human) OX=9606 GN=RBMX PE=1 SV=3	21	10	9	1605.5	1716.3	1299.9	1.06901	0.809654
O94923	D-glucuronyl C5-epimerase OS=Homo sapiens (Human) OX=9606 GN=GLCE PE=1 SV=3	16	10	9	2027.1	1718.2	1993.7	0.847615	0.983523
Q14C86	GTPase-activating protein and VPS9 domain-containing protein 1 OS=Homo sapiens (Human) OX=9606 GN=GAPVD1 PE=1 SV=2	7	10	9	1689.4	1305.5	2089.3	0.77276	1.23671
P12956	X-ray repair cross-complementing protein 6 OS=Homo sapiens (Human) OX=9606 GN=XRCC6 PE=1 SV=2	16	10	9	1308.7	997.1	1834.2	0.761901	1.40154
P52732	Kinesin-like protein KIF11 OS=Homo sapiens (Human) OX=9606 GN=KIF11 PE=1 SV=2	9	10	9	997.5	1048.6	1424.9	1.05123	1.42847
Q9UQE7	Structural maintenance of chromosomes protein 3 OS=Homo sapiens (Human) OX=9606 GN=SMC3 PE=1 SV=2	8	10	9	1104.7	918	2136.9	0.830995	1.93437
Q9Y4W2	Ribosomal biogenesis protein LAS1L OS=Homo sapiens (Human) OX=9606 GN=LAS1L PE=1 SV=2	15	10	9	1282.4	1102.7	2487.9	0.859872	1.94003
P41091	Eukaryotic translation initiation factor 2 subunit 3 OS=Homo sapiens (Human) OX=9606 GN=EIF2S3 PE=1 SV=3	25	10	9	1410.8	1370.2	4193.9	0.971222	2.97271
Q9UKM9	RNA-binding protein Raly OS=Homo sapiens (Human) OX=9606 GN=RALY PE=1 SV=1	33	10	10	2384	2553	2512.6	1.07089	1.05394
Q8WUM4	Programmed cell death 6-interacting protein OS=Homo sapiens (Human) OX=9606 GN=PDCD6IP PE=1 SV=1	12	10	10	1365.6	1231.6	1657.1	0.901875	1.21346
O15372	Eukaryotic translation initiation factor 3 subunit H OS=Homo sapiens (Human) OX=9606 GN=EIF3H PE=1 SV=1	30	10	10	2017.6	1711.9	2957	0.848483	1.4656
P11413	Glucose-6-phosphate 1-dehydrogenase OS=Homo sapiens (Human) OX=9606 GN=G6PD PE=1 SV=4	18	10	10	1215.5	1211.4	3001.4	0.996627	2.46927
P01116	GTPase KRas OS=Homo sapiens (Human) OX=9606 GN=KRAS PE=1 SV=1	51	9	2	541.8	467.1	345.7	0.862126	0.638058
Q15286	Ras-related protein Rab-35 OS=Homo sapiens (Human) OX=9606 GN=RAB35 PE=1 SV=1	23	9	2	729.3	494.9	566.8	0.678596	0.777184
P15531	Nucleoside diphosphate kinase A OS=Homo sapiens (Human) OX=9606 GN=NME1 PE=1 SV=1	36	9	2	259.8	349	390.6	1.34334	1.50346
P61204	ADP-ribosylation factor 3 OS=Homo sapiens (Human) OX=9606 GN=ARF3 PE=1 SV=2	44	9	3	900.5	1036.1	921.8	1.15058	1.02365
O15126	Secretory carrier-associated membrane protein 1 OS=Homo sapiens (Human) OX=9606 GN=SCAMP1 PE=1 SV=2	16	9	4	1401.7	1329.6	1148.7	0.948562	0.819505
P51571	Translocon-associated protein subunit delta OS=Homo sapiens (Human) OX=9606 GN=SSR4 PE=1 SV=1	23	9	4	1274	1325.1	1283.5	1.04011	1.00746
Q9BVC6	Transmembrane protein 109 OS=Homo sapiens (Human) OX=9606 GN=TMEM109 PE=1 SV=1	15	9	4	1566.3	1342.2	1705.1	0.856924	1.08862
P60866	40S ribosomal protein S20 OS=Homo sapiens (Human) OX=9606 GN=RPS20 PE=1 SV=1	27	9	4	1206.7	1572.7	1638.2	1.30331	1.35759
Q9Y639	Neuroplastin OS=Homo sapiens (Human) OX=9606 GN=NPTN PE=1 SV=2	15	9	5	1510.5	1319.8	1049.7	0.87375	0.694935
P48509	CD151 antigen OS=Homo sapiens (Human) OX=9606 GN=CD151 PE=1 SV=3	15	9	5	1708.3	1437.3	1332.4	0.841363	0.779957
Q9BUR5	MICOS complex subunit MIC26 OS=Homo sapiens (Human) OX=9606 GN=APOO PE=1 SV=1	25	9	5	2652.1	2286.8	2081.2	0.86226	0.784737
Q9BVK6	Transmembrane emp24 domain-containing protein 9 OS=Homo sapiens (Human) OX=9606 GN=TMED9 PE=1 SV=2	24	9	5	935.2	845	871.8	0.90355	0.932207
P09496	Clathrin light chain A OS=Homo sapiens (Human) OX=9606 GN=CLTA PE=1 SV=1	16	9	5	2584.8	4082.3	2427.5	1.57935	0.939144
Q13547	Histone deacetylase 1 OS=Homo sapiens (Human) OX=9606 GN=HDAC1 PE=1 SV=1	24	9	5	643.8	624.2	1127.9	0.969556	1.75194
Q9NX62	Golgi-resident adenosine 3',5'-bisphosphate 3'-phosphatase OS=Homo sapiens (Human) OX=9606 GN=BPNT2 PE=1 SV=1	19	9	6	1382.2	1358.6	1416.5	0.982926	1.02482
Q8NBU5	ATPase family AAA domain-containing protein 1 OS=Homo sapiens (Human) OX=9606 GN=ATAD1 PE=1 SV=1	20	9	6	1915.6	1650.2	1968.4	0.861453	1.02756
P46782	40S ribosomal protein S5 OS=Homo sapiens (Human) OX=9606 GN=RPS5 PE=1 SV=4	30	9	6	1622.6	2046	1726.9	1.26094	1.06428
P46777	60S ribosomal protein L5 OS=Homo sapiens (Human) OX=9606 GN=RPL5 PE=1 SV=3	19	9	6	2107.2	2069.1	2388.8	0.981919	1.13364
P32969	60S ribosomal protein L9 OS=Homo sapiens (Human) OX=9606 GN=RPL9P8 PE=1 SV=1	48	9	6	912	1090.8	1276.8	1.19605	1.4
Q12905	Interleukin enhancer-binding factor 2 OS=Homo sapiens (Human) OX=9606 GN=ILF2 PE=1 SV=2	27	9	6	1320	1265.3	2033.8	0.958561	1.54076
P11279	Lysosome-associated membrane glycoprotein 1 OS=Homo sapiens (Human) OX=9606 GN=LAMP1 PE=1 SV=3	16	9	7	1634.4	1941.7	1268.6	1.18802	0.776187
Q14118	Dystroglycan OS=Homo sapiens (Human) OX=9606 GN=DAG1 PE=1 SV=2	11	9	7	1633.3	1355.4	1274.1	0.829854	0.780077
Q9Y6C9	Mitochondrial carrier homolog 2 OS=Homo sapiens (Human) OX=9606 GN=MTCH2 PE=1 SV=1	27	9	7	1347.8	1117.1	1219.2	0.828832	0.904585
Q13637	Ras-related protein Rab-32 OS=Homo sapiens (Human) OX=9606 GN=RAB32 PE=1 SV=3	44	9	7	2141.3	1989.9	1993.4	0.929295	0.93093
Q9UKD2	mRNA turnover protein 4 homolog OS=Homo sapiens (Human) OX=9606 GN=MRTO4 PE=1 SV=2	29	9	7	1694	1770.3	1601.2	1.04504	0.945218
P62701	40S ribosomal protein S4, X isoform OS=Homo sapiens (Human) OX=9606 GN=RPS4X PE=1 SV=2	26	9	7	2589.7	2746.6	2456.8	1.06059	0.948681
Q9NZD8	Maspardin OS=Homo sapiens (Human) OX=9606 GN=SPG21 PE=1 SV=1	23	9	7	1586.1	2320.4	1557.3	1.46296	0.981842
P19338	Nucleolin OS=Homo sapiens (Human) OX=9606 GN=NCL PE=1 SV=3	9	9	7	1550.7	1583.6	1552.4	1.02122	1.0011
P14927	Cytochrome b-c1 complex subunit 7 OS=Homo sapiens (Human) OX=9606 GN=UQCRB PE=1 SV=2	57	9	7	1756	1937.1	1840.5	1.10313	1.04812
O75489	NADH dehydrogenase [ubiquinone] iron-sulfur protein 3, mitochondrial OS=Homo sapiens (Human) OX=9606 GN=NDUFS3 PE=1 SV=1	36	9	7	760.8	771.2	854	1.01367	1.1225
Q29RF7	Sister chromatid cohesion protein PDS5 homolog A OS=Homo sapiens (Human) OX=9606 GN=PDS5A PE=1 SV=1	7	9	7	1084.2	870.9	1223.2	0.803265	1.12821
Q96A33	Coiled-coil domain-containing protein 47 OS=Homo sapiens (Human) OX=9606 GN=CCDC47 PE=1 SV=1	19	9	7	1620.8	1521.3	1930.4	0.938611	1.19102
Q96CS3	FAS-associated factor 2 OS=Homo sapiens (Human) OX=9606 GN=FAF2 PE=1 SV=2	15	9	7	1376.1	1133.1	1663.7	0.823414	1.209
P61604	10 kDa heat shock protein, mitochondrial OS=Homo sapiens (Human) OX=9606 GN=HSPE1 PE=1 SV=2	68	9	7	1989.3	3517.2	2469.2	1.76806	1.24124
Q8TC12	Retinol dehydrogenase 11 OS=Homo sapiens (Human) OX=9606 GN=RDH11 PE=1 SV=2	28	9	7	2216.6	2133.5	2781.7	0.96251	1.25494
P49257	Protein ERGIC-53 OS=Homo sapiens (Human) OX=9606 GN=LMAN1 PE=1 SV=2	15	9	7	1212.2	1040.1	1550.4	0.858027	1.279
Q02878	60S ribosomal protein L6 OS=Homo sapiens (Human) OX=9606 GN=RPL6 PE=1 SV=3	21	9	7	3583.8	3449.5	4850.6	0.962526	1.35348
Q13501	Sequestosome-1 OS=Homo sapiens (Human) OX=9606 GN=SQSTM1 PE=1 SV=1	40	9	8	2196.8	513.8	647.2	0.233886	0.29461
Q12846	Syntaxin-4 OS=Homo sapiens (Human) OX=9606 GN=STX4 PE=1 SV=2	35	9	8	1897.1	1693.6	1378.7	0.892731	0.726741
Q8WUY1	Protein THEM6 OS=Homo sapiens (Human) OX=9606 GN=THEM6 PE=1 SV=2	34	9	8	2125.1	2016.2	2173.6	0.948755	1.02282
O60762	Dolichol-phosphate mannosyltransferase subunit 1 OS=Homo sapiens (Human) OX=9606 GN=DPM1 PE=1 SV=1	37	9	8	1788.8	1643.2	1832.9	0.918605	1.02465
P78406	mRNA export factor OS=Homo sapiens (Human) OX=9606 GN=RAE1 PE=1 SV=1	24	9	8	1054.4	1355.1	1131.1	1.28519	1.07274
O00116	Alkyldihydroxyacetonephosphate synthase, peroxisomal OS=Homo sapiens (Human) OX=9606 GN=AGPS PE=1 SV=1	19	9	8	1002.4	1169.8	1100.8	1.167	1.09816
B5ME19	Eukaryotic translation initiation factor 3 subunit C-like protein OS=Homo sapiens (Human) OX=9606 GN=EIF3CL PE=1 SV=1	8	9	8	1490.3	1038	1735	0.696504	1.1642
Q9H3U1	Protein unc-45 homolog A OS=Homo sapiens (Human) OX=9606 GN=UNC45A PE=1 SV=1	9	9	8	1222.3	1247.2	1667.5	1.02037	1.36423
Q8WWC4	m-AAA protease-interacting protein 1, mitochondrial OS=Homo sapiens (Human) OX=9606 GN=MAIP1 PE=1 SV=1	26	9	8	2229.2	1860.5	3125.7	0.834604	1.40216
Q9H2P0	Activity-dependent neuroprotector homeobox protein OS=Homo sapiens (Human) OX=9606 GN=ADNP PE=1 SV=1	7	9	8	950.8	853.2	1422.2	0.89735	1.49579
Q6KC79	Nipped-B-like protein OS=Homo sapiens (Human) OX=9606 GN=NIPBL PE=1 SV=2	3	9	8	340.7	296.4	519.9	0.869974	1.52598
O43237	Cytoplasmic dynein 1 light intermediate chain 2 OS=Homo sapiens (Human) OX=9606 GN=DYNC1LI2 PE=1 SV=1	20	9	8	1067.8	1169.3	1704.7	1.09506	1.59646
O43242	26S proteasome non-ATPase regulatory subunit 3 OS=Homo sapiens (Human) OX=9606 GN=PSMD3 PE=1 SV=2	16	9	8	1353.9	1135.7	2311.1	0.838836	1.70699
Q8N163	Cell cycle and apoptosis regulator protein 2 OS=Homo sapiens (Human) OX=9606 GN=CCAR2 PE=1 SV=2	14	9	8	876.7	769.4	1806.3	0.877609	2.06034
Q9Y5A9	YTH domain-containing family protein 2 OS=Homo sapiens (Human) OX=9606 GN=YTHDF2 PE=1 SV=2	14	9	8	1216.8	1381.9	2574.7	1.13568	2.11596
O00170	AH receptor-interacting protein OS=Homo sapiens (Human) OX=9606 GN=AIP PE=1 SV=2	33	9	8	943	909	2001.9	0.963945	2.12291
Q9Y6Y8	SEC23-interacting protein OS=Homo sapiens (Human) OX=9606 GN=SEC23IP PE=1 SV=1	7	9	8	924.2	839.8	2100.1	0.908678	2.27234
Q14165	Malectin OS=Homo sapiens (Human) OX=9606 GN=MLEC PE=1 SV=1	32	9	9	2402.8	1832.8	2384.1	0.762777	0.992217
Q92974	Rho guanine nucleotide exchange factor 2 OS=Homo sapiens (Human) OX=9606 GN=ARHGEF2 PE=1 SV=4	10	9	9	1248.6	1157.8	1486.8	0.927279	1.19077
Q3KQU3	MAP7 domain-containing protein 1 OS=Homo sapiens (Human) OX=9606 GN=MAP7D1 PE=1 SV=1	13	9	9	700.1	824.4	918	1.17755	1.31124
O94874	E3 UFM1-protein ligase 1 OS=Homo sapiens (Human) OX=9606 GN=UFL1 PE=1 SV=2	13	9	9	1312.2	1434.3	1772.6	1.09305	1.35086
Q96EE3	Nucleoporin SEH1 OS=Homo sapiens (Human) OX=9606 GN=SEH1L PE=1 SV=3	27	9	9	1296.6	1601.1	1817.6	1.23484	1.40182
Q9UKX7	Nuclear pore complex protein Nup50 OS=Homo sapiens (Human) OX=9606 GN=NUP50 PE=1 SV=2	30	9	9	926.2	1278.7	1408.9	1.38059	1.52116
Q9NRZ9	Lymphoid-specific helicase OS=Homo sapiens (Human) OX=9606 GN=HELLS PE=1 SV=1	12	9	9	1194.1	1119.8	1969.7	0.937777	1.64953
P16104	Histone H2AX OS=Homo sapiens (Human) OX=9606 GN=H2AX PE=1 SV=2	38	8	2	244.5	220.7	189.2	0.902658	0.773824
P18085	ADP-ribosylation factor 4 OS=Homo sapiens (Human) OX=9606 GN=ARF4 PE=1 SV=3	32	8	3	929.7	982.8	1110.8	1.05712	1.19479
O15260	Surfeit locus protein 4 OS=Homo sapiens (Human) OX=9606 GN=SURF4 PE=1 SV=3	19	8	4	451.6	395.1	382.7	0.874889	0.847431
P60468	Protein transport protein Sec61 subunit beta OS=Homo sapiens (Human) OX=9606 GN=SEC61B PE=1 SV=2	46	8	4	979.9	897.1	923.5	0.915502	0.942443
P28289	Tropomodulin-1 OS=Homo sapiens (Human) OX=9606 GN=TMOD1 PE=1 SV=1	17	8	4	598.5	789.8	699.1	1.31963	1.16809
Q9Y6D5	Brefeldin A-inhibited guanine nucleotide-exchange protein 2 OS=Homo sapiens (Human) OX=9606 GN=ARFGEF2 PE=1 SV=3	5	8	4	343.1	285.9	419.7	0.833285	1.22326
P10599	Thioredoxin OS=Homo sapiens (Human) OX=9606 GN=TXN PE=1 SV=3	31	8	4	1044.7	1397.1	1302.9	1.33732	1.24715
P15529	Membrane cofactor protein OS=Homo sapiens (Human) OX=9606 GN=CD46 PE=1 SV=3	13	8	5	3564.8	2845.4	2345	0.798193	0.657821
P63000	Ras-related C3 botulinum toxin substrate 1 OS=Homo sapiens (Human) OX=9606 GN=RAC1 PE=1 SV=1	26	8	5	2106.8	1536.8	1429.2	0.729448	0.678375
Q13523	Serine/threonine-protein kinase PRP4 homolog OS=Homo sapiens (Human) OX=9606 GN=PRPF4B PE=1 SV=3	5	8	5	1172.3	1120.4	822.9	0.955728	0.701953
O96008	Mitochondrial import receptor subunit TOM40 homolog OS=Homo sapiens (Human) OX=9606 GN=TOMM40 PE=1 SV=1	18	8	5	2831.3	1566.2	2232	0.553173	0.78833
Q9UL25	Ras-related protein Rab-21 OS=Homo sapiens (Human) OX=9606 GN=RAB21 PE=1 SV=3	28	8	5	1313	1294.1	1131.5	0.985605	0.861767
P62316	Small nuclear ribonucleoprotein Sm D2 OS=Homo sapiens (Human) OX=9606 GN=SNRPD2 PE=1 SV=1	45	8	5	2131.8	2462.3	2040.7	1.15503	0.957266
Q969X5	Endoplasmic reticulum-Golgi intermediate compartment protein 1 OS=Homo sapiens (Human) OX=9606 GN=ERGIC1 PE=1 SV=1	22	8	5	1928.8	1723.1	1957.6	0.893353	1.01493
Q6IQ22	Ras-related protein Rab-12 OS=Homo sapiens (Human) OX=9606 GN=RAB12 PE=1 SV=3	28	8	5	1683.6	1698	1725.4	1.00855	1.02483
Q00765	Receptor expression-enhancing protein 5 OS=Homo sapiens (Human) OX=9606 GN=REEP5 PE=1 SV=3	19	8	5	2721.3	2321.9	2924.3	0.853232	1.0746
Q8NBX0	Saccharopine dehydrogenase-like oxidoreductase OS=Homo sapiens (Human) OX=9606 GN=SCCPDH PE=1 SV=1	15	8	5	1531.2	1477	1747.7	0.964603	1.14139
P49821	NADH dehydrogenase [ubiquinone] flavoprotein 1, mitochondrial OS=Homo sapiens (Human) OX=9606 GN=NDUFV1 PE=1 SV=4	12	8	5	852.5	974.6	973.1	1.14323	1.14147
Q8N183	NADH dehydrogenase [ubiquinone] 1 alpha subcomplex assembly factor 2 OS=Homo sapiens (Human) OX=9606 GN=NDUFAF2 PE=1 SV=1	36	8	5	984	1244.3	1188.7	1.26453	1.20803
P62899	60S ribosomal protein L31 OS=Homo sapiens (Human) OX=9606 GN=RPL31 PE=1 SV=1	38	8	5	1108.2	1357.4	1372.2	1.22487	1.23822
Q9Y3D7	Mitochondrial import inner membrane translocase subunit TIM16 OS=Homo sapiens (Human) OX=9606 GN=PAM16 PE=1 SV=2	42	8	5	1274	1381.6	1645.1	1.08446	1.29129
P27144	Adenylate kinase 4, mitochondrial OS=Homo sapiens (Human) OX=9606 GN=AK4 PE=1 SV=1	22	8	5	1328.1	1445	2190.4	1.08802	1.64927
Q9UJY1	Heat shock protein beta-8 OS=Homo sapiens (Human) OX=9606 GN=HSPB8 PE=1 SV=1	22	8	5	772.4	1233.2	1447.9	1.59658	1.87455
P35625	Metalloproteinase inhibitor 3 OS=Homo sapiens (Human) OX=9606 GN=TIMP3 PE=1 SV=2	36	8	6	1235.4	1084.5	749.4	0.877853	0.606605
Q687X5	Metalloreductase STEAP4 OS=Homo sapiens (Human) OX=9606 GN=STEAP4 PE=1 SV=1	20	8	6	1869	1281.4	1183.6	0.685607	0.63328
Q9UBH6	Xenotropic and polytropic retrovirus receptor 1 OS=Homo sapiens (Human) OX=9606 GN=XPR1 PE=1 SV=1	13	8	6	1539.6	1396.1	1021	0.906794	0.663159
Q96ER9	Mitochondrial potassium channel OS=Homo sapiens (Human) OX=9606 GN=CCDC51 PE=1 SV=2	18	8	6	1286	1134.4	1030.3	0.882115	0.801166
Q9ULF5	Zinc transporter ZIP10 OS=Homo sapiens (Human) OX=9606 GN=SLC39A10 PE=1 SV=2	6	8	6	1441	1618.5	1357.2	1.12318	0.941846
O95721	Synaptosomal-associated protein 29 OS=Homo sapiens (Human) OX=9606 GN=SNAP29 PE=1 SV=1	24	8	6	1395.1	1623.7	1352.7	1.16386	0.969608
P67812	Signal peptidase complex catalytic subunit SEC11A OS=Homo sapiens (Human) OX=9606 GN=SEC11A PE=1 SV=1	28	8	6	1679	1509.4	1642.9	0.898987	0.978499
Q9GZY8	Mitochondrial fission factor OS=Homo sapiens (Human) OX=9606 GN=MFF PE=1 SV=1	30	8	6	792.7	591.5	803.2	0.746184	1.01325
P14373	Zinc finger protein RFP OS=Homo sapiens (Human) OX=9606 GN=TRIM27 PE=1 SV=1	17	8	6	789.4	1118.1	801.2	1.41639	1.01495
P13010	X-ray repair cross-complementing protein 5 OS=Homo sapiens (Human) OX=9606 GN=XRCC5 PE=1 SV=3	12	8	6	898.2	574.3	919.9	0.63939	1.02416
P07737	Profilin-1 OS=Homo sapiens (Human) OX=9606 GN=PFN1 PE=1 SV=2	56	8	6	1254.2	1797.2	1377.2	1.43295	1.09807
P49207	60S ribosomal protein L34 OS=Homo sapiens (Human) OX=9606 GN=RPL34 PE=1 SV=3	42	8	6	2620.6	2893.6	2919.2	1.10417	1.11394
O14579	Coatomer subunit epsilon OS=Homo sapiens (Human) OX=9606 GN=COPE PE=1 SV=3	28	8	6	1264.8	1204	1439.9	0.951929	1.13844
O00767	Acyl-CoA desaturase OS=Homo sapiens (Human) OX=9606 GN=SCD PE=1 SV=2	21	8	6	1261.9	1268.4	1446.6	1.00515	1.14637
O75340	Programmed cell death protein 6 OS=Homo sapiens (Human) OX=9606 GN=PDCD6 PE=1 SV=1	42	8	6	954.7	987.5	1160.3	1.03436	1.21536
P24534	Elongation factor 1-beta OS=Homo sapiens (Human) OX=9606 GN=EEF1B2 PE=1 SV=3	34	8	6	1600.9	1776.7	2063	1.10981	1.28865
Q86Y56	Dynein assembly factor 5, axonemal OS=Homo sapiens (Human) OX=9606 GN=DNAAF5 PE=1 SV=4	8	8	6	755.7	786.9	1032.7	1.04129	1.36655
P55735	Protein SEC13 homolog OS=Homo sapiens (Human) OX=9606 GN=SEC13 PE=1 SV=3	20	8	6	1193.5	1248.7	1658.4	1.04625	1.38953
Q15008	26S proteasome non-ATPase regulatory subunit 6 OS=Homo sapiens (Human) OX=9606 GN=PSMD6 PE=1 SV=1	17	8	6	885.4	942.8	1312.3	1.06483	1.48215
P05387	60S acidic ribosomal protein P2 OS=Homo sapiens (Human) OX=9606 GN=RPLP2 PE=1 SV=1	91	8	6	1086.6	1547.6	1679.9	1.42426	1.54602
Q13148	TAR DNA-binding protein 43 OS=Homo sapiens (Human) OX=9606 GN=TARDBP PE=1 SV=1	20	8	6	677.3	698.7	1079.2	1.0316	1.59339
Q9HB71	Calcyclin-binding protein OS=Homo sapiens (Human) OX=9606 GN=CACYBP PE=1 SV=2	39	8	6	844.9	932.8	1444.5	1.10404	1.70967
P18084	Integrin beta-5 OS=Homo sapiens (Human) OX=9606 GN=ITGB5 PE=1 SV=1	9	8	7	1491.9	1068	973.8	0.715866	0.652725
O60353	Frizzled-6 OS=Homo sapiens (Human) OX=9606 GN=FZD6 PE=1 SV=2	9	8	7	985.9	917.3	711.7	0.930419	0.721878
Q9UH99	SUN domain-containing protein 2 OS=Homo sapiens (Human) OX=9606 GN=SUN2 PE=1 SV=3	16	8	7	720.1	608.3	621.6	0.844744	0.863213
P84095	Rho-related GTP-binding protein RhoG OS=Homo sapiens (Human) OX=9606 GN=RHOG PE=1 SV=1	47	8	7	1311.1	1211	1207.4	0.923652	0.920906
O00461	Golgi integral membrane protein 4 OS=Homo sapiens (Human) OX=9606 GN=GOLIM4 PE=1 SV=1	16	8	7	455.4	347.3	436.7	0.762626	0.958937
P51970	NADH dehydrogenase [ubiquinone] 1 alpha subcomplex subunit 8 OS=Homo sapiens (Human) OX=9606 GN=NDUFA8 PE=1 SV=3	41	8	7	1729.8	1812.4	1673	1.04775	0.967164
Q5SSJ5	Heterochromatin protein 1-binding protein 3 OS=Homo sapiens (Human) OX=9606 GN=HP1BP3 PE=1 SV=1	12	8	7	2098.7	1941	2063	0.924858	0.982989
Q96KA5	Cleft lip and palate transmembrane protein 1-like protein OS=Homo sapiens (Human) OX=9606 GN=CLPTM1L PE=1 SV=1	14	8	7	1547.5	1397.2	1538.2	0.902876	0.99399
Q9Y2X3	Nucleolar protein 58 OS=Homo sapiens (Human) OX=9606 GN=NOP58 PE=1 SV=1	13	8	7	2343.5	1786.1	2437.7	0.762151	1.0402
O75306	NADH dehydrogenase [ubiquinone] iron-sulfur protein 2, mitochondrial OS=Homo sapiens (Human) OX=9606 GN=NDUFS2 PE=1 SV=2	17	8	7	1210.7	1232.1	1265.9	1.01768	1.04559
Q12769	Nuclear pore complex protein Nup160 OS=Homo sapiens (Human) OX=9606 GN=NUP160 PE=1 SV=3	6	8	7	1037.9	922.9	1090.6	0.889199	1.05078
O43395	U4/U6 small nuclear ribonucleoprotein Prp3 OS=Homo sapiens (Human) OX=9606 GN=PRPF3 PE=1 SV=2	11	8	7	1067.5	1334.2	1150.4	1.24984	1.07766
P04062	Lysosomal acid glucosylceramidase OS=Homo sapiens (Human) OX=9606 GN=GBA PE=1 SV=3	15	8	7	1320	2254.7	1437.5	1.70811	1.08902
Q9H2C0	Gigaxonin OS=Homo sapiens (Human) OX=9606 GN=GAN PE=1 SV=1	14	8	7	774.2	1392.3	881.1	1.79837	1.13808
Q8N766	ER membrane protein complex subunit 1 OS=Homo sapiens (Human) OX=9606 GN=EMC1 PE=1 SV=1	8	8	7	1143.2	1090.8	1311.6	0.954164	1.14731
Q01518	Adenylyl cyclase-associated protein 1 OS=Homo sapiens (Human) OX=9606 GN=CAP1 PE=1 SV=5	21	8	7	786.5	787.2	1036.4	1.00089	1.31774
Q86XZ4	Spermatogenesis-associated serine-rich protein 2 OS=Homo sapiens (Human) OX=9606 GN=SPATS2 PE=1 SV=1	17	8	7	392.2	433	539.7	1.10403	1.37608
Q92888	Rho guanine nucleotide exchange factor 1 OS=Homo sapiens (Human) OX=9606 GN=ARHGEF1 PE=1 SV=2	8	8	7	1236.7	922.3	1720.5	0.745775	1.3912
Q99460	26S proteasome non-ATPase regulatory subunit 1 OS=Homo sapiens (Human) OX=9606 GN=PSMD1 PE=1 SV=2	10	8	7	1438.8	1469.5	2236.8	1.02134	1.55463
P41208	Centrin-2 OS=Homo sapiens (Human) OX=9606 GN=CETN2 PE=1 SV=1	49	8	7	1230.4	1576.1	1934.5	1.28097	1.57225
O00487	26S proteasome non-ATPase regulatory subunit 14 OS=Homo sapiens (Human) OX=9606 GN=PSMD14 PE=1 SV=1	24	8	7	1251.2	1239.7	2018	0.990809	1.61285
Q8IWC1	MAP7 domain-containing protein 3 OS=Homo sapiens (Human) OX=9606 GN=MAP7D3 PE=1 SV=2	8	8	7	625	944.6	1072.6	1.51136	1.71616
O15061	Synemin OS=Homo sapiens (Human) OX=9606 GN=SYNM PE=1 SV=2	7	8	7	375.7	421.6	724.2	1.12217	1.9276
Q8IWV8	E3 ubiquitin-protein ligase UBR2 OS=Homo sapiens (Human) OX=9606 GN=UBR2 PE=1 SV=1	4	8	8	7546.1	632	684.7	0.0837519	0.0907356
Q13190	Syntaxin-5 OS=Homo sapiens (Human) OX=9606 GN=STX5 PE=1 SV=2	23	8	8	1437.6	1251.1	1369.8	0.87027	0.952838
Q8TCG1	Protein CIP2A OS=Homo sapiens (Human) OX=9606 GN=CIP2A PE=1 SV=2	8	8	8	1537.6	1348.9	1582.3	0.877276	1.02907
Q07954	Prolow-density lipoprotein receptor-related protein 1 OS=Homo sapiens (Human) OX=9606 GN=LRP1 PE=1 SV=2	2	8	8	815.4	987.9	867.3	1.21155	1.06365
Q709C8	Vacuolar protein sorting-associated protein 13C OS=Homo sapiens (Human) OX=9606 GN=VPS13C PE=1 SV=1	3	8	8	889.5	709.7	966.3	0.797864	1.08634
P33121	Long-chain-fatty-acid--CoA ligase 1 OS=Homo sapiens (Human) OX=9606 GN=ACSL1 PE=1 SV=1	13	8	8	1519.9	1709.5	1816.6	1.12475	1.19521
P22314	Ubiquitin-like modifier-activating enzyme 1 OS=Homo sapiens (Human) OX=9606 GN=UBA1 PE=1 SV=3	9	8	8	1097.5	1273.8	1321.1	1.16064	1.20374
O60313	Dynamin-like 120 kDa protein, mitochondrial OS=Homo sapiens (Human) OX=9606 GN=OPA1 PE=1 SV=3	9	8	8	960.6	1143.8	1194.1	1.19071	1.24308
Q9BW27	Nuclear pore complex protein Nup85 OS=Homo sapiens (Human) OX=9606 GN=NUP85 PE=1 SV=1	14	8	8	894.4	936.3	1140	1.04685	1.2746
P54136	Arginine--tRNA ligase, cytoplasmic OS=Homo sapiens (Human) OX=9606 GN=RARS1 PE=1 SV=2	14	8	8	1347.8	962	1798	0.713756	1.33403
Q14203	Dynactin subunit 1 OS=Homo sapiens (Human) OX=9606 GN=DCTN1 PE=1 SV=3	7	8	8	1078.7	973.3	1454.9	0.90229	1.34875
Q9BVJ6	U3 small nucleolar RNA-associated protein 14 homolog A OS=Homo sapiens (Human) OX=9606 GN=UTP14A PE=1 SV=1	13	8	8	588	747.9	823.8	1.27194	1.40102
Q86VP6	Cullin-associated NEDD8-dissociated protein 1 OS=Homo sapiens (Human) OX=9606 GN=CAND1 PE=1 SV=2	7	8	8	1342.9	1257.1	2000.5	0.936108	1.48969
Q12931	Heat shock protein 75 kDa, mitochondrial OS=Homo sapiens (Human) OX=9606 GN=TRAP1 PE=1 SV=3	16	8	8	1015.4	906	1563.5	0.892259	1.53979
Q86U86	Protein polybromo-1 OS=Homo sapiens (Human) OX=9606 GN=PBRM1 PE=1 SV=1	4	8	8	1367.7	1267.1	2164.8	0.926446	1.5828
Q13085	Acetyl-CoA carboxylase 1 OS=Homo sapiens (Human) OX=9606 GN=ACACA PE=1 SV=2	4	8	8	930.4	637.7	1772.4	0.685404	1.90499
Q6R327	Rapamycin-insensitive companion of mTOR OS=Homo sapiens (Human) OX=9606 GN=RICTOR PE=1 SV=1	4	8	8	1071.2	1097.5	2358	1.02455	2.20127
O43823	A-kinase anchor protein 8 OS=Homo sapiens (Human) OX=9606 GN=AKAP8 PE=1 SV=1	18	8	8	1085.9	1449.5	2560	1.33484	2.35749
Q7L7L0	Histone H2A type 3 OS=Homo sapiens (Human) OX=9606 GN=H2AW PE=1 SV=3	17	7	1	207.7	188.7	174.2	0.908522	0.83871
Q96QV6	Histone H2A type 1-A OS=Homo sapiens (Human) OX=9606 GN=H2AC1 PE=1 SV=3	35	7	1	336.3	323.7	284.3	0.962533	0.845376
P84243	Histone H3.3 OS=Homo sapiens (Human) OX=9606 GN=H3-3A PE=1 SV=2	17	7	2	1538.4	1305.7	1813.9	0.848739	1.17908
Q5TEC6	Histone H3 OS=Homo sapiens (Human) OX=9606 GN=H3-2 PE=1 SV=1	20	7	2	564.9	534.4	666.3	0.946008	1.1795
P30825	High affinity cationic amino acid transporter 1 OS=Homo sapiens (Human) OX=9606 GN=SLC7A1 PE=1 SV=1	6	7	3	890.6	734.1	571.5	0.824276	0.641702
O43390	Heterogeneous nuclear ribonucleoprotein R OS=Homo sapiens (Human) OX=9606 GN=HNRNPR PE=1 SV=1	10	7	3	798.5	620.4	547.3	0.776957	0.68541
P51153	Ras-related protein Rab-13 OS=Homo sapiens (Human) OX=9606 GN=RAB13 PE=1 SV=1	25	7	3	1624.3	1592.9	1356.7	0.980669	0.835252
P62857	40S ribosomal protein S28 OS=Homo sapiens (Human) OX=9606 GN=RPS28 PE=1 SV=1	46	7	3	1428	1690.5	1382.4	1.18382	0.968067
Q15771	Ras-related protein Rab-30 OS=Homo sapiens (Human) OX=9606 GN=RAB30 PE=1 SV=2	26	7	3	241.3	203.8	243.5	0.844592	1.00912
O14787	Transportin-2 OS=Homo sapiens (Human) OX=9606 GN=TNPO2 PE=1 SV=3	8	7	3	219.3	212.6	330	0.969448	1.50479
P02768	Albumin OS=Homo sapiens (Human) OX=9606 GN=ALB PE=1 SV=2	6	7	4	2483.1	1756.9	1114.1	0.707543	0.448673
P52569	Cationic amino acid transporter 2 OS=Homo sapiens (Human) OX=9606 GN=SLC7A2 PE=1 SV=2	10	7	4	491.3	424	367.2	0.863016	0.747405
P08962	CD63 antigen OS=Homo sapiens (Human) OX=9606 GN=CD63 PE=1 SV=2	13	7	4	1759.2	1750.4	1402	0.994998	0.796953
Q13425	Beta-2-syntrophin OS=Homo sapiens (Human) OX=9606 GN=SNTB2 PE=1 SV=1	14	7	4	564.4	688.7	546.9	1.22023	0.968994
O75915	PRA1 family protein 3 OS=Homo sapiens (Human) OX=9606 GN=ARL6IP5 PE=1 SV=1	23	7	4	2184.3	1818.9	2226.4	0.832715	1.01927
Q7Z7H5	Transmembrane emp24 domain-containing protein 4 OS=Homo sapiens (Human) OX=9606 GN=TMED4 PE=1 SV=1	22	7	4	923.2	771.9	963.7	0.836114	1.04387
O75477	Erlin-1 OS=Homo sapiens (Human) OX=9606 GN=ERLIN1 PE=1 SV=2	17	7	4	881.9	746.6	982.8	0.846581	1.11441
P18621	60S ribosomal protein L17 OS=Homo sapiens (Human) OX=9606 GN=RPL17 PE=1 SV=3	27	7	4	1687.6	1600.7	1913.9	0.948507	1.1341
Q86YP4	Transcriptional repressor p66-alpha OS=Homo sapiens (Human) OX=9606 GN=GATAD2A PE=1 SV=1	10	7	4	466.1	452.2	668	0.970178	1.43317
P07305	Histone H1.0 OS=Homo sapiens (Human) OX=9606 GN=H1-0 PE=1 SV=3	23	7	5	3244.3	2408.8	1606.7	0.742471	0.495238
O95297	Myelin protein zero-like protein 1 OS=Homo sapiens (Human) OX=9606 GN=MPZL1 PE=1 SV=1	18	7	5	2539.5	1529.5	1427.7	0.602284	0.562197
P52594	Arf-GAP domain and FG repeat-containing protein 1 OS=Homo sapiens (Human) OX=9606 GN=AGFG1 PE=1 SV=2	11	7	5	1034.8	1070.5	595.8	1.0345	0.575763
Q8NE01	Metal transporter CNNM3 OS=Homo sapiens (Human) OX=9606 GN=CNNM3 PE=1 SV=1	9	7	5	1620.6	1249.3	969.7	0.770887	0.598359
Q92692	Nectin-2 OS=Homo sapiens (Human) OX=9606 GN=NECTIN2 PE=1 SV=1	8	7	5	2382.5	1755.6	1562.1	0.736873	0.655656
Q9H3Z4	DnaJ homolog subfamily C member 5 OS=Homo sapiens (Human) OX=9606 GN=DNAJC5 PE=1 SV=1	49	7	5	771.2	719.4	541.5	0.932832	0.702152
P11166	Solute carrier family 2, facilitated glucose transporter member 1 OS=Homo sapiens (Human) OX=9606 GN=SLC2A1 PE=1 SV=2	11	7	5	1033.7	907.3	740.5	0.877721	0.716359
P82914	28S ribosomal protein S15, mitochondrial OS=Homo sapiens (Human) OX=9606 GN=MRPS15 PE=1 SV=1	16	7	5	1370.3	1443.2	1051.5	1.0532	0.76735
Q96HY6	DDRGK domain-containing protein 1 OS=Homo sapiens (Human) OX=9606 GN=DDRGK1 PE=1 SV=2	21	7	5	772.7	518.8	600.6	0.671412	0.777274
P78380	Oxidized low-density lipoprotein receptor 1 OS=Homo sapiens (Human) OX=9606 GN=OLR1 PE=1 SV=1	21	7	5	2264.7	2014.3	1803	0.889433	0.796132
Q92520	Protein FAM3C OS=Homo sapiens (Human) OX=9606 GN=FAM3C PE=1 SV=1	22	7	5	1615.4	1415.3	1459.7	0.87613	0.903615
P53680	AP-2 complex subunit sigma OS=Homo sapiens (Human) OX=9606 GN=AP2S1 PE=1 SV=2	35	7	5	974.4	1210	885.9	1.24179	0.909175
O95139	NADH dehydrogenase [ubiquinone] 1 beta subcomplex subunit 6 OS=Homo sapiens (Human) OX=9606 GN=NDUFB6 PE=1 SV=3	42	7	5	1280.7	1025.6	1212.2	0.800812	0.946514
Q9Y6N7	Roundabout homolog 1 OS=Homo sapiens (Human) OX=9606 GN=ROBO1 PE=1 SV=1	4	7	5	619	631.6	608.6	1.02036	0.983199
Q9NX14	NADH dehydrogenase [ubiquinone] 1 beta subcomplex subunit 11, mitochondrial OS=Homo sapiens (Human) OX=9606 GN=NDUFB11 PE=1 SV=1	44	7	5	888.9	746.3	881.1	0.839577	0.991225
P50402	Emerin OS=Homo sapiens (Human) OX=9606 GN=EMD PE=1 SV=1	22	7	5	2017.3	1442.3	2025.1	0.714966	1.00387
Q9P035	Very-long-chain (3R)-3-hydroxyacyl-CoA dehydratase 3 OS=Homo sapiens (Human) OX=9606 GN=HACD3 PE=1 SV=2	18	7	5	1108.8	898.2	1119.8	0.810065	1.00992
Q9NPA0	ER membrane protein complex subunit 7 OS=Homo sapiens (Human) OX=9606 GN=EMC7 PE=1 SV=1	24	7	5	1203.8	1078.5	1240.7	0.895913	1.03065
O94905	Erlin-2 OS=Homo sapiens (Human) OX=9606 GN=ERLIN2 PE=1 SV=1	21	7	5	789.5	690.3	839.6	0.874351	1.06346
P46779	60S ribosomal protein L28 OS=Homo sapiens (Human) OX=9606 GN=RPL28 PE=1 SV=3	28	7	5	1547.2	1670.6	1674	1.07976	1.08195
Q99442	Translocation protein SEC62 OS=Homo sapiens (Human) OX=9606 GN=SEC62 PE=1 SV=1	13	7	5	1508.4	1317	1700.5	0.873111	1.12735
Q9BXK5	Bcl-2-like protein 13 OS=Homo sapiens (Human) OX=9606 GN=BCL2L13 PE=1 SV=1	16	7	5	825.6	593.2	971.3	0.718508	1.17648
O15270	Serine palmitoyltransferase 2 OS=Homo sapiens (Human) OX=9606 GN=SPTLC2 PE=1 SV=1	12	7	5	723.2	627.6	878.5	0.86781	1.21474
Q9BTA9	WW domain-containing adapter protein with coiled-coil OS=Homo sapiens (Human) OX=9606 GN=WAC PE=1 SV=3	9	7	5	777.4	1174	980.3	1.51016	1.261
O43447	Peptidyl-prolyl cis-trans isomerase H OS=Homo sapiens (Human) OX=9606 GN=PPIH PE=1 SV=1	36	7	5	869.6	1290.4	1115.6	1.4839	1.28289
P46778	60S ribosomal protein L21 OS=Homo sapiens (Human) OX=9606 GN=RPL21 PE=1 SV=2	25	7	5	2029.7	2165	2714.7	1.06666	1.33749
P08708	40S ribosomal protein S17 OS=Homo sapiens (Human) OX=9606 GN=RPS17 PE=1 SV=2	55	7	5	751.6	973.8	1013.8	1.29564	1.34886
P29692	Elongation factor 1-delta OS=Homo sapiens (Human) OX=9606 GN=EEF1D PE=1 SV=5	23	7	5	703.1	782.5	999	1.11293	1.42085
P18124	60S ribosomal protein L7 OS=Homo sapiens (Human) OX=9606 GN=RPL7 PE=1 SV=1	19	7	5	1539.1	1604.1	2526.8	1.04223	1.64174
Q13619	Cullin-4A OS=Homo sapiens (Human) OX=9606 GN=CUL4A PE=1 SV=3	9	7	5	418.7	413.2	707.6	0.986864	1.68999
Q9H2H9	Sodium-coupled neutral amino acid transporter 1 OS=Homo sapiens (Human) OX=9606 GN=SLC38A1 PE=1 SV=1	10	7	6	3747.7	2882.1	2165.3	0.769032	0.577768
O14828	Secretory carrier-associated membrane protein 3 OS=Homo sapiens (Human) OX=9606 GN=SCAMP3 PE=1 SV=3	27	7	6	1816.1	1471.5	1214	0.810253	0.668465
Q09161	Nuclear cap-binding protein subunit 1 OS=Homo sapiens (Human) OX=9606 GN=NCBP1 PE=1 SV=1	8	7	6	1125.2	929.2	808.9	0.825809	0.718894
P08174	Complement decay-accelerating factor OS=Homo sapiens (Human) OX=9606 GN=CD55 PE=1 SV=4	16	7	6	3168.2	1650.4	2341.6	0.520927	0.739095
O43493	Trans-Golgi network integral membrane protein 2 OS=Homo sapiens (Human) OX=9606 GN=TGOLN2 PE=1 SV=4	14	7	6	1363.1	1428.6	1120	1.04805	0.821657
Q13505	Metaxin-1 OS=Homo sapiens (Human) OX=9606 GN=MTX1 PE=1 SV=3	16	7	6	1010.3	968.2	869.6	0.958329	0.860734
Q9NZQ3	NCK-interacting protein with SH3 domain OS=Homo sapiens (Human) OX=9606 GN=NCKIPSD PE=1 SV=1	10	7	6	904.4	983.2	811.7	1.08713	0.897501
Q15165	Serum paraoxonase/arylesterase 2 OS=Homo sapiens (Human) OX=9606 GN=PON2 PE=1 SV=4	23	7	6	1036.5	862.6	995.3	0.832224	0.960251
Q9H0U3	Magnesium transporter protein 1 OS=Homo sapiens (Human) OX=9606 GN=MAGT1 PE=1 SV=1	14	7	6	1509.8	1203	1455.5	0.796794	0.964035
Q96S52	GPI transamidase component PIG-S OS=Homo sapiens (Human) OX=9606 GN=PIGS PE=1 SV=3	12	7	6	1022.7	922	1007	0.901535	0.984648
Q9UMY1	Nucleolar protein 7 OS=Homo sapiens (Human) OX=9606 GN=NOL7 PE=1 SV=2	22	7	6	1813.6	1852.3	1787	1.02134	0.985333
O75367	Core histone macro-H2A.1 OS=Homo sapiens (Human) OX=9606 GN=MACROH2A1 PE=1 SV=4	21	7	6	1907.2	1649.9	1890.5	0.86509	0.991244
Q03519	Antigen peptide transporter 2 OS=Homo sapiens (Human) OX=9606 GN=TAP2 PE=1 SV=1	8	7	6	1032.2	873.7	1024.9	0.846444	0.992928
P42356	Phosphatidylinositol 4-kinase alpha OS=Homo sapiens (Human) OX=9606 GN=PI4KA PE=1 SV=4	5	7	6	184.7	143	188.4	0.774228	1.02003
Q9H0H5	Rac GTPase-activating protein 1 OS=Homo sapiens (Human) OX=9606 GN=RACGAP1 PE=1 SV=1	8	7	6	1264.8	1316.5	1308.8	1.04088	1.03479
P35658	Nuclear pore complex protein Nup214 OS=Homo sapiens (Human) OX=9606 GN=NUP214 PE=1 SV=2	3	7	6	1111	971	1175.4	0.873987	1.05797
Q86SF2	N-acetylgalactosaminyltransferase 7 OS=Homo sapiens (Human) OX=9606 GN=GALNT7 PE=1 SV=1	9	7	6	1135.6	1061.8	1247.3	0.935012	1.09836
P62753	40S ribosomal protein S6 OS=Homo sapiens (Human) OX=9606 GN=RPS6 PE=1 SV=1	26	7	6	1229.2	1428.2	1382	1.16189	1.12431
O94875	Sorbin and SH3 domain-containing protein 2 OS=Homo sapiens (Human) OX=9606 GN=SORBS2 PE=1 SV=3	6	7	6	1136.5	1415.1	1305.5	1.24514	1.1487
Q6P2E9	Enhancer of mRNA-decapping protein 4 OS=Homo sapiens (Human) OX=9606 GN=EDC4 PE=1 SV=1	6	7	6	668.1	519.5	805.6	0.777578	1.20581
Q9P032	NADH dehydrogenase [ubiquinone] 1 alpha subcomplex assembly factor 4 OS=Homo sapiens (Human) OX=9606 GN=NDUFAF4 PE=1 SV=1	30	7	6	1481.2	1590	1843.6	1.07345	1.24467
Q9Y6E2	Basic leucine zipper and W2 domain-containing protein 2 OS=Homo sapiens (Human) OX=9606 GN=BZW2 PE=1 SV=1	11	7	6	1221.7	1246.7	1533.1	1.02046	1.25489
Q92575	UBX domain-containing protein 4 OS=Homo sapiens (Human) OX=9606 GN=UBXN4 PE=1 SV=2	22	7	6	990.3	1061.2	1290	1.07159	1.30264
Q15459	Splicing factor 3A subunit 1 OS=Homo sapiens (Human) OX=9606 GN=SF3A1 PE=1 SV=1	9	7	6	596.5	640.1	790.8	1.07309	1.32573
Q8NEY8	Periphilin-1 OS=Homo sapiens (Human) OX=9606 GN=PPHLN1 PE=1 SV=2	11	7	6	1027.8	1322.5	1373.4	1.28673	1.33625
Q13200	26S proteasome non-ATPase regulatory subunit 2 OS=Homo sapiens (Human) OX=9606 GN=PSMD2 PE=1 SV=3	7	7	6	946.6	815.8	1330.8	0.861821	1.40587
Q96BW9	Phosphatidate cytidylyltransferase, mitochondrial OS=Homo sapiens (Human) OX=9606 GN=TAMM41 PE=1 SV=2	17	7	6	771.3	899.9	1096.7	1.16673	1.42189
Q12904	Aminoacyl tRNA synthase complex-interacting multifunctional protein 1 OS=Homo sapiens (Human) OX=9606 GN=AIMP1 PE=1 SV=2	20	7	6	1484.5	1093.7	2139.3	0.736746	1.44109
P0CW18	Serine protease 56 OS=Homo sapiens (Human) OX=9606 GN=PRSS56 PE=1 SV=1	15	7	6	511.4	880.6	752.9	1.72194	1.47223
Q14671	Pumilio homolog 1 OS=Homo sapiens (Human) OX=9606 GN=PUM1 PE=1 SV=3	5	7	6	853.3	791	1444.2	0.926989	1.69249
P35250	Replication factor C subunit 2 OS=Homo sapiens (Human) OX=9606 GN=RFC2 PE=1 SV=3	21	7	6	904.2	793.8	1548.4	0.877903	1.71245
Q9Y2R4	Probable ATP-dependent RNA helicase DDX52 OS=Homo sapiens (Human) OX=9606 GN=DDX52 PE=1 SV=3	12	7	6	1069.2	1095	1976.6	1.02413	1.84867
P40937	Replication factor C subunit 5 OS=Homo sapiens (Human) OX=9606 GN=RFC5 PE=1 SV=1	21	7	6	696.1	650.1	1291.1	0.933918	1.85476
Q7Z7E8	Ubiquitin-conjugating enzyme E2 Q1 OS=Homo sapiens (Human) OX=9606 GN=UBE2Q1 PE=1 SV=1	15	7	6	784.2	724.4	1512.6	0.923744	1.92884
Q15029	116 kDa U5 small nuclear ribonucleoprotein component OS=Homo sapiens (Human) OX=9606 GN=EFTUD2 PE=1 SV=1	11	7	6	293.6	242.5	599.9	0.825954	2.04326
Q9UNQ2	Probable dimethyladenosine transferase OS=Homo sapiens (Human) OX=9606 GN=DIMT1 PE=1 SV=1	23	7	6	686.5	767.3	1439.3	1.1177	2.09658
Q99614	Tetratricopeptide repeat protein 1 OS=Homo sapiens (Human) OX=9606 GN=TTC1 PE=1 SV=1	26	7	6	784.6	1110.7	1900.7	1.41563	2.42251
P25685	DnaJ homolog subfamily B member 1 OS=Homo sapiens (Human) OX=9606 GN=DNAJB1 PE=1 SV=4	21	7	6	503.3	605.7	1228.2	1.20346	2.44029
Q9P2B2	Prostaglandin F2 receptor negative regulator OS=Homo sapiens (Human) OX=9606 GN=PTGFRN PE=1 SV=2	7	7	7	1851.2	1399.9	1223.4	0.756212	0.660869
Q9UHN6	Cell surface hyaluronidase OS=Homo sapiens (Human) OX=9606 GN=CEMIP2 PE=1 SV=1	5	7	7	1326.6	1025.3	1080.4	0.772878	0.814413
P05455	Lupus La protein OS=Homo sapiens (Human) OX=9606 GN=SSB PE=1 SV=2	18	7	7	1087.6	1126	964.1	1.03531	0.886447
Q8N5K1	CDGSH iron-sulfur domain-containing protein 2 OS=Homo sapiens (Human) OX=9606 GN=CISD2 PE=1 SV=1	53	7	7	1679.8	1321.2	1512.3	0.786522	0.900286
Q5SRE5	Nucleoporin NUP188 homolog OS=Homo sapiens (Human) OX=9606 GN=NUP188 PE=1 SV=1	5	7	7	1703.2	1283.1	1559.5	0.753347	0.915629
Q9NZ32	Actin-related protein 10 OS=Homo sapiens (Human) OX=9606 GN=ACTR10 PE=1 SV=1	23	7	7	1351.8	1329.7	1252.4	0.983651	0.926468
Q15833	Syntaxin-binding protein 2 OS=Homo sapiens (Human) OX=9606 GN=STXBP2 PE=1 SV=2	13	7	7	1655.3	1801.3	1555.9	1.0882	0.93995
Q9Y2U8	Inner nuclear membrane protein Man1 OS=Homo sapiens (Human) OX=9606 GN=LEMD3 PE=1 SV=2	9	7	7	747.8	701.9	717.9	0.93862	0.960016
Q9NRG9	Aladin OS=Homo sapiens (Human) OX=9606 GN=AAAS PE=1 SV=1	18	7	7	819.3	703.8	788.4	0.859026	0.962285
P30041	Peroxiredoxin-6 OS=Homo sapiens (Human) OX=9606 GN=PRDX6 PE=1 SV=3	35	7	7	1241.1	1466.8	1203.5	1.18185	0.969704
Q9Y2D5	A-kinase anchor protein 2 OS=Homo sapiens (Human) OX=9606 GN=AKAP2 PE=1 SV=3	11	7	7	764.3	978.3	764.6	1.27999	1.00039
Q96CU9	FAD-dependent oxidoreductase domain-containing protein 1 OS=Homo sapiens (Human) OX=9606 GN=FOXRED1 PE=1 SV=2	18	7	7	1296.3	1373.5	1299.8	1.05955	1.0027
P08758	Annexin A5 OS=Homo sapiens (Human) OX=9606 GN=ANXA5 PE=1 SV=2	27	7	7	1584.1	2197.4	1687.4	1.38716	1.06521
P29401	Transketolase OS=Homo sapiens (Human) OX=9606 GN=TKT PE=1 SV=3	13	7	7	988.9	1170.1	1101.6	1.18323	1.11397
Q96PC5	Melanoma inhibitory activity protein 2 OS=Homo sapiens (Human) OX=9606 GN=MIA2 PE=1 SV=4	6	7	7	586.7	474.8	658.5	0.809272	1.12238
O43143	Pre-mRNA-splicing factor ATP-dependent RNA helicase DHX15 OS=Homo sapiens (Human) OX=9606 GN=DHX15 PE=1 SV=2	10	7	7	867.5	789.6	975.5	0.910202	1.1245
P23284	Peptidyl-prolyl cis-trans isomerase B OS=Homo sapiens (Human) OX=9606 GN=PPIB PE=1 SV=2	30	7	7	1474.6	2144.1	1681.7	1.45402	1.14044
Q8NHH9	Atlastin-2 OS=Homo sapiens (Human) OX=9606 GN=ATL2 PE=1 SV=2	12	7	7	1002.4	964.9	1146.4	0.96259	1.14366
P23528	Cofilin-1 OS=Homo sapiens (Human) OX=9606 GN=CFL1 PE=1 SV=3	42	7	7	1561.9	2229.3	1808.2	1.4273	1.15769
Q86YS7	C2 domain-containing protein 5 OS=Homo sapiens (Human) OX=9606 GN=C2CD5 PE=1 SV=1	10	7	7	583.4	811.4	704.1	1.39081	1.20689
Q8NF37	Lysophosphatidylcholine acyltransferase 1 OS=Homo sapiens (Human) OX=9606 GN=LPCAT1 PE=1 SV=2	12	7	7	1581.3	1509.8	1918.7	0.954784	1.21337
O60763	General vesicular transport factor p115 OS=Homo sapiens (Human) OX=9606 GN=USO1 PE=1 SV=2	10	7	7	815.8	689.4	993.3	0.84506	1.21758
Q9UKG1	DCC-interacting protein 13-alpha OS=Homo sapiens (Human) OX=9606 GN=APPL1 PE=1 SV=1	16	7	7	679.6	581.9	847.3	0.856239	1.24676
Q96JB5	CDK5 regulatory subunit-associated protein 3 OS=Homo sapiens (Human) OX=9606 GN=CDK5RAP3 PE=1 SV=2	14	7	7	1010	938	1350.1	0.928713	1.33673
Q9BZF1	Oxysterol-binding protein-related protein 8 OS=Homo sapiens (Human) OX=9606 GN=OSBPL8 PE=1 SV=3	11	7	7	543	449.4	739.5	0.827624	1.36188
P56192	Methionine--tRNA ligase, cytoplasmic OS=Homo sapiens (Human) OX=9606 GN=MARS1 PE=1 SV=2	9	7	7	1303	1024.1	1801.2	0.785955	1.38235
Q9NZN8	CCR4-NOT transcription complex subunit 2 OS=Homo sapiens (Human) OX=9606 GN=CNOT2 PE=1 SV=1	19	7	7	610.5	652.8	863.5	1.06929	1.41441
Q9NWH9	SAFB-like transcription modulator OS=Homo sapiens (Human) OX=9606 GN=SLTM PE=1 SV=2	7	7	7	831.3	1945.4	1180.7	2.34019	1.42031
Q9NPF5	DNA methyltransferase 1-associated protein 1 OS=Homo sapiens (Human) OX=9606 GN=DMAP1 PE=1 SV=1	24	7	7	825.9	850.1	1225.6	1.0293	1.48396
O96019	Actin-like protein 6A OS=Homo sapiens (Human) OX=9606 GN=ACTL6A PE=1 SV=1	25	7	7	529.6	518.2	788.8	0.978474	1.48943
P42285	Exosome RNA helicase MTR4 OS=Homo sapiens (Human) OX=9606 GN=MTREX PE=1 SV=3	7	7	7	921.8	731.2	1439.2	0.793231	1.56129
Q07960	Rho GTPase-activating protein 1 OS=Homo sapiens (Human) OX=9606 GN=ARHGAP1 PE=1 SV=1	18	7	7	966.3	932.1	1516.4	0.964607	1.56928
Q9P2J5	Leucine--tRNA ligase, cytoplasmic OS=Homo sapiens (Human) OX=9606 GN=LARS1 PE=1 SV=2	7	7	7	807.4	589.7	1267.8	0.730369	1.57023
O60341	Lysine-specific histone demethylase 1A OS=Homo sapiens (Human) OX=9606 GN=KDM1A PE=1 SV=2	8	7	7	1158.2	1506	1935.9	1.30029	1.67147
O00743	Serine/threonine-protein phosphatase 6 catalytic subunit OS=Homo sapiens (Human) OX=9606 GN=PPP6C PE=1 SV=1	20	7	7	785.7	829.2	1327.1	1.05536	1.68907
P13674	Prolyl 4-hydroxylase subunit alpha-1 OS=Homo sapiens (Human) OX=9606 GN=P4HA1 PE=1 SV=2	15	7	7	1144	1418.1	2089.8	1.2396	1.82675
Q14690	Protein RRP5 homolog OS=Homo sapiens (Human) OX=9606 GN=PDCD11 PE=1 SV=3	5	7	7	586.9	389.8	1157.1	0.664168	1.97155
Q5VT52	Regulation of nuclear pre-mRNA domain-containing protein 2 OS=Homo sapiens (Human) OX=9606 GN=RPRD2 PE=1 SV=1	6	7	7	236.3	252.9	467.7	1.07025	1.97926
Q15836	Vesicle-associated membrane protein 3 OS=Homo sapiens (Human) OX=9606 GN=VAMP3 PE=1 SV=3	40	6	1	130.9	102	95.1	0.779221	0.726509
Q6ZN28	Metastasis-associated in colon cancer protein 1 OS=Homo sapiens (Human) OX=9606 GN=MACC1 PE=1 SV=2	1	6	1	1775.4	1792.8	1526.8	1.0098	0.859975
P84085	ADP-ribosylation factor 5 OS=Homo sapiens (Human) OX=9606 GN=ARF5 PE=1 SV=2	28	6	1	176.2	193.8	202.8	1.09989	1.15096
P63027	Vesicle-associated membrane protein 2 OS=Homo sapiens (Human) OX=9606 GN=VAMP2 PE=1 SV=3	34	6	1	101.2	120.3	117.1	1.18874	1.15711
Q8WVM7	Cohesin subunit SA-1 OS=Homo sapiens (Human) OX=9606 GN=STAG1 PE=1 SV=3	3	6	1	90.8	91.8	120.8	1.01101	1.3304
P01857	Immunoglobulin heavy constant gamma 1 OS=Homo sapiens (Human) OX=9606 GN=IGHG1 PE=1 SV=1	5	6	2	3342.3	2261	1266.9	0.67648	0.37905
P42025	Beta-centractin OS=Homo sapiens (Human) OX=9606 GN=ACTR1B PE=1 SV=1	13	6	2	378.2	250.7	200.1	0.662877	0.529085
Q96FF7	Uncharacterized protein MISP3 OS=Homo sapiens (Human) OX=9606 GN=MISP3 PE=2 SV=4	7	6	2	1142.9	1395.4	1187.2	1.22093	1.03876
Q8N5M9	Protein jagunal homolog 1 OS=Homo sapiens (Human) OX=9606 GN=JAGN1 PE=1 SV=1	13	6	2	568.9	477.5	602.3	0.839339	1.05871
Q71UI9	Histone H2A.V OS=Homo sapiens (Human) OX=9606 GN=H2AZ2 PE=1 SV=3	26	6	2	796.6	848.6	932	1.06528	1.16997
P51531	Probable global transcription activator SNF2L2 OS=Homo sapiens (Human) OX=9606 GN=SMARCA2 PE=1 SV=2	3	6	2	123.9	100	156.5	0.807103	1.26312
Q9Y6D6	Brefeldin A-inhibited guanine nucleotide-exchange protein 1 OS=Homo sapiens (Human) OX=9606 GN=ARFGEF1 PE=1 SV=2	3	6	2	100.3	85.2	177.1	0.849452	1.7657
P62745	Rho-related GTP-binding protein RhoB OS=Homo sapiens (Human) OX=9606 GN=RHOB PE=1 SV=1	31	6	3	982.8	706.9	602	0.719271	0.612536
P43353	Aldehyde dehydrogenase family 3 member B1 OS=Homo sapiens (Human) OX=9606 GN=ALDH3B1 PE=1 SV=1	10	6	3	667.9	601.2	564.5	0.900135	0.845186
O95758	Polypyrimidine tract-binding protein 3 OS=Homo sapiens (Human) OX=9606 GN=PTBP3 PE=1 SV=2	15	6	3	156.1	143.1	143.7	0.91672	0.920564
Q9HB40	Retinoid-inducible serine carboxypeptidase OS=Homo sapiens (Human) OX=9606 GN=SCPEP1 PE=1 SV=1	5	6	3	1492.9	1606.2	1500.5	1.07589	1.00509
P60903	Protein S100-A10 OS=Homo sapiens (Human) OX=9606 GN=S100A10 PE=1 SV=2	18	6	3	1248.3	2074.5	1850.6	1.66186	1.4825
P51965	Ubiquitin-conjugating enzyme E2 E1 OS=Homo sapiens (Human) OX=9606 GN=UBE2E1 PE=1 SV=1	32	6	3	447.7	432.1	729.7	0.965155	1.62989
Q68CZ2	Tensin-3 OS=Homo sapiens (Human) OX=9606 GN=TNS3 PE=1 SV=2	4	6	3	233	285	714	1.22318	3.06438
Q16563	Synaptophysin-like protein 1 OS=Homo sapiens (Human) OX=9606 GN=SYPL1 PE=1 SV=1	22	6	4	1954.3	1199.8	964.5	0.613928	0.493527
Q5ZPR3	CD276 antigen OS=Homo sapiens (Human) OX=9606 GN=CD276 PE=1 SV=1	11	6	4	1298	1021.9	928.6	0.787288	0.715408
P10620	Microsomal glutathione S-transferase 1 OS=Homo sapiens (Human) OX=9606 GN=MGST1 PE=1 SV=1	30	6	4	1790.5	1275.8	1331.2	0.712538	0.743479
Q9NXE4	Sphingomyelin phosphodiesterase 4 OS=Homo sapiens (Human) OX=9606 GN=SMPD4 PE=1 SV=3	6	6	4	393	344.6	295.1	0.876845	0.750891
Q969Z3	Mitochondrial amidoxime reducing component 2 OS=Homo sapiens (Human) OX=9606 GN=MTARC2 PE=1 SV=1	15	6	4	668.7	488.9	565.2	0.73112	0.845222
P98194	Calcium-transporting ATPase type 2C member 1 OS=Homo sapiens (Human) OX=9606 GN=ATP2C1 PE=1 SV=3	6	6	4	640.1	494.8	542.8	0.773004	0.847993
Q6RW13	Type-1 angiotensin II receptor-associated protein OS=Homo sapiens (Human) OX=9606 GN=AGTRAP PE=1 SV=1	35	6	4	640.1	621.1	548	0.970317	0.856116
O43674	NADH dehydrogenase [ubiquinone] 1 beta subcomplex subunit 5, mitochondrial OS=Homo sapiens (Human) OX=9606 GN=NDUFB5 PE=1 SV=1	21	6	4	1575.7	1441.1	1397.7	0.914578	0.887034
Q99459	Cell division cycle 5-like protein OS=Homo sapiens (Human) OX=9606 GN=CDC5L PE=1 SV=2	6	6	4	406.9	399.9	369.7	0.982797	0.908577
Q9UHA4	Ragulator complex protein LAMTOR3 OS=Homo sapiens (Human) OX=9606 GN=LAMTOR3 PE=1 SV=1	48	6	4	1037.9	1561.8	1030.7	1.50477	0.993063
P43307	Translocon-associated protein subunit alpha OS=Homo sapiens (Human) OX=9606 GN=SSR1 PE=1 SV=3	21	6	4	1053.8	755.5	1080.7	0.716929	1.02553
Q5XKP0	MICOS complex subunit MIC13 OS=Homo sapiens (Human) OX=9606 GN=MICOS13 PE=1 SV=1	58	6	4	1264.8	1151.5	1298	0.910421	1.02625
O60831	PRA1 family protein 2 OS=Homo sapiens (Human) OX=9606 GN=PRAF2 PE=1 SV=1	26	6	4	1099.9	957.7	1185.3	0.870716	1.07764
Q9Y3B4	Splicing factor 3B subunit 6 OS=Homo sapiens (Human) OX=9606 GN=SF3B6 PE=1 SV=1	34	6	4	1046.4	789.3	1143.2	0.7543	1.09251
Q96GD4	Aurora kinase B OS=Homo sapiens (Human) OX=9606 GN=AURKB PE=1 SV=3	12	6	4	1061.6	1453.9	1162.6	1.36954	1.09514
Q5HYI8	Rab-like protein 3 OS=Homo sapiens (Human) OX=9606 GN=RABL3 PE=1 SV=1	25	6	4	537.2	645.4	604.9	1.20141	1.12602
P37802	Transgelin-2 OS=Homo sapiens (Human) OX=9606 GN=TAGLN2 PE=1 SV=3	31	6	4	454.6	667	551.1	1.46722	1.21227
P25398	40S ribosomal protein S12 OS=Homo sapiens (Human) OX=9606 GN=RPS12 PE=1 SV=3	39	6	4	1151.6	1516.1	1403.6	1.31652	1.21883
P62917	60S ribosomal protein L8 OS=Homo sapiens (Human) OX=9606 GN=RPL8 PE=1 SV=2	14	6	4	1652.3	1660.7	2024.5	1.00508	1.22526
P00441	Superoxide dismutase [Cu-Zn] OS=Homo sapiens (Human) OX=9606 GN=SOD1 PE=1 SV=2	23	6	4	1017.5	1536.3	1287.1	1.50988	1.26496
P62241	40S ribosomal protein S8 OS=Homo sapiens (Human) OX=9606 GN=RPS8 PE=1 SV=2	23	6	4	1077.6	1283.4	1369.9	1.19098	1.27125
P61927	60S ribosomal protein L37 OS=Homo sapiens (Human) OX=9606 GN=RPL37 PE=1 SV=2	31	6	4	1821.4	2435.1	2397	1.33694	1.31602
Q9Y678	Coatomer subunit gamma-1 OS=Homo sapiens (Human) OX=9606 GN=COPG1 PE=1 SV=1	7	6	4	568.4	485.9	785.6	0.854856	1.38213
P10606	Cytochrome c oxidase subunit 5B, mitochondrial OS=Homo sapiens (Human) OX=9606 GN=COX5B PE=1 SV=2	29	6	4	1386.8	1705.9	1960.8	1.2301	1.4139
P19388	DNA-directed RNA polymerases I, II, and III subunit RPABC1 OS=Homo sapiens (Human) OX=9606 GN=POLR2E PE=1 SV=4	23	6	4	620.8	576.6	881.9	0.928802	1.42059
Q93050	V-type proton ATPase 116 kDa subunit a1 OS=Homo sapiens (Human) OX=9606 GN=ATP6V0A1 PE=1 SV=3	7	6	5	858.8	794	604.7	0.924546	0.704122
P16070	CD44 antigen OS=Homo sapiens (Human) OX=9606 GN=CD44 PE=1 SV=3	8	6	5	1255.2	907.1	910.9	0.722674	0.725701
Q8TB61	Adenosine 3'-phospho 5'-phosphosulfate transporter 1 OS=Homo sapiens (Human) OX=9606 GN=SLC35B2 PE=1 SV=1	13	6	5	995.2	762.7	808	0.766379	0.811897
P22626	Heterogeneous nuclear ribonucleoproteins A2/B1 OS=Homo sapiens (Human) OX=9606 GN=HNRNPA2B1 PE=1 SV=2	16	6	5	1332.5	1150.4	1087.8	0.86334	0.81636
O00592	Podocalyxin OS=Homo sapiens (Human) OX=9606 GN=PODXL PE=1 SV=2	10	6	5	1854.9	1508.7	1528.5	0.813359	0.824034
Q7KZN9	Cytochrome c oxidase assembly protein COX15 homolog OS=Homo sapiens (Human) OX=9606 GN=COX15 PE=1 SV=1	13	6	5	1859	1598.8	1590.7	0.860032	0.855675
Q96TC7	Regulator of microtubule dynamics protein 3 OS=Homo sapiens (Human) OX=9606 GN=RMDN3 PE=1 SV=2	9	6	5	1101.5	806.8	979.7	0.732456	0.889424
O95249	Golgi SNAP receptor complex member 1 OS=Homo sapiens (Human) OX=9606 GN=GOSR1 PE=1 SV=1	19	6	5	763.4	667.8	683.4	0.874771	0.895206
Q9Y282	Endoplasmic reticulum-Golgi intermediate compartment protein 3 OS=Homo sapiens (Human) OX=9606 GN=ERGIC3 PE=1 SV=1	11	6	5	1459.9	1297.2	1339.6	0.888554	0.917597
Q9BVL2	Nucleoporin p58/p45 OS=Homo sapiens (Human) OX=9606 GN=NUP58 PE=1 SV=1	8	6	5	871.8	911.3	827.9	1.04531	0.949644
Q9H3K2	Growth hormone-inducible transmembrane protein OS=Homo sapiens (Human) OX=9606 GN=GHITM PE=1 SV=2	15	6	5	1805.8	1174.6	1725.6	0.65046	0.955588
Q9UBM7	7-dehydrocholesterol reductase OS=Homo sapiens (Human) OX=9606 GN=DHCR7 PE=1 SV=1	12	6	5	1010.8	838.7	988.6	0.829739	0.978037
O95470	Sphingosine-1-phosphate lyase 1 OS=Homo sapiens (Human) OX=9606 GN=SGPL1 PE=1 SV=3	9	6	5	1277.2	1066.7	1340.4	0.835186	1.04948
O43402	ER membrane protein complex subunit 8 OS=Homo sapiens (Human) OX=9606 GN=EMC8 PE=1 SV=1	28	6	5	1085.7	1170	1144.2	1.07765	1.05388
O43169	Cytochrome b5 type B OS=Homo sapiens (Human) OX=9606 GN=CYB5B PE=1 SV=3	54	6	5	919.2	754.4	973	0.820714	1.05853
Q8WVX9	Fatty acyl-CoA reductase 1 OS=Homo sapiens (Human) OX=9606 GN=FAR1 PE=1 SV=1	13	6	5	536	493.3	578.2	0.920336	1.07873
P62263	40S ribosomal protein S14 OS=Homo sapiens (Human) OX=9606 GN=RPS14 PE=1 SV=3	36	6	5	612	836.1	716.8	1.36618	1.17124
Q13895	Bystin OS=Homo sapiens (Human) OX=9606 GN=BYSL PE=1 SV=3	11	6	5	1267.4	1368.6	1627.6	1.07985	1.2842
Q13155	Aminoacyl tRNA synthase complex-interacting multifunctional protein 2 OS=Homo sapiens (Human) OX=9606 GN=AIMP2 PE=1 SV=2	27	6	5	1467.6	1214.1	1956.1	0.827269	1.33286
Q86U38	Nucleolar protein 9 OS=Homo sapiens (Human) OX=9606 GN=NOP9 PE=1 SV=1	9	6	5	285.3	335.2	413	1.1749	1.4476
Q9Y3P9	Rab GTPase-activating protein 1 OS=Homo sapiens (Human) OX=9606 GN=RABGAP1 PE=1 SV=3	5	6	5	470.2	383.4	686.3	0.815398	1.45959
O43681	ATPase GET3 OS=Homo sapiens (Human) OX=9606 GN=GET3 PE=1 SV=2	16	6	5	876.4	970.1	1301.1	1.10691	1.4846
Q92922	SWI/SNF complex subunit SMARCC1 OS=Homo sapiens (Human) OX=9606 GN=SMARCC1 PE=1 SV=3	6	6	5	603.6	559	953.2	0.92611	1.57919
Q8TC07	TBC1 domain family member 15 OS=Homo sapiens (Human) OX=9606 GN=TBC1D15 PE=1 SV=2	7	6	5	1140.9	1116.6	1849.4	0.978701	1.621
Q7L2H7	Eukaryotic translation initiation factor 3 subunit M OS=Homo sapiens (Human) OX=9606 GN=EIF3M PE=1 SV=1	18	6	5	801.8	729.2	1432.1	0.909454	1.78611
P61221	ATP-binding cassette sub-family E member 1 OS=Homo sapiens (Human) OX=9606 GN=ABCE1 PE=1 SV=1	9	6	5	1155.3	1535.4	2111.8	1.32901	1.82792
P11441	Ubiquitin-like protein 4A OS=Homo sapiens (Human) OX=9606 GN=UBL4A PE=1 SV=1	34	6	5	1021.6	1105.6	1972.5	1.08222	1.93079
Q99439	Calponin-2 OS=Homo sapiens (Human) OX=9606 GN=CNN2 PE=1 SV=4	19	6	5	1015.4	1033.1	2056.3	1.01743	2.02511
P30876	DNA-directed RNA polymerase II subunit RPB2 OS=Homo sapiens (Human) OX=9606 GN=POLR2B PE=1 SV=1	5	6	5	768.9	622.8	1664	0.809988	2.16413
Q9NZB2	Constitutive coactivator of PPAR-gamma-like protein 1 OS=Homo sapiens (Human) OX=9606 GN=FAM120A PE=1 SV=2	5	6	5	486.3	508.4	1077	1.04545	2.21468
Q9UDY4	DnaJ homolog subfamily B member 4 OS=Homo sapiens (Human) OX=9606 GN=DNAJB4 PE=1 SV=1	21	6	5	309.4	463.7	1010.5	1.49871	3.266
Q9Y512	Sorting and assembly machinery component 50 homolog OS=Homo sapiens (Human) OX=9606 GN=SAMM50 PE=1 SV=3	16	6	6	1281.6	665.3	764	0.519117	0.59613
Q658P3	Metalloreductase STEAP3 OS=Homo sapiens (Human) OX=9606 GN=STEAP3 PE=1 SV=2	13	6	6	1885.9	1479	1132.5	0.784241	0.600509
Q9Y4F1	FERM, ARHGEF and pleckstrin domain-containing protein 1 OS=Homo sapiens (Human) OX=9606 GN=FARP1 PE=1 SV=1	7	6	6	919.7	824	701.2	0.895944	0.762423
Q9NV96	Cell cycle control protein 50A OS=Homo sapiens (Human) OX=9606 GN=TMEM30A PE=1 SV=1	22	6	6	1070.7	1143.7	842.5	1.06818	0.786868
Q15599	Na(+)/H(+) exchange regulatory cofactor NHE-RF2 OS=Homo sapiens (Human) OX=9606 GN=SLC9A3R2 PE=1 SV=2	23	6	6	819.9	964.3	712.7	1.17612	0.869252
O00165	HCLS1-associated protein X-1 OS=Homo sapiens (Human) OX=9606 GN=HAX1 PE=1 SV=2	27	6	6	1034	794.4	949.6	0.768279	0.918375
Q6ZXV5	Protein O-mannosyl-transferase TMTC3 OS=Homo sapiens (Human) OX=9606 GN=TMTC3 PE=1 SV=2	6	6	6	1754.7	1375.3	1691.2	0.783781	0.963811
O75431	Metaxin-2 OS=Homo sapiens (Human) OX=9606 GN=MTX2 PE=1 SV=1	25	6	6	494.7	518.1	492.1	1.0473	0.994744
Q02127	Dihydroorotate dehydrogenase (quinone), mitochondrial OS=Homo sapiens (Human) OX=9606 GN=DHODH PE=1 SV=3	20	6	6	847.2	783.8	847.7	0.925165	1.00059
Q9P0K7	Ankycorbin OS=Homo sapiens (Human) OX=9606 GN=RAI14 PE=1 SV=2	6	6	6	712.4	864.5	723.9	1.2135	1.01614
Q5BKZ1	DBIRD complex subunit ZNF326 OS=Homo sapiens (Human) OX=9606 GN=ZNF326 PE=1 SV=2	13	6	6	829.1	968.6	845	1.16825	1.01918
O43747	AP-1 complex subunit gamma-1 OS=Homo sapiens (Human) OX=9606 GN=AP1G1 PE=1 SV=5	6	6	6	1235.6	1361.9	1309.2	1.10222	1.05957
Q15392	Delta(24)-sterol reductase OS=Homo sapiens (Human) OX=9606 GN=DHCR24 PE=1 SV=2	13	6	6	1006.2	1006.4	1126.5	1.0002	1.11956
Q8TEX9	Importin-4 OS=Homo sapiens (Human) OX=9606 GN=IPO4 PE=1 SV=2	6	6	6	572.4	542.2	662.9	0.94724	1.15811
P14866	Heterogeneous nuclear ribonucleoprotein L OS=Homo sapiens (Human) OX=9606 GN=HNRNPL PE=1 SV=2	12	6	6	806	754	1001.7	0.935484	1.2428
Q9Y6N5	Sulfide:quinone oxidoreductase, mitochondrial OS=Homo sapiens (Human) OX=9606 GN=SQOR PE=1 SV=1	13	6	6	1126.2	1094.9	1430.8	0.972207	1.27047
P83436	Conserved oligomeric Golgi complex subunit 7 OS=Homo sapiens (Human) OX=9606 GN=COG7 PE=1 SV=1	10	6	6	1060	1001.1	1347.7	0.944434	1.27142
Q7Z434	Mitochondrial antiviral-signaling protein OS=Homo sapiens (Human) OX=9606 GN=MAVS PE=1 SV=2	16	6	6	578.2	476.8	782	0.824628	1.35247
O15042	U2 snRNP-associated SURP motif-containing protein OS=Homo sapiens (Human) OX=9606 GN=U2SURP PE=1 SV=2	6	6	6	1164	1046.1	1639.9	0.898711	1.40885
Q96I24	Far upstream element-binding protein 3 OS=Homo sapiens (Human) OX=9606 GN=FUBP3 PE=1 SV=2	12	6	6	791.2	874.5	1132.4	1.10528	1.43124
O15357	Phosphatidylinositol 3,4,5-trisphosphate 5-phosphatase 2 OS=Homo sapiens (Human) OX=9606 GN=INPPL1 PE=1 SV=2	5	6	6	788.3	663.9	1214.7	0.842192	1.54091
O75165	DnaJ homolog subfamily C member 13 OS=Homo sapiens (Human) OX=9606 GN=DNAJC13 PE=1 SV=5	4	6	6	441.8	330.3	754.3	0.747623	1.70733
Q5H9R7	Serine/threonine-protein phosphatase 6 regulatory subunit 3 OS=Homo sapiens (Human) OX=9606 GN=PPP6R3 PE=1 SV=2	8	6	6	751.7	596.4	1419.2	0.793402	1.88799
Q8IWZ3	Ankyrin repeat and KH domain-containing protein 1 OS=Homo sapiens (Human) OX=9606 GN=ANKHD1 PE=1 SV=1	2	6	6	689.7	737.9	1316.9	1.06989	1.90938
Q9Y5Q9	General transcription factor 3C polypeptide 3 OS=Homo sapiens (Human) OX=9606 GN=GTF3C3 PE=1 SV=1	10	6	6	306.1	282.2	610.3	0.921921	1.99379
P35251	Replication factor C subunit 1 OS=Homo sapiens (Human) OX=9606 GN=RFC1 PE=1 SV=4	6	6	6	635.7	539.1	1353.2	0.848042	2.12868
Q92541	RNA polymerase-associated protein RTF1 homolog OS=Homo sapiens (Human) OX=9606 GN=RTF1 PE=1 SV=4	8	6	6	775.1	735.8	2043.7	0.949297	2.63669
P11234	Ras-related protein Ral-B OS=Homo sapiens (Human) OX=9606 GN=RALB PE=1 SV=1	25	5	1	136.1	103.4	91.7	0.759735	0.673769
P78352	Disks large homolog 4 OS=Homo sapiens (Human) OX=9606 GN=DLG4 PE=1 SV=3	7	5	1	333.1	393.8	250.5	1.18223	0.752026
Q00266	S-adenosylmethionine synthase isoform type-1 OS=Homo sapiens (Human) OX=9606 GN=MAT1A PE=1 SV=2	2	5	1	1285.3	1337	974.5	1.04022	0.758189
O15533	Tapasin OS=Homo sapiens (Human) OX=9606 GN=TAPBP PE=1 SV=1	2	5	1	124.3	102.8	108.2	0.827031	0.870475
P15884	Transcription factor 4 OS=Homo sapiens (Human) OX=9606 GN=TCF4 PE=1 SV=3	4	5	1	325.1	556.2	471.1	1.71086	1.44909
Q9BTC8	Metastasis-associated protein MTA3 OS=Homo sapiens (Human) OX=9606 GN=MTA3 PE=1 SV=2	7	5	1	49.1	40.9	97.3	0.832994	1.98167
Q13162	Peroxiredoxin-4 OS=Homo sapiens (Human) OX=9606 GN=PRDX4 PE=1 SV=1	10	5	1	33.9	52.6	68.4	1.55162	2.0177
Q9NQX4	Unconventional myosin-Vc OS=Homo sapiens (Human) OX=9606 GN=MYO5C PE=1 SV=2	3	5	2	470.7	409.5	421.1	0.869981	0.894625
Q5T1J5	Putative coiled-coil-helix-coiled-coil-helix domain-containing protein CHCHD2P9, mitochondrial OS=Homo sapiens (Human) OX=9606 GN=CHCHD2P9 PE=5 SV=1	13	5	2	841.4	897.7	1059.6	1.06691	1.25933
Q13330	Metastasis-associated protein MTA1 OS=Homo sapiens (Human) OX=9606 GN=MTA1 PE=1 SV=2	7	5	2	190.5	137	329.9	0.71916	1.73176
Q07955	Serine/arginine-rich splicing factor 1 OS=Homo sapiens (Human) OX=9606 GN=SRSF1 PE=1 SV=2	13	5	3	565.2	388.6	253.1	0.687544	0.447806
P07948	Tyrosine-protein kinase Lyn OS=Homo sapiens (Human) OX=9606 GN=LYN PE=1 SV=3	11	5	3	498.7	275	297.7	0.551434	0.596952
P07947	Tyrosine-protein kinase Yes OS=Homo sapiens (Human) OX=9606 GN=YES1 PE=1 SV=3	8	5	3	1224.3	758.5	891.6	0.619538	0.728253
P06753	Tropomyosin alpha-3 chain OS=Homo sapiens (Human) OX=9606 GN=TPM3 PE=1 SV=2	17	5	3	479.2	453.6	368.4	0.946578	0.768781
Q9P0T7	Transmembrane protein 9 OS=Homo sapiens (Human) OX=9606 GN=TMEM9 PE=1 SV=1	21	5	3	292.2	253.2	245.3	0.86653	0.839493
Q15388	Mitochondrial import receptor subunit TOM20 homolog OS=Homo sapiens (Human) OX=9606 GN=TOMM20 PE=1 SV=1	28	5	3	972.3	712.9	817.8	0.73321	0.841098
O96000	NADH dehydrogenase [ubiquinone] 1 beta subcomplex subunit 10 OS=Homo sapiens (Human) OX=9606 GN=NDUFB10 PE=1 SV=3	22	5	3	822.1	818.7	730.7	0.995864	0.888821
Q9UM00	Calcium load-activated calcium channel OS=Homo sapiens (Human) OX=9606 GN=TMCO1 PE=1 SV=2	13	5	3	1568.6	1229.9	1513.7	0.784075	0.965001
P11532	Dystrophin OS=Homo sapiens (Human) OX=9606 GN=DMD PE=1 SV=3	1	5	3	456.5	587.6	446.6	1.28719	0.978313
Q6Y1H2	Very-long-chain (3R)-3-hydroxyacyl-CoA dehydratase 2 OS=Homo sapiens (Human) OX=9606 GN=HACD2 PE=1 SV=1	13	5	3	1343.4	1029.4	1355.2	0.766265	1.00878
Q02241	Kinesin-like protein KIF23 OS=Homo sapiens (Human) OX=9606 GN=KIF23 PE=1 SV=3	3	5	3	239.5	184.6	243	0.770772	1.01461
Q15904	V-type proton ATPase subunit S1 OS=Homo sapiens (Human) OX=9606 GN=ATP6AP1 PE=1 SV=2	9	5	3	529.4	477.8	537.4	0.902531	1.01511
O95298	NADH dehydrogenase [ubiquinone] 1 subunit C2 OS=Homo sapiens (Human) OX=9606 GN=NDUFC2 PE=1 SV=1	23	5	3	1164	1096.8	1236.3	0.942268	1.06211
Q9NTI5	Sister chromatid cohesion protein PDS5 homolog B OS=Homo sapiens (Human) OX=9606 GN=PDS5B PE=1 SV=1	2	5	3	683.7	395.9	749.9	0.579055	1.09683
P43487	Ran-specific GTPase-activating protein OS=Homo sapiens (Human) OX=9606 GN=RANBP1 PE=1 SV=1	13	5	3	989.4	1226.5	1152.9	1.23964	1.16525
O95197	Reticulon-3 OS=Homo sapiens (Human) OX=9606 GN=RTN3 PE=1 SV=2	6	5	3	904.4	907.9	1089.8	1.00387	1.205
P83881	60S ribosomal protein L36a OS=Homo sapiens (Human) OX=9606 GN=RPL36A PE=1 SV=2	21	5	3	487	606.9	588.5	1.2462	1.20842
P20674	Cytochrome c oxidase subunit 5A, mitochondrial OS=Homo sapiens (Human) OX=9606 GN=COX5A PE=1 SV=2	21	5	3	598.7	677.5	730	1.13162	1.21931
P62826	GTP-binding nuclear protein Ran OS=Homo sapiens (Human) OX=9606 GN=RAN PE=1 SV=3	14	5	3	1385.9	1690.3	1693.9	1.21964	1.22224
P17980	26S proteasome regulatory subunit 6A OS=Homo sapiens (Human) OX=9606 GN=PSMC3 PE=1 SV=3	10	5	3	276	293.7	339.2	1.06413	1.22899
P62266	40S ribosomal protein S23 OS=Homo sapiens (Human) OX=9606 GN=RPS23 PE=1 SV=3	32	5	3	680	894.8	934.6	1.31588	1.37441
P99999	Cytochrome c OS=Homo sapiens (Human) OX=9606 GN=CYCS PE=1 SV=2	37	5	3	446.5	549.3	614.7	1.23024	1.37671
O60684	Importin subunit alpha-7 OS=Homo sapiens (Human) OX=9606 GN=KPNA6 PE=1 SV=1	10	5	3	536.1	506.7	757.9	0.945159	1.41373
O00629	Importin subunit alpha-3 OS=Homo sapiens (Human) OX=9606 GN=KPNA4 PE=1 SV=1	15	5	3	239	224.7	339.7	0.940167	1.42134
P83916	Chromobox protein homolog 1 OS=Homo sapiens (Human) OX=9606 GN=CBX1 PE=1 SV=1	25	5	3	561.4	619	818.9	1.1026	1.45867
P46100	Transcriptional regulator ATRX OS=Homo sapiens (Human) OX=9606 GN=ATRX PE=1 SV=5	2	5	3	57.8	53.9	142	0.932526	2.45675
Q9BPW8	Protein NipSnap homolog 1 OS=Homo sapiens (Human) OX=9606 GN=NIPSNAP1 PE=1 SV=1	13	5	4	1941.5	850.9	869	0.438269	0.447592
P56199	Integrin alpha-1 OS=Homo sapiens (Human) OX=9606 GN=ITGA1 PE=1 SV=2	3	5	4	645	394.7	335.5	0.611938	0.520155
Q9Y624	Junctional adhesion molecule A OS=Homo sapiens (Human) OX=9606 GN=F11R PE=1 SV=1	19	5	4	1091.8	697.1	610.4	0.638487	0.559077
P62070	Ras-related protein R-Ras2 OS=Homo sapiens (Human) OX=9606 GN=RRAS2 PE=1 SV=1	19	5	4	1359	858.8	939	0.631935	0.690949
Q9UBI6	Guanine nucleotide-binding protein G(I)/G(S)/G(O) subunit gamma-12 OS=Homo sapiens (Human) OX=9606 GN=GNG12 PE=1 SV=3	56	5	4	925.8	865.9	658.8	0.935299	0.711601
P11169	Solute carrier family 2, facilitated glucose transporter member 3 OS=Homo sapiens (Human) OX=9606 GN=SLC2A3 PE=1 SV=1	8	5	4	1669.6	1652.7	1225.5	0.989878	0.734008
Q9UJW0	Dynactin subunit 4 OS=Homo sapiens (Human) OX=9606 GN=DCTN4 PE=1 SV=1	12	5	4	946.1	754.4	701.6	0.797379	0.741571
Q9HD45	Transmembrane 9 superfamily member 3 OS=Homo sapiens (Human) OX=9606 GN=TM9SF3 PE=1 SV=2	6	5	4	1546.5	1075.8	1162.8	0.695635	0.751891
Q9NVH1	DnaJ homolog subfamily C member 11 OS=Homo sapiens (Human) OX=9606 GN=DNAJC11 PE=1 SV=2	6	5	4	1747.9	1000.2	1389.5	0.57223	0.794954
Q01105	Protein SET OS=Homo sapiens (Human) OX=9606 GN=SET PE=1 SV=3	18	5	4	460.9	456.2	366.4	0.989803	0.794966
Q15061	WD repeat-containing protein 43 OS=Homo sapiens (Human) OX=9606 GN=WDR43 PE=1 SV=3	8	5	4	736	586.9	589	0.797418	0.800272
Q99523	Sortilin OS=Homo sapiens (Human) OX=9606 GN=SORT1 PE=1 SV=3	5	5	4	1089.7	1125.1	911.4	1.03249	0.836377
P57088	Transmembrane protein 33 OS=Homo sapiens (Human) OX=9606 GN=TMEM33 PE=1 SV=2	15	5	4	1410.8	1252.5	1200.9	0.887794	0.851219
Q96DI7	U5 small nuclear ribonucleoprotein 40 kDa protein OS=Homo sapiens (Human) OX=9606 GN=SNRNP40 PE=1 SV=1	19	5	4	336.4	331.9	290.1	0.986623	0.862366
P78356	Phosphatidylinositol 5-phosphate 4-kinase type-2 beta OS=Homo sapiens (Human) OX=9606 GN=PIP4K2B PE=1 SV=1	12	5	4	201.7	222.6	175.5	1.10362	0.870104
Q15006	ER membrane protein complex subunit 2 OS=Homo sapiens (Human) OX=9606 GN=EMC2 PE=1 SV=1	19	5	4	500.8	477.7	458.2	0.953874	0.914936
Q92597	Protein NDRG1 OS=Homo sapiens (Human) OX=9606 GN=NDRG1 PE=1 SV=1	15	5	4	524.5	702.8	480.5	1.33994	0.916111
Q9ULC3	Ras-related protein Rab-23 OS=Homo sapiens (Human) OX=9606 GN=RAB23 PE=1 SV=1	25	5	4	444.4	438	409.7	0.985599	0.921917
P61009	Signal peptidase complex subunit 3 OS=Homo sapiens (Human) OX=9606 GN=SPCS3 PE=1 SV=1	22	5	4	1355.6	1298	1259.9	0.95751	0.929404
P46776	60S ribosomal protein L27a OS=Homo sapiens (Human) OX=9606 GN=RPL27A PE=1 SV=2	26	5	4	1332.5	1389.5	1248.2	1.04278	0.936735
P09669	Cytochrome c oxidase subunit 6C OS=Homo sapiens (Human) OX=9606 GN=COX6C PE=1 SV=2	29	5	4	1332.8	1211.1	1262.4	0.908688	0.947179
O43808	Peroxisomal membrane protein PMP34 OS=Homo sapiens (Human) OX=9606 GN=SLC25A17 PE=1 SV=1	13	5	4	667	686.6	641.8	1.02939	0.962219
Q9H0E2	Toll-interacting protein OS=Homo sapiens (Human) OX=9606 GN=TOLLIP PE=1 SV=1	16	5	4	699.8	872	679.6	1.24607	0.971135
Q7Z2K6	Endoplasmic reticulum metallopeptidase 1 OS=Homo sapiens (Human) OX=9606 GN=ERMP1 PE=1 SV=2	5	5	4	795.3	610.1	773.3	0.767132	0.972337
Q8N5N7	39S ribosomal protein L50, mitochondrial OS=Homo sapiens (Human) OX=9606 GN=MRPL50 PE=1 SV=2	36	5	4	522.5	670.9	524.5	1.28402	1.00383
P61254	60S ribosomal protein L26 OS=Homo sapiens (Human) OX=9606 GN=RPL26 PE=1 SV=1	26	5	4	1157	1080.5	1165.8	0.933881	1.00761
Q9H2D1	Mitochondrial folate transporter/carrier OS=Homo sapiens (Human) OX=9606 GN=SLC25A32 PE=1 SV=2	15	5	4	1383.8	1312.5	1433.2	0.948475	1.0357
P63241	Eukaryotic translation initiation factor 5A-1 OS=Homo sapiens (Human) OX=9606 GN=EIF5A PE=1 SV=2	26	5	4	1190.5	1540.8	1241.4	1.29425	1.04276
Q86WX3	Active regulator of SIRT1 OS=Homo sapiens (Human) OX=9606 GN=RPS19BP1 PE=1 SV=1	29	5	4	593.5	662	620.6	1.11542	1.04566
Q6P1A2	Lysophospholipid acyltransferase 5 OS=Homo sapiens (Human) OX=9606 GN=LPCAT3 PE=1 SV=1	10	5	4	555.9	488.1	591.5	0.878036	1.06404
O00399	Dynactin subunit 6 OS=Homo sapiens (Human) OX=9606 GN=DCTN6 PE=1 SV=1	21	5	4	605.3	704.3	649.4	1.16356	1.07286
Q3SXM5	Inactive hydroxysteroid dehydrogenase-like protein 1 OS=Homo sapiens (Human) OX=9606 GN=HSDL1 PE=1 SV=3	12	5	4	1251.5	1362.4	1353.9	1.08861	1.08182
Q9UBX3	Mitochondrial dicarboxylate carrier OS=Homo sapiens (Human) OX=9606 GN=SLC25A10 PE=1 SV=2	16	5	4	865.7	863.3	939.6	0.997228	1.08536
P62913	60S ribosomal protein L11 OS=Homo sapiens (Human) OX=9606 GN=RPL11 PE=1 SV=2	21	5	4	2115.3	2309.5	2324.2	1.09181	1.09876
P06744	Glucose-6-phosphate isomerase OS=Homo sapiens (Human) OX=9606 GN=GPI PE=1 SV=4	6	5	4	626.8	768	691.4	1.22527	1.10306
P50897	Palmitoyl-protein thioesterase 1 OS=Homo sapiens (Human) OX=9606 GN=PPT1 PE=1 SV=1	16	5	4	598.1	802.3	666.7	1.34141	1.1147
P19404	NADH dehydrogenase [ubiquinone] flavoprotein 2, mitochondrial OS=Homo sapiens (Human) OX=9606 GN=NDUFV2 PE=1 SV=2	16	5	4	725.4	918.4	816.8	1.26606	1.126
Q9NQS7	Inner centromere protein OS=Homo sapiens (Human) OX=9606 GN=INCENP PE=1 SV=3	3	5	4	234.6	321.2	264.5	1.36914	1.12745
Q13227	G protein pathway suppressor 2 OS=Homo sapiens (Human) OX=9606 GN=GPS2 PE=1 SV=3	10	5	4	937.4	1308	1058.8	1.39535	1.12951
Q15233	Non-POU domain-containing octamer-binding protein OS=Homo sapiens (Human) OX=9606 GN=NONO PE=1 SV=4	6	5	4	1218.1	999.3	1382.4	0.820376	1.13488
Q99497	Parkinson disease protein 7 OS=Homo sapiens (Human) OX=9606 GN=PARK7 PE=1 SV=2	26	5	4	644.1	798.6	736.8	1.23987	1.14392
P42766	60S ribosomal protein L35 OS=Homo sapiens (Human) OX=9606 GN=RPL35 PE=1 SV=2	26	5	4	1017.5	1188.9	1183.8	1.16845	1.16344
P61353	60S ribosomal protein L27 OS=Homo sapiens (Human) OX=9606 GN=RPL27 PE=1 SV=2	41	5	4	840.3	809.8	984.5	0.963703	1.17161
Q99816	Tumor susceptibility gene 101 protein OS=Homo sapiens (Human) OX=9606 GN=TSG101 PE=1 SV=2	12	5	4	814.3	912.5	960.5	1.12059	1.17954
Q68EM7	Rho GTPase-activating protein 17 OS=Homo sapiens (Human) OX=9606 GN=ARHGAP17 PE=1 SV=1	5	5	4	773	467.6	954.7	0.604916	1.23506
Q14192	Four and a half LIM domains protein 2 OS=Homo sapiens (Human) OX=9606 GN=FHL2 PE=1 SV=3	15	5	4	1012.5	959.1	1284	0.947259	1.26815
P50748	Kinetochore-associated protein 1 OS=Homo sapiens (Human) OX=9606 GN=KNTC1 PE=1 SV=1	2	5	4	358.3	225.9	459.7	0.630477	1.283
A1L0T0	2-hydroxyacyl-CoA lyase 2 OS=Homo sapiens (Human) OX=9606 GN=ILVBL PE=1 SV=2	9	5	4	635.8	567.7	832.2	0.892891	1.3089
Q8IYI6	Exocyst complex component 8 OS=Homo sapiens (Human) OX=9606 GN=EXOC8 PE=1 SV=2	6	5	4	428.9	434.4	566.6	1.01282	1.32105
P18077	60S ribosomal protein L35a OS=Homo sapiens (Human) OX=9606 GN=RPL35A PE=1 SV=2	27	5	4	1037.4	1011.5	1384	0.975034	1.3341
Q9BPX3	Condensin complex subunit 3 OS=Homo sapiens (Human) OX=9606 GN=NCAPG PE=1 SV=1	4	5	4	401.4	325.2	545.1	0.810164	1.358
Q9H9A5	CCR4-NOT transcription complex subunit 10 OS=Homo sapiens (Human) OX=9606 GN=CNOT10 PE=1 SV=1	4	5	4	386.6	420.2	622.7	1.08691	1.61071
Q96TA1	Protein Niban 2 OS=Homo sapiens (Human) OX=9606 GN=NIBAN2 PE=1 SV=3	4	5	4	982.5	898	1619.2	0.913995	1.64804
O15160	DNA-directed RNA polymerases I and III subunit RPAC1 OS=Homo sapiens (Human) OX=9606 GN=POLR1C PE=1 SV=1	15	5	4	354.3	367.6	597.6	1.03754	1.68671
P61088	Ubiquitin-conjugating enzyme E2 N OS=Homo sapiens (Human) OX=9606 GN=UBE2N PE=1 SV=1	26	5	4	592.7	623.8	1049	1.05247	1.76987
P40938	Replication factor C subunit 3 OS=Homo sapiens (Human) OX=9606 GN=RFC3 PE=1 SV=2	12	5	4	394.7	372	698.7	0.942488	1.77021
O75190	DnaJ homolog subfamily B member 6 OS=Homo sapiens (Human) OX=9606 GN=DNAJB6 PE=1 SV=2	12	5	4	658.9	707.6	1172.1	1.07391	1.77887
Q15404	Ras suppressor protein 1 OS=Homo sapiens (Human) OX=9606 GN=RSU1 PE=1 SV=3	23	5	4	249.9	260.8	467.1	1.04362	1.86915
Q9UHV9	Prefoldin subunit 2 OS=Homo sapiens (Human) OX=9606 GN=PFDN2 PE=1 SV=1	23	5	4	668.1	653.1	1851.2	0.977548	2.77084
Q86XK2	F-box only protein 11 OS=Homo sapiens (Human) OX=9606 GN=FBXO11 PE=1 SV=3	5	5	5	2420.9	1627.4	1071.3	0.672229	0.442521
Q86V81	THO complex subunit 4 OS=Homo sapiens (Human) OX=9606 GN=ALYREF PE=1 SV=3	28	5	5	739.1	581.8	397.3	0.787174	0.537546
O75695	Protein XRP2 OS=Homo sapiens (Human) OX=9606 GN=RP2 PE=1 SV=4	17	5	5	1736.1	995.1	1133.7	0.573181	0.653015
Q7L1W4	Volume-regulated anion channel subunit LRRC8D OS=Homo sapiens (Human) OX=9606 GN=LRRC8D PE=1 SV=1	8	5	5	554.2	538.2	389.3	0.97113	0.702454
P35240	Merlin OS=Homo sapiens (Human) OX=9606 GN=NF2 PE=1 SV=1	9	5	5	1077.5	907.1	784.1	0.841856	0.727703
Q96RR1	Twinkle protein, mitochondrial OS=Homo sapiens (Human) OX=9606 GN=TWNK PE=1 SV=1	8	5	5	1082.2	697.1	805.8	0.644151	0.744594
Q9UGV2	Protein NDRG3 OS=Homo sapiens (Human) OX=9606 GN=NDRG3 PE=1 SV=2	21	5	5	701	622	544.3	0.887304	0.776462
Q9NZM5	Ribosome biogenesis protein NOP53 OS=Homo sapiens (Human) OX=9606 GN=NOP53 PE=1 SV=2	11	5	5	681.6	703.4	543.7	1.03198	0.797682
P51151	Ras-related protein Rab-9A OS=Homo sapiens (Human) OX=9606 GN=RAB9A PE=1 SV=1	26	5	5	922.7	720.1	745.1	0.780427	0.807521
Q8NC56	LEM domain-containing protein 2 OS=Homo sapiens (Human) OX=9606 GN=LEMD2 PE=1 SV=1	11	5	5	906.5	809.5	737.6	0.892995	0.813679
Q8NFH5	Nucleoporin NUP35 OS=Homo sapiens (Human) OX=9606 GN=NUP35 PE=1 SV=1	21	5	5	601.6	604.8	508.3	1.00532	0.844914
Q99805	Transmembrane 9 superfamily member 2 OS=Homo sapiens (Human) OX=9606 GN=TM9SF2 PE=1 SV=1	9	5	5	588.4	453.5	498.5	0.770734	0.847213
O96005	Cleft lip and palate transmembrane protein 1 OS=Homo sapiens (Human) OX=9606 GN=CLPTM1 PE=1 SV=1	14	5	5	413	398.9	354.7	0.96586	0.858838
O94901	SUN domain-containing protein 1 OS=Homo sapiens (Human) OX=9606 GN=SUN1 PE=1 SV=3	7	5	5	1033.3	855.5	895.6	0.82793	0.866738
Q7Z3B4	Nucleoporin p54 OS=Homo sapiens (Human) OX=9606 GN=NUP54 PE=1 SV=2	12	5	5	782.5	796	688.5	1.01725	0.879872
P49748	Very long-chain specific acyl-CoA dehydrogenase, mitochondrial OS=Homo sapiens (Human) OX=9606 GN=ACADVL PE=1 SV=1	11	5	5	519.9	463.3	486.2	0.891133	0.93518
Q9BXF6	Rab11 family-interacting protein 5 OS=Homo sapiens (Human) OX=9606 GN=RAB11FIP5 PE=1 SV=1	12	5	5	514.4	684.7	498.7	1.33107	0.969479
O75781	Paralemmin-1 OS=Homo sapiens (Human) OX=9606 GN=PALM PE=1 SV=2	13	5	5	1310.7	907.9	1290.4	0.692683	0.984512
Q5UCC4	ER membrane protein complex subunit 10 OS=Homo sapiens (Human) OX=9606 GN=EMC10 PE=1 SV=1	18	5	5	633.8	587.7	648.8	0.927264	1.02367
Q13586	Stromal interaction molecule 1 OS=Homo sapiens (Human) OX=9606 GN=STIM1 PE=1 SV=3	9	5	5	721.5	644.5	753.8	0.893278	1.04477
Q969N2	GPI transamidase component PIG-T OS=Homo sapiens (Human) OX=9606 GN=PIGT PE=1 SV=1	9	5	5	1011.1	892.6	1075.8	0.882801	1.06399
Q8NEJ9	Neuroguidin OS=Homo sapiens (Human) OX=9606 GN=NGDN PE=1 SV=1	19	5	5	412	378.6	438.4	0.918932	1.06408
O14745	Na(+)/H(+) exchange regulatory cofactor NHE-RF1 OS=Homo sapiens (Human) OX=9606 GN=SLC9A3R1 PE=1 SV=4	13	5	5	708.2	934.5	754.6	1.31954	1.06552
Q9Y394	Dehydrogenase/reductase SDR family member 7 OS=Homo sapiens (Human) OX=9606 GN=DHRS7 PE=1 SV=1	19	5	5	1024.2	853.1	1124.7	0.832943	1.09813
Q53HL2	Borealin OS=Homo sapiens (Human) OX=9606 GN=CDCA8 PE=1 SV=2	22	5	5	557.7	734.9	627.7	1.31773	1.12552
Q12874	Splicing factor 3A subunit 3 OS=Homo sapiens (Human) OX=9606 GN=SF3A3 PE=1 SV=1	16	5	5	601.4	697.9	682.5	1.16046	1.13485
P18206	Vinculin OS=Homo sapiens (Human) OX=9606 GN=VCL PE=1 SV=4	5	5	5	603.1	662.3	690.9	1.09816	1.14558
Q8N2F6	Armadillo repeat-containing protein 10 OS=Homo sapiens (Human) OX=9606 GN=ARMC10 PE=1 SV=1	19	5	5	687.2	670.9	788.7	0.976281	1.1477
Q96RT1	Erbin OS=Homo sapiens (Human) OX=9606 GN=ERBIN PE=1 SV=2	3	5	5	435.7	428.8	507	0.984163	1.16364
A8CG34	Nuclear envelope pore membrane protein POM 121C OS=Homo sapiens (Human) OX=9606 GN=POM121C PE=1 SV=3	4	5	5	400.2	354.4	467.7	0.885557	1.16867
O14975	Very long-chain acyl-CoA synthetase OS=Homo sapiens (Human) OX=9606 GN=SLC27A2 PE=1 SV=2	8	5	5	756.5	750.7	884.6	0.992333	1.16933
Q9UIA9	Exportin-7 OS=Homo sapiens (Human) OX=9606 GN=XPO7 PE=1 SV=3	6	5	5	409.8	473.4	481.4	1.1552	1.17472
O15231	Zinc finger protein 185 OS=Homo sapiens (Human) OX=9606 GN=ZNF185 PE=1 SV=3	9	5	5	393	501.7	462	1.27659	1.17557
O00231	26S proteasome non-ATPase regulatory subunit 11 OS=Homo sapiens (Human) OX=9606 GN=PSMD11 PE=1 SV=3	14	5	5	1446.9	1005.3	1733.3	0.694796	1.19794
P07339	Cathepsin D OS=Homo sapiens (Human) OX=9606 GN=CTSD PE=1 SV=1	17	5	5	536.9	947.7	648.4	1.76513	1.20767
O15182	Centrin-3 OS=Homo sapiens (Human) OX=9606 GN=CETN3 PE=1 SV=2	33	5	5	1527.7	1713.6	1845.7	1.12169	1.20816
P26640	Valine--tRNA ligase OS=Homo sapiens (Human) OX=9606 GN=VARS1 PE=1 SV=4	5	5	5	759.5	511	934.4	0.672811	1.23028
O00303	Eukaryotic translation initiation factor 3 subunit F OS=Homo sapiens (Human) OX=9606 GN=EIF3F PE=1 SV=1	16	5	5	715.8	654	903.1	0.913663	1.26167
P52292	Importin subunit alpha-1 OS=Homo sapiens (Human) OX=9606 GN=KPNA2 PE=1 SV=1	12	5	5	830.3	831	1170.2	1.00084	1.40937
Q9BV38	WD repeat-containing protein 18 OS=Homo sapiens (Human) OX=9606 GN=WDR18 PE=1 SV=2	12	5	5	514.1	574.6	743	1.11768	1.44524
Q96A65	Exocyst complex component 4 OS=Homo sapiens (Human) OX=9606 GN=EXOC4 PE=1 SV=1	6	5	5	402.3	371.4	591.9	0.923192	1.47129
Q9UBQ5	Eukaryotic translation initiation factor 3 subunit K OS=Homo sapiens (Human) OX=9606 GN=EIF3K PE=1 SV=1	28	5	5	474	476.7	727.1	1.0057	1.53397
P17612	cAMP-dependent protein kinase catalytic subunit alpha OS=Homo sapiens (Human) OX=9606 GN=PRKACA PE=1 SV=2	18	5	5	445.5	584.9	723.6	1.31291	1.62424
P27694	Replication protein A 70 kDa DNA-binding subunit OS=Homo sapiens (Human) OX=9606 GN=RPA1 PE=1 SV=2	11	5	5	464.9	428	767.1	0.920628	1.65003
Q8N6H7	ADP-ribosylation factor GTPase-activating protein 2 OS=Homo sapiens (Human) OX=9606 GN=ARFGAP2 PE=1 SV=1	11	5	5	523	567	887.2	1.08413	1.69637
Q6P1J9	Parafibromin OS=Homo sapiens (Human) OX=9606 GN=CDC73 PE=1 SV=1	11	5	5	636.8	630.8	1096.6	0.990578	1.72205
Q9UIJ7	GTP:AMP phosphotransferase AK3, mitochondrial OS=Homo sapiens (Human) OX=9606 GN=AK3 PE=1 SV=4	23	5	5	774.2	829.5	1406.1	1.07143	1.8162
Q9GZR7	ATP-dependent RNA helicase DDX24 OS=Homo sapiens (Human) OX=9606 GN=DDX24 PE=1 SV=1	9	5	5	307.5	334.8	560.1	1.08878	1.82146
Q86TC9	Myopalladin OS=Homo sapiens (Human) OX=9606 GN=MYPN PE=1 SV=2	3	5	5	654.9	642.8	1231.6	0.981524	1.88059
P51610	Host cell factor 1 OS=Homo sapiens (Human) OX=9606 GN=HCFC1 PE=1 SV=2	3	5	5	678.7	608.4	1325	0.89642	1.95226
Q5SY16	Polynucleotide 5'-hydroxyl-kinase NOL9 OS=Homo sapiens (Human) OX=9606 GN=NOL9 PE=1 SV=1	6	5	5	787.8	676.5	1543.1	0.85872	1.95875
O60563	Cyclin-T1 OS=Homo sapiens (Human) OX=9606 GN=CCNT1 PE=1 SV=1	8	5	5	641.8	547.9	1305.8	0.853693	2.03459
P25789	Proteasome subunit alpha type-4 OS=Homo sapiens (Human) OX=9606 GN=PSMA4 PE=1 SV=1	19	5	5	803.7	964.7	1686.3	1.20032	2.09817
Q12789	General transcription factor 3C polypeptide 1 OS=Homo sapiens (Human) OX=9606 GN=GTF3C1 PE=1 SV=4	2	5	5	515.2	374.1	1107	0.726126	2.14868
P29353	SHC-transforming protein 1 OS=Homo sapiens (Human) OX=9606 GN=SHC1 PE=1 SV=4	11	5	5	553.4	591.4	1477.5	1.06867	2.66986
P61758	Prefoldin subunit 3 OS=Homo sapiens (Human) OX=9606 GN=VBP1 PE=1 SV=4	23	5	5	623.9	635.8	2517.7	1.01907	4.03542
O95837	Guanine nucleotide-binding protein subunit alpha-14 OS=Homo sapiens (Human) OX=9606 GN=GNA14 PE=1 SV=1	11	4	1	52.1	43.6	36.5	0.836852	0.700576
Q6P4Q7	Metal transporter CNNM4 OS=Homo sapiens (Human) OX=9606 GN=CNNM4 PE=1 SV=3	3	4	1	74.6	56.2	54	0.753351	0.723861
O43432	Eukaryotic translation initiation factor 4 gamma 3 OS=Homo sapiens (Human) OX=9606 GN=EIF4G3 PE=1 SV=2	2	4	1	159.3	120.8	144.2	0.758318	0.90521
O75146	Huntingtin-interacting protein 1-related protein OS=Homo sapiens (Human) OX=9606 GN=HIP1R PE=1 SV=2	2	4	1	131.2	114.7	134.9	0.874238	1.0282
Q8IYN0	Zinc finger protein 100 OS=Homo sapiens (Human) OX=9606 GN=ZNF100 PE=1 SV=2	11	4	1	46.6	65.3	49.1	1.40129	1.05365
Q53S08	Ras-related protein Rab-6D OS=Homo sapiens (Human) OX=9606 GN=RAB6D PE=2 SV=1	15	4	1	123.9	108.6	145.8	0.876513	1.17676
O95716	Ras-related protein Rab-3D OS=Homo sapiens (Human) OX=9606 GN=RAB3D PE=1 SV=1	16	4	1	169.3	144.7	211.9	0.854696	1.25162
Q03001	Dystonin OS=Homo sapiens (Human) OX=9606 GN=DST PE=1 SV=4	0	4	1	21.3	13.5	29.7	0.633803	1.39437
Q15843	NEDD8 OS=Homo sapiens (Human) OX=9606 GN=NEDD8 PE=1 SV=1	25	4	2	525.9	426.5	300	0.810991	0.570451
O14880	Microsomal glutathione S-transferase 3 OS=Homo sapiens (Human) OX=9606 GN=MGST3 PE=1 SV=1	14	4	2	2185.4	1269.9	1652.5	0.581084	0.756154
P08579	U2 small nuclear ribonucleoprotein B'' OS=Homo sapiens (Human) OX=9606 GN=SNRPB2 PE=1 SV=1	15	4	2	573.3	632.3	453.6	1.10291	0.791209
Q9UDW1	Cytochrome b-c1 complex subunit 9 OS=Homo sapiens (Human) OX=9606 GN=UQCR10 PE=1 SV=3	41	4	2	1528.3	1071.1	1253.3	0.700844	0.820062
Q5SRD1	Putative mitochondrial import inner membrane translocase subunit Tim23B OS=Homo sapiens (Human) OX=9606 GN=TIMM23B PE=5 SV=2	14	4	2	514.1	345.2	427.4	0.671465	0.831356
P09012	U1 small nuclear ribonucleoprotein A OS=Homo sapiens (Human) OX=9606 GN=SNRPA PE=1 SV=3	12	4	2	217.8	219.3	187.3	1.00689	0.859963
Q9NSV4	Protein diaphanous homolog 3 OS=Homo sapiens (Human) OX=9606 GN=DIAPH3 PE=1 SV=4	3	4	2	41	30.8	35.6	0.75122	0.868293
Q5VTU8	ATP synthase subunit epsilon-like protein, mitochondrial OS=Homo sapiens (Human) OX=9606 GN=ATP5F1EP2 PE=1 SV=1	29	4	2	1900.3	1990.5	1814.6	1.04747	0.954902
Q32MK0	Myosin light chain kinase 3 OS=Homo sapiens (Human) OX=9606 GN=MYLK3 PE=1 SV=3	3	4	2	20.5	17.9	20	0.873171	0.97561
O60237	Protein phosphatase 1 regulatory subunit 12B OS=Homo sapiens (Human) OX=9606 GN=PPP1R12B PE=1 SV=2	3	4	2	76.6	104.6	86.8	1.36554	1.13316
Q9UKL0	REST corepressor 1 OS=Homo sapiens (Human) OX=9606 GN=RCOR1 PE=1 SV=2	9	4	2	435.5	488.7	499.4	1.12216	1.14673
P63173	60S ribosomal protein L38 OS=Homo sapiens (Human) OX=9606 GN=RPL38 PE=1 SV=2	24	4	2	889.8	1028.7	1027.6	1.1561	1.15487
P30049	ATP synthase subunit delta, mitochondrial OS=Homo sapiens (Human) OX=9606 GN=ATP5F1D PE=1 SV=2	14	4	2	755.3	884.1	878	1.17053	1.16245
O00505	Importin subunit alpha-4 OS=Homo sapiens (Human) OX=9606 GN=KPNA3 PE=1 SV=2	7	4	2	261.3	212.5	304.1	0.813241	1.1638
P62841	40S ribosomal protein S15 OS=Homo sapiens (Human) OX=9606 GN=RPS15 PE=1 SV=2	21	4	2	401.3	501.6	489.3	1.24994	1.21929
Q9C0E2	Exportin-4 OS=Homo sapiens (Human) OX=9606 GN=XPO4 PE=1 SV=2	1	4	2	291	280.1	388.9	0.962543	1.33643
P63167	Dynein light chain 1, cytoplasmic OS=Homo sapiens (Human) OX=9606 GN=DYNLL1 PE=1 SV=1	45	4	2	246.8	323.9	355	1.3124	1.43841
Q9UBF2	Coatomer subunit gamma-2 OS=Homo sapiens (Human) OX=9606 GN=COPG2 PE=1 SV=1	4	4	2	425.7	414	623.3	0.972516	1.46418
Q969T4	Ubiquitin-conjugating enzyme E2 E3 OS=Homo sapiens (Human) OX=9606 GN=UBE2E3 PE=1 SV=1	22	4	2	156.7	143.5	273.3	0.915763	1.7441
Q9UHD9	Ubiquilin-2 OS=Homo sapiens (Human) OX=9606 GN=UBQLN2 PE=1 SV=2	7	4	2	145.3	168.2	254.1	1.1576	1.7488
Q13740	CD166 antigen OS=Homo sapiens (Human) OX=9606 GN=ALCAM PE=1 SV=2	6	4	3	968.3	587.9	496.9	0.607147	0.513167
O60669	Monocarboxylate transporter 2 OS=Homo sapiens (Human) OX=9606 GN=SLC16A7 PE=1 SV=2	5	4	3	907.9	734.3	502.3	0.80879	0.553255
Q9HD33	39S ribosomal protein L47, mitochondrial OS=Homo sapiens (Human) OX=9606 GN=MRPL47 PE=1 SV=2	10	4	3	792.4	645.1	572.9	0.814109	0.722993
Q9P013	Spliceosome-associated protein CWC15 homolog OS=Homo sapiens (Human) OX=9606 GN=CWC15 PE=1 SV=2	18	4	3	634.3	604.8	469.3	0.953492	0.739871
Q9Y6I3	Epsin-1 OS=Homo sapiens (Human) OX=9606 GN=EPN1 PE=1 SV=2	8	4	3	545.8	615.3	407.7	1.12734	0.746977
Q9BYD3	39S ribosomal protein L4, mitochondrial OS=Homo sapiens (Human) OX=9606 GN=MRPL4 PE=1 SV=1	14	4	3	525.3	503.2	407.1	0.957929	0.774986
P14678	Small nuclear ribonucleoprotein-associated proteins B and B' OS=Homo sapiens (Human) OX=9606 GN=SNRPB PE=1 SV=2	13	4	3	488.7	517.5	391.4	1.05893	0.8009
O15127	Secretory carrier-associated membrane protein 2 OS=Homo sapiens (Human) OX=9606 GN=SCAMP2 PE=1 SV=2	14	4	3	212.7	199.9	173.6	0.939821	0.816173
Q10589	Bone marrow stromal antigen 2 OS=Homo sapiens (Human) OX=9606 GN=BST2 PE=1 SV=1	18	4	3	995	655.1	815.2	0.658392	0.819296
O43752	Syntaxin-6 OS=Homo sapiens (Human) OX=9606 GN=STX6 PE=1 SV=1	24	4	3	306.8	263.6	255.1	0.859192	0.831486
P82909	28S ribosomal protein S36, mitochondrial OS=Homo sapiens (Human) OX=9606 GN=MRPS36 PE=1 SV=2	41	4	3	479.7	429.8	403.3	0.895977	0.840734
Q9H330	Transmembrane protein 245 OS=Homo sapiens (Human) OX=9606 GN=TMEM245 PE=1 SV=3	3	4	3	862.3	619.2	745.4	0.71808	0.864432
Q9BYD1	39S ribosomal protein L13, mitochondrial OS=Homo sapiens (Human) OX=9606 GN=MRPL13 PE=1 SV=1	20	4	3	450.5	497.9	402.6	1.10522	0.893674
P33897	ATP-binding cassette sub-family D member 1 OS=Homo sapiens (Human) OX=9606 GN=ABCD1 PE=1 SV=2	6	4	3	415.6	345.4	373.8	0.831088	0.899423
Q9UNL2	Translocon-associated protein subunit gamma OS=Homo sapiens (Human) OX=9606 GN=SSR3 PE=1 SV=1	15	4	3	1078.5	848.2	991.1	0.786463	0.918962
Q8NE86	Calcium uniporter protein, mitochondrial OS=Homo sapiens (Human) OX=9606 GN=MCU PE=1 SV=1	9	4	3	727.1	705.4	682.2	0.970155	0.938248
O75381	Peroxisomal membrane protein PEX14 OS=Homo sapiens (Human) OX=9606 GN=PEX14 PE=1 SV=1	9	4	3	623	525.8	589	0.843981	0.945425
O95466	Formin-like protein 1 OS=Homo sapiens (Human) OX=9606 GN=FMNL1 PE=1 SV=3	3	4	3	206.6	192.5	195.8	0.931752	0.947725
Q8TED1	Probable glutathione peroxidase 8 OS=Homo sapiens (Human) OX=9606 GN=GPX8 PE=1 SV=2	11	4	3	514.1	467.3	497.1	0.908967	0.966933
Q13332	Receptor-type tyrosine-protein phosphatase S OS=Homo sapiens (Human) OX=9606 GN=PTPRS PE=1 SV=3	3	4	3	334	306.2	324.1	0.916766	0.970359
P53999	Activated RNA polymerase II transcriptional coactivator p15 OS=Homo sapiens (Human) OX=9606 GN=SUB1 PE=1 SV=3	24	4	3	944.3	1095.7	919.2	1.16033	0.973419
P21291	Cysteine and glycine-rich protein 1 OS=Homo sapiens (Human) OX=9606 GN=CSRP1 PE=1 SV=3	21	4	3	197.7	246.2	193.3	1.24532	0.977744
Q99720	Sigma non-opioid intracellular receptor 1 OS=Homo sapiens (Human) OX=9606 GN=SIGMAR1 PE=1 SV=1	15	4	3	690	704.9	676.3	1.02159	0.980145
Q7Z460	CLIP-associating protein 1 OS=Homo sapiens (Human) OX=9606 GN=CLASP1 PE=1 SV=1	3	4	3	519.3	420.4	518.8	0.809551	0.999037
P69905	Hemoglobin subunit alpha OS=Homo sapiens (Human) OX=9606 GN=HBA2 PE=1 SV=2	27	4	3	1021.8	1549.8	1032.5	1.51674	1.01047
Q5BJF2	Sigma intracellular receptor 2 OS=Homo sapiens (Human) OX=9606 GN=TMEM97 PE=1 SV=1	19	4	3	505.9	431	513.4	0.851947	1.01483
Q03518	Antigen peptide transporter 1 OS=Homo sapiens (Human) OX=9606 GN=TAP1 PE=1 SV=2	4	4	3	692.1	569.2	710	0.822425	1.02586
Q9HBH5	Retinol dehydrogenase 14 OS=Homo sapiens (Human) OX=9606 GN=RDH14 PE=1 SV=1	8	4	3	318.5	344.9	328.1	1.08289	1.03014
P84098	60S ribosomal protein L19 OS=Homo sapiens (Human) OX=9606 GN=RPL19 PE=1 SV=1	16	4	3	428.8	352.8	448.3	0.822761	1.04548
O75380	NADH dehydrogenase [ubiquinone] iron-sulfur protein 6, mitochondrial OS=Homo sapiens (Human) OX=9606 GN=NDUFS6 PE=1 SV=1	35	4	3	471.8	529	495.9	1.12124	1.05108
Q8IXI1	Mitochondrial Rho GTPase 2 OS=Homo sapiens (Human) OX=9606 GN=RHOT2 PE=1 SV=2	9	4	3	347.6	292	369.4	0.840046	1.06272
O75251	NADH dehydrogenase [ubiquinone] iron-sulfur protein 7, mitochondrial OS=Homo sapiens (Human) OX=9606 GN=NDUFS7 PE=1 SV=3	14	4	3	847.5	848	900.8	1.00059	1.06289
P51116	Fragile X mental retardation syndrome-related protein 2 OS=Homo sapiens (Human) OX=9606 GN=FXR2 PE=1 SV=2	7	4	3	214.1	282.5	230.1	1.31948	1.07473
O60427	Acyl-CoA (8-3)-desaturase OS=Homo sapiens (Human) OX=9606 GN=FADS1 PE=1 SV=3	8	4	3	953.3	817.6	1025.2	0.857652	1.07542
P15586	N-acetylglucosamine-6-sulfatase OS=Homo sapiens (Human) OX=9606 GN=GNS PE=1 SV=3	6	4	3	786.2	1091.6	855.6	1.38845	1.08827
Q9NXW2	DnaJ homolog subfamily B member 12 OS=Homo sapiens (Human) OX=9606 GN=DNAJB12 PE=1 SV=5	9	4	3	471	421.4	513.5	0.894692	1.09023
O43166	Signal-induced proliferation-associated 1-like protein 1 OS=Homo sapiens (Human) OX=9606 GN=SIPA1L1 PE=1 SV=4	3	4	3	120.2	122.7	131.1	1.0208	1.09068
P62244	40S ribosomal protein S15a OS=Homo sapiens (Human) OX=9606 GN=RPS15A PE=1 SV=2	18	4	3	908.8	970.1	998.8	1.06745	1.09903
Q9BT25	HAUS augmin-like complex subunit 8 OS=Homo sapiens (Human) OX=9606 GN=HAUS8 PE=1 SV=3	7	4	3	420.7	480.7	476.9	1.14262	1.13359
P00966	Argininosuccinate synthase OS=Homo sapiens (Human) OX=9606 GN=ASS1 PE=1 SV=2	7	4	3	903.9	1027.9	1027.2	1.13718	1.13641
Q9NQ55	Suppressor of SWI4 1 homolog OS=Homo sapiens (Human) OX=9606 GN=PPAN PE=2 SV=1	5	4	3	126	134.9	148.1	1.07063	1.1754
Q5SWX8	Protein odr-4 homolog OS=Homo sapiens (Human) OX=9606 GN=ODR4 PE=1 SV=1	7	4	3	275.7	238.6	332.3	0.865433	1.2053
Q14004	Cyclin-dependent kinase 13 OS=Homo sapiens (Human) OX=9606 GN=CDK13 PE=1 SV=2	2	4	3	239.3	191.6	299.6	0.800669	1.25198
Q9BRX8	Peroxiredoxin-like 2A OS=Homo sapiens (Human) OX=9606 GN=PRXL2A PE=1 SV=3	15	4	3	527.6	506.7	664.4	0.960387	1.25929
P62851	40S ribosomal protein S25 OS=Homo sapiens (Human) OX=9606 GN=RPS25 PE=1 SV=1	16	4	3	1254.7	1785.6	1619.1	1.42313	1.29043
Q9BT22	Chitobiosyldiphosphodolichol beta-mannosyltransferase OS=Homo sapiens (Human) OX=9606 GN=ALG1 PE=1 SV=2	8	4	3	298.6	277.1	387.5	0.927997	1.29772
Q5SW79	Centrosomal protein of 170 kDa OS=Homo sapiens (Human) OX=9606 GN=CEP170 PE=1 SV=1	2	4	3	149.4	136.2	194.7	0.911647	1.30321
Q9Y3T9	Nucleolar complex protein 2 homolog OS=Homo sapiens (Human) OX=9606 GN=NOC2L PE=1 SV=4	4	4	3	747.9	645.9	986.2	0.863618	1.31863
Q9Y3E5	Peptidyl-tRNA hydrolase 2, mitochondrial OS=Homo sapiens (Human) OX=9606 GN=PTRH2 PE=1 SV=1	32	4	3	407.5	403.2	549.7	0.989448	1.34896
P45973	Chromobox protein homolog 5 OS=Homo sapiens (Human) OX=9606 GN=CBX5 PE=1 SV=1	15	4	3	856.3	922.3	1168.1	1.07708	1.36412
Q99575	Ribonucleases P/MRP protein subunit POP1 OS=Homo sapiens (Human) OX=9606 GN=POP1 PE=1 SV=2	3	4	3	247.9	247.3	342.9	0.99758	1.38322
Q8N4Q1	Mitochondrial intermembrane space import and assembly protein 40 OS=Homo sapiens (Human) OX=9606 GN=CHCHD4 PE=1 SV=1	30	4	3	217.6	263.7	301.8	1.21186	1.38695
Q5VIR6	Vacuolar protein sorting-associated protein 53 homolog OS=Homo sapiens (Human) OX=9606 GN=VPS53 PE=1 SV=1	7	4	3	410.9	474.9	590.3	1.15576	1.4366
P49790	Nuclear pore complex protein Nup153 OS=Homo sapiens (Human) OX=9606 GN=NUP153 PE=1 SV=2	2	4	3	562.4	621.8	810.9	1.10562	1.44186
Q93100	Phosphorylase b kinase regulatory subunit beta OS=Homo sapiens (Human) OX=9606 GN=PHKB PE=1 SV=3	3	4	3	355.5	303.5	518	0.853727	1.4571
Q9C0J8	pre-mRNA 3' end processing protein WDR33 OS=Homo sapiens (Human) OX=9606 GN=WDR33 PE=1 SV=2	3	4	3	337.5	199.9	512.9	0.592296	1.5197
Q9BRR6	ADP-dependent glucokinase OS=Homo sapiens (Human) OX=9606 GN=ADPGK PE=1 SV=1	7	4	3	335	341.3	523.7	1.01881	1.56328
Q00587	Cdc42 effector protein 1 OS=Homo sapiens (Human) OX=9606 GN=CDC42EP1 PE=1 SV=1	10	4	3	294.7	352.4	469	1.19579	1.59145
Q16637	Survival motor neuron protein OS=Homo sapiens (Human) OX=9606 GN=SMN2 PE=1 SV=1	13	4	3	1092.6	1096.8	1781.6	1.00384	1.63061
Q8TAQ2	SWI/SNF complex subunit SMARCC2 OS=Homo sapiens (Human) OX=9606 GN=SMARCC2 PE=1 SV=1	4	4	3	173.6	171.7	284.4	0.989055	1.63825
Q02750	Dual specificity mitogen-activated protein kinase kinase 1 OS=Homo sapiens (Human) OX=9606 GN=MAP2K1 PE=1 SV=2	11	4	3	514.3	418.6	853.4	0.813922	1.65934
Q7Z5K2	Wings apart-like protein homolog OS=Homo sapiens (Human) OX=9606 GN=WAPL PE=1 SV=1	2	4	3	363.8	257.2	647.3	0.706982	1.77927
Q8N9N7	Leucine-rich repeat-containing protein 57 OS=Homo sapiens (Human) OX=9606 GN=LRRC57 PE=1 SV=1	20	4	3	241.3	231.3	441.6	0.958558	1.83009
Q96T76	MMS19 nucleotide excision repair protein homolog OS=Homo sapiens (Human) OX=9606 GN=MMS19 PE=1 SV=2	5	4	3	63.2	100.4	118.6	1.58861	1.87658
Q9UQR0	Sex comb on midleg-like protein 2 OS=Homo sapiens (Human) OX=9606 GN=SCML2 PE=1 SV=1	4	4	3	165.8	146.3	323.6	0.882388	1.95175
O15294	UDP-N-acetylglucosamine--peptide N-acetylglucosaminyltransferase 110 kDa subunit OS=Homo sapiens (Human) OX=9606 GN=OGT PE=1 SV=3	4	4	3	187	181.3	380.4	0.969519	2.03422
P28070	Proteasome subunit beta type-4 OS=Homo sapiens (Human) OX=9606 GN=PSMB4 PE=1 SV=4	19	4	3	114.2	133.2	232.9	1.16637	2.0394
Q9H8H2	Probable ATP-dependent RNA helicase DDX31 OS=Homo sapiens (Human) OX=9606 GN=DDX31 PE=1 SV=2	3	4	3	458.9	479.8	945.7	1.04554	2.0608
Q63ZY3	KN motif and ankyrin repeat domain-containing protein 2 OS=Homo sapiens (Human) OX=9606 GN=KANK2 PE=1 SV=1	3	4	3	545.8	646.8	1137.9	1.18505	2.08483
Q9BZ95	Histone-lysine N-methyltransferase NSD3 OS=Homo sapiens (Human) OX=9606 GN=NSD3 PE=1 SV=1	2	4	3	294.1	265	614.6	0.901054	2.08977
Q8WWM7	Ataxin-2-like protein OS=Homo sapiens (Human) OX=9606 GN=ATXN2L PE=1 SV=2	4	4	3	324.2	304.1	686.5	0.938001	2.11752
Q14781	Chromobox protein homolog 2 OS=Homo sapiens (Human) OX=9606 GN=CBX2 PE=1 SV=2	5	4	3	80	100.4	201	1.255	2.5125
Q9NWB6	Arginine and glutamate-rich protein 1 OS=Homo sapiens (Human) OX=9606 GN=ARGLU1 PE=1 SV=1	11	4	4	2259.2	1400.7	919.2	0.619998	0.40687
Q13443	Disintegrin and metalloproteinase domain-containing protein 9 OS=Homo sapiens (Human) OX=9606 GN=ADAM9 PE=1 SV=1	7	4	4	1632.3	1066.7	948.3	0.653495	0.580959
P55011	Solute carrier family 12 member 2 OS=Homo sapiens (Human) OX=9606 GN=SLC12A2 PE=1 SV=1	4	4	4	835.4	632.4	516.7	0.757003	0.618506
Q9C0B5	Palmitoyltransferase ZDHHC5 OS=Homo sapiens (Human) OX=9606 GN=ZDHHC5 PE=1 SV=2	7	4	4	388.7	275.8	241.1	0.709545	0.620273
Q9H7N4	Splicing factor, arginine/serine-rich 19 OS=Homo sapiens (Human) OX=9606 GN=SCAF1 PE=1 SV=3	3	4	4	521	502.2	336.7	0.963916	0.646257
P54760	Ephrin type-B receptor 4 OS=Homo sapiens (Human) OX=9606 GN=EPHB4 PE=1 SV=2	5	4	4	572.4	437.7	407.9	0.764675	0.712614
O43660	Pleiotropic regulator 1 OS=Homo sapiens (Human) OX=9606 GN=PLRG1 PE=1 SV=1	9	4	4	708.8	580.2	517.1	0.818567	0.729543
P17813	Endoglin OS=Homo sapiens (Human) OX=9606 GN=ENG PE=1 SV=2	8	4	4	350.9	341.9	280.6	0.974352	0.799658
P55769	NHP2-like protein 1 OS=Homo sapiens (Human) OX=9606 GN=SNU13 PE=1 SV=3	33	4	4	594.4	530	480.7	0.891655	0.808715
Q70UQ0	Inhibitor of nuclear factor kappa-B kinase-interacting protein OS=Homo sapiens (Human) OX=9606 GN=IKBIP PE=1 SV=1	10	4	4	1057.3	789.2	894	0.74643	0.84555
Q8NBJ4	Golgi membrane protein 1 OS=Homo sapiens (Human) OX=9606 GN=GOLM1 PE=1 SV=1	11	4	4	719.2	562.2	612.5	0.781702	0.851641
O14936	Peripheral plasma membrane protein CASK OS=Homo sapiens (Human) OX=9606 GN=CASK PE=1 SV=3	5	4	4	732.6	743.3	624.4	1.01461	0.852307
P20073	Annexin A7 OS=Homo sapiens (Human) OX=9606 GN=ANXA7 PE=1 SV=3	8	4	4	164.2	147.4	140.4	0.897686	0.855055
Q32P51	Heterogeneous nuclear ribonucleoprotein A1-like 2 OS=Homo sapiens (Human) OX=9606 GN=HNRNPA1L2 PE=2 SV=2	14	4	4	829.6	801.7	736.8	0.966369	0.888139
Q96TA2	ATP-dependent zinc metalloprotease YME1L1 OS=Homo sapiens (Human) OX=9606 GN=YME1L1 PE=1 SV=2	5	4	4	499	395	456.6	0.791583	0.91503
Q9Y679	Ancient ubiquitous protein 1 OS=Homo sapiens (Human) OX=9606 GN=AUP1 PE=1 SV=2	9	4	4	980.1	763.8	903.2	0.779308	0.921539
Q9BUL8	Programmed cell death protein 10 OS=Homo sapiens (Human) OX=9606 GN=PDCD10 PE=1 SV=1	24	4	4	951.8	912.4	878.7	0.958605	0.923198
Q01844	RNA-binding protein EWS OS=Homo sapiens (Human) OX=9606 GN=EWSR1 PE=1 SV=1	5	4	4	477	474.8	446.9	0.995388	0.936897
O95299	NADH dehydrogenase [ubiquinone] 1 alpha subcomplex subunit 10, mitochondrial OS=Homo sapiens (Human) OX=9606 GN=NDUFA10 PE=1 SV=1	10	4	4	834.2	806.3	789.1	0.966555	0.945936
Q9H936	Mitochondrial glutamate carrier 1 OS=Homo sapiens (Human) OX=9606 GN=SLC25A22 PE=1 SV=1	10	4	4	1219.2	991.2	1163.8	0.812992	0.95456
Q86UL3	Glycerol-3-phosphate acyltransferase 4 OS=Homo sapiens (Human) OX=9606 GN=GPAT4 PE=1 SV=1	9	4	4	504.5	459.2	489	0.910208	0.969277
Q9UL46	Proteasome activator complex subunit 2 OS=Homo sapiens (Human) OX=9606 GN=PSME2 PE=1 SV=4	22	4	4	453.4	476.3	446.4	1.05051	0.984561
P49069	Calcium signal-modulating cyclophilin ligand OS=Homo sapiens (Human) OX=9606 GN=CAMLG PE=1 SV=1	15	4	4	552.8	620.3	545.4	1.12211	0.986614
Q5FBB7	Shugoshin 1 OS=Homo sapiens (Human) OX=9606 GN=SGO1 PE=1 SV=1	10	4	4	273.6	334.6	271.5	1.22295	0.992325
Q9NZJ7	Mitochondrial carrier homolog 1 OS=Homo sapiens (Human) OX=9606 GN=MTCH1 PE=1 SV=1	10	4	4	834.6	748	829.1	0.896238	0.99341
Q9UIW2	Plexin-A1 OS=Homo sapiens (Human) OX=9606 GN=PLXNA1 PE=1 SV=3	2	4	4	629.1	669.1	626.1	1.06358	0.995231
O43172	U4/U6 small nuclear ribonucleoprotein Prp4 OS=Homo sapiens (Human) OX=9606 GN=PRPF4 PE=1 SV=2	7	4	4	460.7	513.1	473.3	1.11374	1.02735
Q9HBM1	Kinetochore protein Spc25 OS=Homo sapiens (Human) OX=9606 GN=SPC25 PE=1 SV=1	19	4	4	427.9	441.9	445.9	1.03272	1.04207
P09601	Heme oxygenase 1 OS=Homo sapiens (Human) OX=9606 GN=HMOX1 PE=1 SV=1	19	4	4	312.9	297	332.1	0.949185	1.06136
Q8NBI6	Xyloside xylosyltransferase 1 OS=Homo sapiens (Human) OX=9606 GN=XXYLT1 PE=1 SV=1	12	4	4	325.3	292.9	345.8	0.9004	1.06302
Q07812	Apoptosis regulator BAX OS=Homo sapiens (Human) OX=9606 GN=BAX PE=1 SV=1	29	4	4	425.6	403.7	453.2	0.948543	1.06485
Q9UHQ4	B-cell receptor-associated protein 29 OS=Homo sapiens (Human) OX=9606 GN=BCAP29 PE=1 SV=2	12	4	4	653.9	502.2	696.7	0.768007	1.06545
P35610	Sterol O-acyltransferase 1 OS=Homo sapiens (Human) OX=9606 GN=SOAT1 PE=1 SV=3	8	4	4	654.9	520.3	702.9	0.794472	1.07329
Q9Y375	Complex I intermediate-associated protein 30, mitochondrial OS=Homo sapiens (Human) OX=9606 GN=NDUFAF1 PE=1 SV=2	16	4	4	758.6	839.1	815.1	1.10612	1.07448
Q8TB36	Ganglioside-induced differentiation-associated protein 1 OS=Homo sapiens (Human) OX=9606 GN=GDAP1 PE=1 SV=3	13	4	4	504.6	500.3	555.5	0.991478	1.10087
Q9Y608	Leucine-rich repeat flightless-interacting protein 2 OS=Homo sapiens (Human) OX=9606 GN=LRRFIP2 PE=1 SV=1	5	4	4	331.2	441.9	365.5	1.33424	1.10356
Q99747	Gamma-soluble NSF attachment protein OS=Homo sapiens (Human) OX=9606 GN=NAPG PE=1 SV=1	13	4	4	356.8	604.1	397.3	1.69311	1.11351
Q96EX1	Small integral membrane protein 12 OS=Homo sapiens (Human) OX=9606 GN=SMIM12 PE=1 SV=3	39	4	4	989.5	822.9	1120.5	0.831632	1.13239
P48556	26S proteasome non-ATPase regulatory subunit 8 OS=Homo sapiens (Human) OX=9606 GN=PSMD8 PE=1 SV=2	9	4	4	788	727.2	894.8	0.922843	1.13553
O43427	Acidic fibroblast growth factor intracellular-binding protein OS=Homo sapiens (Human) OX=9606 GN=FIBP PE=1 SV=3	11	4	4	727.9	982	829.7	1.34909	1.13985
Q96JJ7	Protein disulfide-isomerase TMX3 OS=Homo sapiens (Human) OX=9606 GN=TMX3 PE=1 SV=2	10	4	4	878.5	863.2	1005.3	0.982584	1.14434
O43292	Glycosylphosphatidylinositol anchor attachment 1 protein OS=Homo sapiens (Human) OX=9606 GN=GPAA1 PE=1 SV=3	6	4	4	953.3	731.5	1097.7	0.767335	1.15147
P40429	60S ribosomal protein L13a OS=Homo sapiens (Human) OX=9606 GN=RPL13A PE=1 SV=2	18	4	4	871	780.8	1012.6	0.896441	1.16257
P31948	Stress-induced-phosphoprotein 1 OS=Homo sapiens (Human) OX=9606 GN=STIP1 PE=1 SV=1	9	4	4	401.7	541.4	478.2	1.34777	1.19044
Q6UW02	Cytochrome P450 20A1 OS=Homo sapiens (Human) OX=9606 GN=CYP20A1 PE=1 SV=1	10	4	4	531.1	487.8	643.5	0.918471	1.21164
P35268	60S ribosomal protein L22 OS=Homo sapiens (Human) OX=9606 GN=RPL22 PE=1 SV=2	35	4	4	579.3	631.6	711.1	1.09028	1.22752
P61513	60S ribosomal protein L37a OS=Homo sapiens (Human) OX=9606 GN=RPL37A PE=1 SV=2	37	4	4	728	861.5	895	1.18338	1.2294
Q16134	Electron transfer flavoprotein-ubiquinone oxidoreductase, mitochondrial OS=Homo sapiens (Human) OX=9606 GN=ETFDH PE=1 SV=2	7	4	4	399.4	381.2	499	0.954432	1.24937
O43678	NADH dehydrogenase [ubiquinone] 1 alpha subcomplex subunit 2 OS=Homo sapiens (Human) OX=9606 GN=NDUFA2 PE=1 SV=3	35	4	4	595	683.2	752.5	1.14824	1.26471
P53990	IST1 homolog OS=Homo sapiens (Human) OX=9606 GN=IST1 PE=1 SV=1	15	4	4	354.9	376.4	449.9	1.06058	1.26768
Q9H0E3	Histone deacetylase complex subunit SAP130 OS=Homo sapiens (Human) OX=9606 GN=SAP130 PE=1 SV=1	4	4	4	609.1	570	774.2	0.935807	1.27106
Q6P996	Pyridoxal-dependent decarboxylase domain-containing protein 1 OS=Homo sapiens (Human) OX=9606 GN=PDXDC1 PE=1 SV=2	7	4	4	590.1	446.7	753	0.75699	1.27605
Q8IZL8	Proline-, glutamic acid- and leucine-rich protein 1 OS=Homo sapiens (Human) OX=9606 GN=PELP1 PE=1 SV=2	6	4	4	221.4	161.7	286	0.730352	1.29178
Q9UIV1	CCR4-NOT transcription complex subunit 7 OS=Homo sapiens (Human) OX=9606 GN=CNOT7 PE=1 SV=3	20	4	4	334.1	400	436.6	1.19725	1.30679
P23921	Ribonucleoside-diphosphate reductase large subunit OS=Homo sapiens (Human) OX=9606 GN=RRM1 PE=1 SV=1	7	4	4	540.3	566	706.4	1.04757	1.30742
Q9Y6M0	Testisin OS=Homo sapiens (Human) OX=9606 GN=PRSS21 PE=1 SV=1	18	4	4	591.8	634.2	776.5	1.07165	1.3121
Q8IY67	Ribonucleoprotein PTB-binding 1 OS=Homo sapiens (Human) OX=9606 GN=RAVER1 PE=1 SV=1	9	4	4	241.3	318.7	322.4	1.32076	1.3361
Q9BXW9	Fanconi anemia group D2 protein OS=Homo sapiens (Human) OX=9606 GN=FANCD2 PE=1 SV=2	3	4	4	237	242.7	317.1	1.02405	1.33797
Q5T3I0	G patch domain-containing protein 4 OS=Homo sapiens (Human) OX=9606 GN=GPATCH4 PE=1 SV=2	9	4	4	387.6	419.4	522.2	1.08204	1.34727
P24941	Cyclin-dependent kinase 2 OS=Homo sapiens (Human) OX=9606 GN=CDK2 PE=1 SV=2	18	4	4	333.7	337.6	452.8	1.01169	1.35691
O43324	Eukaryotic translation elongation factor 1 epsilon-1 OS=Homo sapiens (Human) OX=9606 GN=EEF1E1 PE=1 SV=1	21	4	4	532	505.2	725.3	0.949624	1.36335
O15397	Importin-8 OS=Homo sapiens (Human) OX=9606 GN=IPO8 PE=1 SV=2	5	4	4	221.9	207.5	302.7	0.935106	1.36413
Q9H2M9	Rab3 GTPase-activating protein non-catalytic subunit OS=Homo sapiens (Human) OX=9606 GN=RAB3GAP2 PE=1 SV=1	2	4	4	109.8	93.5	149.8	0.851548	1.3643
Q8NI27	THO complex subunit 2 OS=Homo sapiens (Human) OX=9606 GN=THOC2 PE=1 SV=2	3	4	4	267.8	201.1	376.7	0.750934	1.40665
P42345	Serine/threonine-protein kinase mTOR OS=Homo sapiens (Human) OX=9606 GN=MTOR PE=1 SV=1	2	4	4	385	347.2	541.9	0.901818	1.40753
Q92552	28S ribosomal protein S27, mitochondrial OS=Homo sapiens (Human) OX=9606 GN=MRPS27 PE=1 SV=3	14	4	4	312.4	356.3	441	1.14052	1.41165
Q6P3W7	SCY1-like protein 2 OS=Homo sapiens (Human) OX=9606 GN=SCYL2 PE=1 SV=1	5	4	4	328.6	292.6	471.3	0.890444	1.43427
Q96S55	ATPase WRNIP1 OS=Homo sapiens (Human) OX=9606 GN=WRNIP1 PE=1 SV=2	6	4	4	259.5	250.5	372.7	0.965318	1.43622
Q9HCU5	Prolactin regulatory element-binding protein OS=Homo sapiens (Human) OX=9606 GN=PREB PE=1 SV=2	15	4	4	440.9	445.4	634.2	1.01021	1.43842
P38606	V-type proton ATPase catalytic subunit A OS=Homo sapiens (Human) OX=9606 GN=ATP6V1A PE=1 SV=2	7	4	4	550.5	738.7	792.1	1.34187	1.43887
P23258	Tubulin gamma-1 chain OS=Homo sapiens (Human) OX=9606 GN=TUBG1 PE=1 SV=2	9	4	4	439.9	447.7	637.3	1.01773	1.44874
O15371	Eukaryotic translation initiation factor 3 subunit D OS=Homo sapiens (Human) OX=9606 GN=EIF3D PE=1 SV=1	6	4	4	754.2	704.5	1110.7	0.934102	1.47269
Q04837	Single-stranded DNA-binding protein, mitochondrial OS=Homo sapiens (Human) OX=9606 GN=SSBP1 PE=1 SV=1	33	4	4	506.3	676.9	747.9	1.33695	1.47719
Q9HAU0	Pleckstrin homology domain-containing family A member 5 OS=Homo sapiens (Human) OX=9606 GN=PLEKHA5 PE=1 SV=1	3	4	4	286.7	315.8	426.9	1.1015	1.48901
P02794	Ferritin heavy chain OS=Homo sapiens (Human) OX=9606 GN=FTH1 PE=1 SV=2	23	4	4	777.1	1029.5	1174.3	1.3248	1.51113
O00483	Cytochrome c oxidase subunit NDUFA4 OS=Homo sapiens (Human) OX=9606 GN=NDUFA4 PE=1 SV=1	41	4	4	984.8	954	1489.2	0.968725	1.51219
Q8IWX8	Calcium homeostasis endoplasmic reticulum protein OS=Homo sapiens (Human) OX=9606 GN=CHERP PE=1 SV=3	5	4	4	502.3	432.2	767.7	0.860442	1.52837
Q9UNM6	26S proteasome non-ATPase regulatory subunit 13 OS=Homo sapiens (Human) OX=9606 GN=PSMD13 PE=1 SV=2	11	4	4	887.4	920.8	1360.3	1.03764	1.53291
P48444	Coatomer subunit delta OS=Homo sapiens (Human) OX=9606 GN=ARCN1 PE=1 SV=1	8	4	4	633.8	579.6	974.2	0.914484	1.53708
Q15046	Lysine--tRNA ligase OS=Homo sapiens (Human) OX=9606 GN=KARS1 PE=1 SV=3	6	4	4	864.9	717.7	1352.4	0.829807	1.56365
P17029	Zinc finger protein with KRAB and SCAN domains 1 OS=Homo sapiens (Human) OX=9606 GN=ZKSCAN1 PE=1 SV=3	9	4	4	462.1	787.2	748.1	1.70353	1.61891
Q92667	A-kinase anchor protein 1, mitochondrial OS=Homo sapiens (Human) OX=9606 GN=AKAP1 PE=1 SV=1	7	4	4	175.4	172.7	287.9	0.984607	1.64139
Q01780	Exosome component 10 OS=Homo sapiens (Human) OX=9606 GN=EXOSC10 PE=1 SV=2	4	4	4	389	301	639.9	0.773779	1.64499
P47914	60S ribosomal protein L29 OS=Homo sapiens (Human) OX=9606 GN=RPL29 PE=1 SV=2	23	4	4	834.5	1111.2	1390.8	1.33158	1.66663
Q9UPN9	E3 ubiquitin-protein ligase TRIM33 OS=Homo sapiens (Human) OX=9606 GN=TRIM33 PE=1 SV=3	3	4	4	260.7	183.3	451.4	0.703107	1.73149
Q92540	Protein SMG7 OS=Homo sapiens (Human) OX=9606 GN=SMG7 PE=1 SV=2	5	4	4	41.3	34.5	73.3	0.835351	1.77482
Q9BTC0	Death-inducer obliterator 1 OS=Homo sapiens (Human) OX=9606 GN=DIDO1 PE=1 SV=5	3	4	4	227.5	209.3	407.9	0.92	1.79297
Q9BZK7	F-box-like/WD repeat-containing protein TBL1XR1 OS=Homo sapiens (Human) OX=9606 GN=TBL1XR1 PE=1 SV=1	9	4	4	597.6	614.5	1077	1.02828	1.80221
Q14978	Nucleolar and coiled-body phosphoprotein 1 OS=Homo sapiens (Human) OX=9606 GN=NOLC1 PE=1 SV=2	4	4	4	531.1	507.1	992	0.954811	1.86782
Q96RE7	Nucleus accumbens-associated protein 1 OS=Homo sapiens (Human) OX=9606 GN=NACC1 PE=1 SV=1	8	4	4	335	300.3	633.7	0.896418	1.89164
Q12830	Nucleosome-remodeling factor subunit BPTF OS=Homo sapiens (Human) OX=9606 GN=BPTF PE=1 SV=3	1	4	4	181.2	141.5	378.2	0.780905	2.0872
Q9UDY2	Tight junction protein ZO-2 OS=Homo sapiens (Human) OX=9606 GN=TJP2 PE=1 SV=2	3	4	4	164.7	160.3	368.2	0.973285	2.23558
Q9HCK8	Chromodomain-helicase-DNA-binding protein 8 OS=Homo sapiens (Human) OX=9606 GN=CHD8 PE=1 SV=5	1	4	4	323.3	286.1	730	0.884937	2.25796
Q15648	Mediator of RNA polymerase II transcription subunit 1 OS=Homo sapiens (Human) OX=9606 GN=MED1 PE=1 SV=4	3	4	4	219	167.6	494.5	0.765297	2.25799
Q9UK61	Protein TASOR OS=Homo sapiens (Human) OX=9606 GN=TASOR PE=1 SV=3	2	4	4	317.9	321.4	912.8	1.01101	2.87134
O95071	E3 ubiquitin-protein ligase UBR5 OS=Homo sapiens (Human) OX=9606 GN=UBR5 PE=1 SV=2	3	4	4	261.3	386.3	799.1	1.47838	3.05817
Q9Y3A3	MOB-like protein phocein OS=Homo sapiens (Human) OX=9606 GN=MOB4 PE=1 SV=1	10	3	1	51.4	27.4	22	0.533074	0.428016
A6NM45	Putative claudin-24 OS=Homo sapiens (Human) OX=9606 GN=CLDN24 PE=5 SV=2	3	3	1	1175.3	629.4	553.3	0.535523	0.470773
P11488	Guanine nucleotide-binding protein G(t) subunit alpha-1 OS=Homo sapiens (Human) OX=9606 GN=GNAT1 PE=1 SV=5	6	3	1	106.1	71.3	55.8	0.672008	0.525919
Q969E2	Secretory carrier-associated membrane protein 4 OS=Homo sapiens (Human) OX=9606 GN=SCAMP4 PE=1 SV=1	3	3	1	1269.1	1029.6	818.2	0.811284	0.644709
P20338	Ras-related protein Rab-4A OS=Homo sapiens (Human) OX=9606 GN=RAB4A PE=1 SV=3	8	3	1	514.4	438.4	377.1	0.852255	0.733087
Q9NQ34	Transmembrane protein 9B OS=Homo sapiens (Human) OX=9606 GN=TMEM9B PE=1 SV=1	8	3	1	136.7	126.5	103.2	0.925384	0.754938
Q8WVC6	Dephospho-CoA kinase domain-containing protein OS=Homo sapiens (Human) OX=9606 GN=DCAKD PE=1 SV=1	3	3	1	249.7	239.8	221.8	0.960352	0.888266
Q9Y6R0	Numb-like protein OS=Homo sapiens (Human) OX=9606 GN=NUMBL PE=1 SV=1	4	3	1	116.2	178.9	105.9	1.53959	0.91136
P67936	Tropomyosin alpha-4 chain OS=Homo sapiens (Human) OX=9606 GN=TPM4 PE=1 SV=3	11	3	1	57	49.1	52.5	0.861404	0.921053
Q9NYP7	Elongation of very long chain fatty acids protein 5 OS=Homo sapiens (Human) OX=9606 GN=ELOVL5 PE=1 SV=1	3	3	1	608.3	503.1	590.4	0.827059	0.970574
Q13620	Cullin-4B OS=Homo sapiens (Human) OX=9606 GN=CUL4B PE=1 SV=4	3	3	1	82	72.4	81	0.882927	0.987805
P46939	Utrophin OS=Homo sapiens (Human) OX=9606 GN=UTRN PE=1 SV=2	1	3	1	130.4	139.3	134.8	1.06825	1.03374
Q3SXZ3	Zinc finger protein 718 OS=Homo sapiens (Human) OX=9606 GN=ZNF718 PE=2 SV=2	8	3	1	321.1	298.7	333.6	0.93024	1.03893
Q13439	Golgin subfamily A member 4 OS=Homo sapiens (Human) OX=9606 GN=GOLGA4 PE=1 SV=1	1	3	1	312.9	376	326.4	1.20166	1.04314
Q8NDW4	Zinc finger protein 248 OS=Homo sapiens (Human) OX=9606 GN=ZNF248 PE=1 SV=1	6	3	1	211.6	194.2	222.5	0.917769	1.05151
Q9UHX3	Adhesion G protein-coupled receptor E2 OS=Homo sapiens (Human) OX=9606 GN=ADGRE2 PE=1 SV=2	6	3	1	56.4	86.1	59.9	1.5266	1.06206
P52294	Importin subunit alpha-5 OS=Homo sapiens (Human) OX=9606 GN=KPNA1 PE=1 SV=3	7	3	1	221.6	208	244.5	0.938628	1.10334
Q9BTT6	Leucine-rich repeat-containing protein 1 OS=Homo sapiens (Human) OX=9606 GN=LRRC1 PE=1 SV=1	6	3	1	41.3	39.9	45.8	0.966102	1.10896
Q7L804	Rab11 family-interacting protein 2 OS=Homo sapiens (Human) OX=9606 GN=RAB11FIP2 PE=1 SV=1	5	3	1	64.5	103.8	76.2	1.6093	1.1814
Q86SE5	RNA-binding Raly-like protein OS=Homo sapiens (Human) OX=9606 GN=RALYL PE=1 SV=2	9	3	1	74.2	78.8	94.1	1.06199	1.26819
P02549	Spectrin alpha chain, erythrocytic 1 OS=Homo sapiens (Human) OX=9606 GN=SPTA1 PE=1 SV=5	1	3	1	12.1	21.7	15.5	1.79339	1.28099
A2RRD8	Zinc finger protein 320 OS=Homo sapiens (Human) OX=9606 GN=ZNF320 PE=1 SV=1	10	3	1	123.4	214.6	164.3	1.73906	1.33144
Q3ZCX4	Zinc finger protein 568 OS=Homo sapiens (Human) OX=9606 GN=ZNF568 PE=2 SV=2	6	3	1	99.7	123.8	144.8	1.24173	1.45236
Q03924	Zinc finger protein 117 OS=Homo sapiens (Human) OX=9606 GN=ZNF117 PE=2 SV=5	10	3	1	139.3	222.9	215.5	1.60014	1.54702
Q9P2K3	REST corepressor 3 OS=Homo sapiens (Human) OX=9606 GN=RCOR3 PE=1 SV=2	6	3	1	48.5	54.5	78	1.12371	1.60825
Q96FJ2	Dynein light chain 2, cytoplasmic OS=Homo sapiens (Human) OX=9606 GN=DYNLL2 PE=1 SV=1	20	3	1	538.7	872.6	994	1.61983	1.84518
Q7RTW8	Otoancorin OS=Homo sapiens (Human) OX=9606 GN=OTOA PE=1 SV=1	1	3	1	211	433.6	404.5	2.05498	1.91706
P15923	Transcription factor E2-alpha OS=Homo sapiens (Human) OX=9606 GN=TCF3 PE=1 SV=1	3	3	1	32.6	97	70.9	2.97546	2.17485
Q02040	A-kinase anchor protein 17A OS=Homo sapiens (Human) OX=9606 GN=AKAP17A PE=1 SV=2	2	3	2	196.7	145.8	117.7	0.74123	0.598373
Q4U2R6	39S ribosomal protein L51, mitochondrial OS=Homo sapiens (Human) OX=9606 GN=MRPL51 PE=1 SV=1	18	3	2	514.4	440.4	337	0.856143	0.655132
O43760	Synaptogyrin-2 OS=Homo sapiens (Human) OX=9606 GN=SYNGR2 PE=1 SV=1	9	3	2	1045.2	961.9	728.5	0.920302	0.696996
P04921	Glycophorin-C OS=Homo sapiens (Human) OX=9606 GN=GYPC PE=1 SV=1	27	3	2	405.5	343.9	311.8	0.848089	0.768927
Q7Z3C6	Autophagy-related protein 9A OS=Homo sapiens (Human) OX=9606 GN=ATG9A PE=1 SV=3	2	3	2	494.5	445.9	386.7	0.901719	0.782002
Q9Y6M9	NADH dehydrogenase [ubiquinone] 1 beta subcomplex subunit 9 OS=Homo sapiens (Human) OX=9606 GN=NDUFB9 PE=1 SV=3	10	3	2	1068.3	943.7	838.8	0.883366	0.785173
Q8IXZ2	Zinc finger CCCH domain-containing protein 3 OS=Homo sapiens (Human) OX=9606 GN=ZC3H3 PE=1 SV=3	2	3	2	104.3	103.3	84.7	0.990412	0.812081
Q15428	Splicing factor 3A subunit 2 OS=Homo sapiens (Human) OX=9606 GN=SF3A2 PE=1 SV=2	5	3	2	179.4	172.4	148.8	0.960981	0.829431
Q9BY77	Polymerase delta-interacting protein 3 OS=Homo sapiens (Human) OX=9606 GN=POLDIP3 PE=1 SV=2	4	3	2	167.4	157	139.1	0.937873	0.830944
P13473	Lysosome-associated membrane glycoprotein 2 OS=Homo sapiens (Human) OX=9606 GN=LAMP2 PE=1 SV=2	5	3	2	916.3	1157.2	768.4	1.26291	0.83859
O75569	Interferon-inducible double-stranded RNA-dependent protein kinase activator A OS=Homo sapiens (Human) OX=9606 GN=PRKRA PE=1 SV=1	9	3	2	293	267.8	246.7	0.913993	0.84198
Q9UMX0	Ubiquilin-1 OS=Homo sapiens (Human) OX=9606 GN=UBQLN1 PE=1 SV=2	8	3	2	165.8	136.2	141	0.821472	0.850422
P16298	Serine/threonine-protein phosphatase 2B catalytic subunit beta isoform OS=Homo sapiens (Human) OX=9606 GN=PPP3CB PE=1 SV=2	4	3	2	658.8	636.1	571.8	0.965543	0.867942
Q969G3	SWI/SNF-related matrix-associated actin-dependent regulator of chromatin subfamily E member 1 OS=Homo sapiens (Human) OX=9606 GN=SMARCE1 PE=1 SV=2	7	3	2	111.9	95.8	97.2	0.856122	0.868633
Q96QC0	Serine/threonine-protein phosphatase 1 regulatory subunit 10 OS=Homo sapiens (Human) OX=9606 GN=PPP1R10 PE=1 SV=1	2	3	2	103.7	67.8	91.4	0.653809	0.881389
Q9H0M0	NEDD4-like E3 ubiquitin-protein ligase WWP1 OS=Homo sapiens (Human) OX=9606 GN=WWP1 PE=1 SV=1	3	3	2	154	166.1	138.3	1.07857	0.898052
Q9UNP9	Peptidyl-prolyl cis-trans isomerase E OS=Homo sapiens (Human) OX=9606 GN=PPIE PE=1 SV=1	6	3	2	260.7	263.5	234.2	1.01074	0.898351
Q5J8M3	ER membrane protein complex subunit 4 OS=Homo sapiens (Human) OX=9606 GN=EMC4 PE=1 SV=2	12	3	2	115.1	87.7	104.5	0.761946	0.907906
O75934	Pre-mRNA-splicing factor SPF27 OS=Homo sapiens (Human) OX=9606 GN=BCAS2 PE=1 SV=1	9	3	2	202.8	164	185.3	0.808679	0.913708
Q56VL3	OCIA domain-containing protein 2 OS=Homo sapiens (Human) OX=9606 GN=OCIAD2 PE=1 SV=1	12	3	2	249.3	233.3	229.8	0.93582	0.921781
Q969T9	WW domain-binding protein 2 OS=Homo sapiens (Human) OX=9606 GN=WBP2 PE=1 SV=1	9	3	2	815.4	981.4	764.2	1.20358	0.937209
O15258	Protein RER1 OS=Homo sapiens (Human) OX=9606 GN=RER1 PE=1 SV=1	13	3	2	644.9	475.8	623.7	0.737789	0.967127
O75052	Carboxyl-terminal PDZ ligand of neuronal nitric oxide synthase protein OS=Homo sapiens (Human) OX=9606 GN=NOS1AP PE=1 SV=3	4	3	2	344.7	418.6	334.2	1.21439	0.969539
Q8NCG7	Diacylglycerol lipase-beta OS=Homo sapiens (Human) OX=9606 GN=DAGLB PE=1 SV=2	3	3	2	731	748.4	710.1	1.0238	0.971409
O00299	Chloride intracellular channel protein 1 OS=Homo sapiens (Human) OX=9606 GN=CLIC1 PE=1 SV=4	11	3	2	409.8	481.8	398.8	1.1757	0.973158
Q96J02	E3 ubiquitin-protein ligase Itchy homolog OS=Homo sapiens (Human) OX=9606 GN=ITCH PE=1 SV=2	4	3	2	213	256.2	207.5	1.20282	0.974178
Q9UBQ0	Vacuolar protein sorting-associated protein 29 OS=Homo sapiens (Human) OX=9606 GN=VPS29 PE=1 SV=1	12	3	2	568.6	813.6	571.7	1.43088	1.00545
Q96A26	Protein FAM162A OS=Homo sapiens (Human) OX=9606 GN=FAM162A PE=1 SV=2	18	3	2	471.1	347.9	477.5	0.738484	1.01359
Q9Y2Q5	Ragulator complex protein LAMTOR2 OS=Homo sapiens (Human) OX=9606 GN=LAMTOR2 PE=1 SV=1	22	3	2	511.4	826.5	535.5	1.61615	1.04713
P14406	Cytochrome c oxidase subunit 7A2, mitochondrial OS=Homo sapiens (Human) OX=9606 GN=COX7A2 PE=1 SV=1	28	3	2	472.2	456	496.8	0.965693	1.0521
Q16540	39S ribosomal protein L23, mitochondrial OS=Homo sapiens (Human) OX=9606 GN=MRPL23 PE=1 SV=1	8	3	2	47.4	58.2	49.9	1.22785	1.05274
P30086	Phosphatidylethanolamine-binding protein 1 OS=Homo sapiens (Human) OX=9606 GN=PEBP1 PE=1 SV=3	15	3	2	389.6	532.2	424.2	1.36602	1.08881
Q96RQ1	Endoplasmic reticulum-Golgi intermediate compartment protein 2 OS=Homo sapiens (Human) OX=9606 GN=ERGIC2 PE=1 SV=2	9	3	2	221.4	202.9	242.5	0.916441	1.0953
Q8N5B7	Ceramide synthase 5 OS=Homo sapiens (Human) OX=9606 GN=CERS5 PE=1 SV=1	5	3	2	191.1	179.7	211.2	0.940345	1.10518
P35637	RNA-binding protein FUS OS=Homo sapiens (Human) OX=9606 GN=FUS PE=1 SV=1	5	3	2	261.2	326.4	288.8	1.24962	1.10567
Q99733	Nucleosome assembly protein 1-like 4 OS=Homo sapiens (Human) OX=9606 GN=NAP1L4 PE=1 SV=1	9	3	2	149.6	196.8	168.2	1.31551	1.12433
Q5PRF9	Protein Smaug homolog 2 OS=Homo sapiens (Human) OX=9606 GN=SAMD4B PE=1 SV=1	4	3	2	86.2	85.9	98.9	0.99652	1.14733
P23526	Adenosylhomocysteinase OS=Homo sapiens (Human) OX=9606 GN=AHCY PE=1 SV=4	6	3	2	189	227.7	219.2	1.20476	1.15979
P09429	High mobility group protein B1 OS=Homo sapiens (Human) OX=9606 GN=HMGB1 PE=1 SV=3	9	3	2	1207.6	1700.7	1421	1.40833	1.17671
Q9P0U1	Mitochondrial import receptor subunit TOM7 homolog OS=Homo sapiens (Human) OX=9606 GN=TOMM7 PE=1 SV=1	44	3	2	349.1	317.3	411.9	0.908909	1.17989
P55209	Nucleosome assembly protein 1-like 1 OS=Homo sapiens (Human) OX=9606 GN=NAP1L1 PE=1 SV=1	10	3	2	23.2	20.2	27.4	0.87069	1.18103
P19256	Lymphocyte function-associated antigen 3 OS=Homo sapiens (Human) OX=9606 GN=CD58 PE=1 SV=1	7	3	2	536.6	588.4	639.8	1.09653	1.19232
P52815	39S ribosomal protein L12, mitochondrial OS=Homo sapiens (Human) OX=9606 GN=MRPL12 PE=1 SV=2	12	3	2	220.4	269.3	263.5	1.22187	1.19555
Q6IQ23	Pleckstrin homology domain-containing family A member 7 OS=Homo sapiens (Human) OX=9606 GN=PLEKHA7 PE=1 SV=2	1	3	2	45	54.2	54.2	1.20444	1.20444
Q96G23	Ceramide synthase 2 OS=Homo sapiens (Human) OX=9606 GN=CERS2 PE=1 SV=1	7	3	2	683.7	548.5	829.6	0.802252	1.2134
P78344	Eukaryotic translation initiation factor 4 gamma 2 OS=Homo sapiens (Human) OX=9606 GN=EIF4G2 PE=1 SV=1	2	3	2	263.5	191.6	329.7	0.727135	1.25123
P54819	Adenylate kinase 2, mitochondrial OS=Homo sapiens (Human) OX=9606 GN=AK2 PE=1 SV=2	10	3	2	232.1	280.6	291	1.20896	1.25377
Q9UIG0	Tyrosine-protein kinase BAZ1B OS=Homo sapiens (Human) OX=9606 GN=BAZ1B PE=1 SV=2	1	3	2	331.5	247.3	426.8	0.746003	1.28748
Q9Y6A9	Signal peptidase complex subunit 1 OS=Homo sapiens (Human) OX=9606 GN=SPCS1 PE=1 SV=5	10	3	2	474	498.7	630.5	1.05211	1.33017
Q9UII2	ATPase inhibitor, mitochondrial OS=Homo sapiens (Human) OX=9606 GN=ATP5IF1 PE=1 SV=1	14	3	2	1371.5	1881.7	1844.2	1.372	1.34466
E9PRG8	Uncharacterized protein C11orf98 OS=Homo sapiens (Human) OX=9606 GN=C11orf98 PE=4 SV=2	12	3	2	549.4	704.9	750	1.28304	1.36513
Q96IY1	Kinetochore-associated protein NSL1 homolog OS=Homo sapiens (Human) OX=9606 GN=NSL1 PE=1 SV=3	14	3	2	158.4	176.1	220.6	1.11174	1.39268
P62888	60S ribosomal protein L30 OS=Homo sapiens (Human) OX=9606 GN=RPL30 PE=1 SV=2	18	3	2	827.4	954	1169.4	1.15301	1.41334
P30154	Serine/threonine-protein phosphatase 2A 65 kDa regulatory subunit A beta isoform OS=Homo sapiens (Human) OX=9606 GN=PPP2R1B PE=1 SV=3	7	3	2	68	51.9	97	0.763235	1.42647
O75122	CLIP-associating protein 2 OS=Homo sapiens (Human) OX=9606 GN=CLASP2 PE=1 SV=3	3	3	2	178.3	141.3	264.1	0.792485	1.48121
Q9BQ75	Protein CMSS1 OS=Homo sapiens (Human) OX=9606 GN=CMSS1 PE=1 SV=2	11	3	2	289.8	240.8	430.4	0.830918	1.48516
Q8TEQ6	Gem-associated protein 5 OS=Homo sapiens (Human) OX=9606 GN=GEMIN5 PE=1 SV=3	2	3	2	251.4	213.6	378.5	0.849642	1.50557
Q15427	Splicing factor 3B subunit 4 OS=Homo sapiens (Human) OX=9606 GN=SF3B4 PE=1 SV=1	5	3	2	404.2	459.2	609.4	1.13607	1.50767
Q7L9L4	MOB kinase activator 1B OS=Homo sapiens (Human) OX=9606 GN=MOB1B PE=1 SV=3	11	3	2	354.2	432.4	540.7	1.22078	1.52654
P50225	Sulfotransferase 1A1 OS=Homo sapiens (Human) OX=9606 GN=SULT1A1 PE=1 SV=3	5	3	2	300.6	259.8	463.6	0.864271	1.54225
P63220	40S ribosomal protein S21 OS=Homo sapiens (Human) OX=9606 GN=RPS21 PE=1 SV=1	25	3	2	1193.5	1964.4	1857.2	1.64592	1.5561
Q8N0Z3	Spindle and centriole-associated protein 1 OS=Homo sapiens (Human) OX=9606 GN=SPICE1 PE=1 SV=1	3	3	2	102	155.6	160.6	1.52549	1.57451
Q8ND04	Protein SMG8 OS=Homo sapiens (Human) OX=9606 GN=SMG8 PE=1 SV=1	3	3	2	91.8	98.6	158.7	1.07407	1.72876
P27635	60S ribosomal protein L10 OS=Homo sapiens (Human) OX=9606 GN=RPL10 PE=1 SV=4	12	3	2	457.5	480.7	819.1	1.05071	1.79038
P05386	60S acidic ribosomal protein P1 OS=Homo sapiens (Human) OX=9606 GN=RPLP1 PE=1 SV=1	67	3	2	50.6	60.4	91.8	1.19368	1.81423
Q9H832	Ubiquitin-conjugating enzyme E2 Z OS=Homo sapiens (Human) OX=9606 GN=UBE2Z PE=1 SV=2	6	3	2	810.8	756.3	1516.7	0.932782	1.87062
Q8WWK9	Cytoskeleton-associated protein 2 OS=Homo sapiens (Human) OX=9606 GN=CKAP2 PE=1 SV=1	3	3	2	87.6	120.8	166.2	1.379	1.89726
Q07020	60S ribosomal protein L18 OS=Homo sapiens (Human) OX=9606 GN=RPL18 PE=1 SV=2	11	3	2	317	327.2	609.6	1.03218	1.92303
Q9Y5Q8	General transcription factor 3C polypeptide 5 OS=Homo sapiens (Human) OX=9606 GN=GTF3C5 PE=1 SV=2	3	3	2	202	182.7	430.4	0.904455	2.13069
Q9Y5V3	Melanoma-associated antigen D1 OS=Homo sapiens (Human) OX=9606 GN=MAGED1 PE=1 SV=3	4	3	2	41.4	44.1	140.7	1.06522	3.39855
Q6ZUT6	Coiled-coil domain-containing protein 9B OS=Homo sapiens (Human) OX=9606 GN=CCDC9B PE=1 SV=1	7	3	3	603.1	378	203.6	0.626762	0.337589
Q08722	Leukocyte surface antigen CD47 OS=Homo sapiens (Human) OX=9606 GN=CD47 PE=1 SV=1	9	3	3	1855.7	1191.5	963.9	0.642076	0.519427
P84103	Serine/arginine-rich splicing factor 3 OS=Homo sapiens (Human) OX=9606 GN=SRSF3 PE=1 SV=1	15	3	3	909.1	670.5	485.3	0.737543	0.533825
Q8IWA5	Choline transporter-like protein 2 OS=Homo sapiens (Human) OX=9606 GN=SLC44A2 PE=1 SV=3	4	3	3	743	506	417	0.681023	0.561238
P52298	Nuclear cap-binding protein subunit 2 OS=Homo sapiens (Human) OX=9606 GN=NCBP2 PE=1 SV=1	15	3	3	1241.7	1069.6	731.5	0.8614	0.589112
Q9Y3L5	Ras-related protein Rap-2c OS=Homo sapiens (Human) OX=9606 GN=RAP2C PE=1 SV=1	18	3	3	624.5	423.6	382.7	0.678303	0.61281
Q8NFJ5	Retinoic acid-induced protein 3 OS=Homo sapiens (Human) OX=9606 GN=GPRC5A PE=1 SV=2	10	3	3	812.9	456.9	512.3	0.562062	0.630213
Q14847	LIM and SH3 domain protein 1 OS=Homo sapiens (Human) OX=9606 GN=LASP1 PE=1 SV=2	11	3	3	308.7	228.1	195.5	0.738905	0.633301
Q96QD8	Sodium-coupled neutral amino acid transporter 2 OS=Homo sapiens (Human) OX=9606 GN=SLC38A2 PE=1 SV=2	9	3	3	874.4	681.2	567.9	0.779048	0.649474
P49768	Presenilin-1 OS=Homo sapiens (Human) OX=9606 GN=PSEN1 PE=1 SV=1	10	3	3	316.8	253.5	205.8	0.800189	0.649621
P17152	Transmembrane protein 11, mitochondrial OS=Homo sapiens (Human) OX=9606 GN=TMEM11 PE=1 SV=1	18	3	3	515.8	322.5	339.1	0.625242	0.657425
Q8N3E9	1-phosphatidylinositol 4,5-bisphosphate phosphodiesterase delta-3 OS=Homo sapiens (Human) OX=9606 GN=PLCD3 PE=1 SV=3	3	3	3	352.5	282.3	231.9	0.800851	0.657872
Q9BRQ6	MICOS complex subunit MIC25 OS=Homo sapiens (Human) OX=9606 GN=CHCHD6 PE=1 SV=1	14	3	3	740.1	587.2	488.2	0.793406	0.659641
Q15043	Metal cation symporter ZIP14 OS=Homo sapiens (Human) OX=9606 GN=SLC39A14 PE=1 SV=3	7	3	3	516.9	407.3	345.5	0.787967	0.668408
Q8NB49	Phospholipid-transporting ATPase IG OS=Homo sapiens (Human) OX=9606 GN=ATP11C PE=1 SV=3	4	3	3	375.3	300.2	252.4	0.799893	0.672529
Q8TAA9	Vang-like protein 1 OS=Homo sapiens (Human) OX=9606 GN=VANGL1 PE=1 SV=1	6	3	3	730	685.7	491.4	0.939315	0.673151
Q9UPY5	Cystine/glutamate transporter OS=Homo sapiens (Human) OX=9606 GN=SLC7A11 PE=1 SV=1	4	3	3	1144.3	952.7	782.9	0.832561	0.684174
Q8WUD4	Coiled-coil domain-containing protein 12 OS=Homo sapiens (Human) OX=9606 GN=CCDC12 PE=1 SV=1	19	3	3	838.1	820.6	590.6	0.979119	0.704689
Q9BV40	Vesicle-associated membrane protein 8 OS=Homo sapiens (Human) OX=9606 GN=VAMP8 PE=1 SV=1	31	3	3	793.8	575.8	566.7	0.725372	0.713908
O00560	Syntenin-1 OS=Homo sapiens (Human) OX=9606 GN=SDCBP PE=1 SV=1	13	3	3	528.3	623.6	400.7	1.18039	0.758471
Q8WTV0	Scavenger receptor class B member 1 OS=Homo sapiens (Human) OX=9606 GN=SCARB1 PE=1 SV=1	6	3	3	1024.1	820.4	796	0.801094	0.777268
Q6EMK4	Vasorin OS=Homo sapiens (Human) OX=9606 GN=VASN PE=1 SV=1	5	3	3	390.1	335.1	304.5	0.859011	0.780569
P08069	Insulin-like growth factor 1 receptor OS=Homo sapiens (Human) OX=9606 GN=IGF1R PE=1 SV=1	2	3	3	499.4	795.7	402.7	1.59331	0.806368
P53367	Arfaptin-1 OS=Homo sapiens (Human) OX=9606 GN=ARFIP1 PE=1 SV=2	7	3	3	351.9	327	292.3	0.929241	0.830634
Q13573	SNW domain-containing protein 1 OS=Homo sapiens (Human) OX=9606 GN=SNW1 PE=1 SV=1	5	3	3	754.8	795.1	627.2	1.05339	0.830949
P09661	U2 small nuclear ribonucleoprotein A' OS=Homo sapiens (Human) OX=9606 GN=SNRPA1 PE=1 SV=2	9	3	3	590.9	696.4	492.6	1.17854	0.833644
Q06124	Tyrosine-protein phosphatase non-receptor type 11 OS=Homo sapiens (Human) OX=9606 GN=PTPN11 PE=1 SV=3	5	3	3	350.6	327.4	292.5	0.933828	0.834284
Q9H329	Band 4.1-like protein 4B OS=Homo sapiens (Human) OX=9606 GN=EPB41L4B PE=2 SV=2	4	3	3	324.8	333.4	271.6	1.02648	0.836207
P61966	AP-1 complex subunit sigma-1A OS=Homo sapiens (Human) OX=9606 GN=AP1S1 PE=1 SV=1	20	3	3	427.9	389.1	362.3	0.909325	0.846693
P54727	UV excision repair protein RAD23 homolog B OS=Homo sapiens (Human) OX=9606 GN=RAD23B PE=1 SV=1	7	3	3	995.8	605.7	844.2	0.608255	0.847761
Q9Y3B3	Transmembrane emp24 domain-containing protein 7 OS=Homo sapiens (Human) OX=9606 GN=TMED7 PE=1 SV=2	11	3	3	761.2	589.7	647.5	0.774698	0.850631
Q5HYI7	Metaxin-3 OS=Homo sapiens (Human) OX=9606 GN=MTX3 PE=1 SV=2	11	3	3	760	700.6	648	0.921842	0.852632
P26012	Integrin beta-8 OS=Homo sapiens (Human) OX=9606 GN=ITGB8 PE=1 SV=1	4	3	3	384.3	408.8	335	1.06375	0.871715
Q9P0J0	NADH dehydrogenase [ubiquinone] 1 alpha subcomplex subunit 13 OS=Homo sapiens (Human) OX=9606 GN=NDUFA13 PE=1 SV=3	22	3	3	527.1	433.4	463.6	0.822235	0.87953
Q8TB96	T-cell immunomodulatory protein OS=Homo sapiens (Human) OX=9606 GN=ITFG1 PE=1 SV=1	5	3	3	222.3	255.2	195.8	1.148	0.880792
P62318	Small nuclear ribonucleoprotein Sm D3 OS=Homo sapiens (Human) OX=9606 GN=SNRPD3 PE=1 SV=1	32	3	3	411.2	462	364.7	1.12354	0.886916
P15291	Beta-1,4-galactosyltransferase 1 OS=Homo sapiens (Human) OX=9606 GN=B4GALT1 PE=1 SV=5	8	3	3	152	116.1	135.1	0.763816	0.888816
Q9H061	Transmembrane protein 126A OS=Homo sapiens (Human) OX=9606 GN=TMEM126A PE=1 SV=1	20	3	3	695.6	509.2	618.3	0.73203	0.888873
Q9Y6K0	Choline/ethanolaminephosphotransferase 1 OS=Homo sapiens (Human) OX=9606 GN=CEPT1 PE=1 SV=1	6	3	3	310.1	247.7	284.3	0.798775	0.916801
Q9BVI4	Nucleolar complex protein 4 homolog OS=Homo sapiens (Human) OX=9606 GN=NOC4L PE=1 SV=1	7	3	3	237.9	213.4	218.4	0.897016	0.918033
Q8N3R9	MAGUK p55 subfamily member 5 OS=Homo sapiens (Human) OX=9606 GN=MPP5 PE=1 SV=3	4	3	3	217.1	204.1	199.9	0.94012	0.920774
Q96IZ0	PRKC apoptosis WT1 regulator protein OS=Homo sapiens (Human) OX=9606 GN=PAWR PE=1 SV=1	11	3	3	415.6	405.5	387	0.975698	0.931184
Q96A57	Transmembrane protein 230 OS=Homo sapiens (Human) OX=9606 GN=TMEM230 PE=1 SV=1	31	3	3	524.7	421.7	492	0.803697	0.937679
Q9HD20	Manganese-transporting ATPase 13A1 OS=Homo sapiens (Human) OX=9606 GN=ATP13A1 PE=1 SV=2	3	3	3	587.4	671.4	554.6	1.143	0.944161
O15121	Sphingolipid delta(4)-desaturase DES1 OS=Homo sapiens (Human) OX=9606 GN=DEGS1 PE=1 SV=1	12	3	3	242.4	228.8	229.6	0.943894	0.947195
P56589	Peroxisomal biogenesis factor 3 OS=Homo sapiens (Human) OX=9606 GN=PEX3 PE=1 SV=1	9	3	3	379.1	308.9	361.4	0.814825	0.95331
Q9BQ95	Evolutionarily conserved signaling intermediate in Toll pathway, mitochondrial OS=Homo sapiens (Human) OX=9606 GN=ECSIT PE=1 SV=1	13	3	3	92.2	93.1	88	1.00976	0.954447
Q9Y4P3	Transducin beta-like protein 2 OS=Homo sapiens (Human) OX=9606 GN=TBL2 PE=1 SV=1	7	3	3	497.7	382.6	476.4	0.768736	0.957203
O75964	ATP synthase subunit g, mitochondrial OS=Homo sapiens (Human) OX=9606 GN=ATP5MG PE=1 SV=3	30	3	3	616.3	577.7	591.7	0.937368	0.960084
P57105	Synaptojanin-2-binding protein OS=Homo sapiens (Human) OX=9606 GN=SYNJ2BP PE=1 SV=2	34	3	3	402.8	311.6	393.6	0.773585	0.97716
Q53GS7	Nucleoporin GLE1 OS=Homo sapiens (Human) OX=9606 GN=GLE1 PE=1 SV=2	6	3	3	322.2	279.4	316	0.867163	0.980757
Q6NZI2	Caveolae-associated protein 1 OS=Homo sapiens (Human) OX=9606 GN=CAVIN1 PE=1 SV=1	9	3	3	784.8	741	775.2	0.94419	0.987768
Q9Y3E0	Vesicle transport protein GOT1B OS=Homo sapiens (Human) OX=9606 GN=GOLT1B PE=1 SV=1	22	3	3	508	444.9	502.2	0.875787	0.988583
Q9UHX1	Poly(U)-binding-splicing factor PUF60 OS=Homo sapiens (Human) OX=9606 GN=PUF60 PE=1 SV=1	8	3	3	711.4	491.2	704.3	0.690469	0.99002
P04083	Annexin A1 OS=Homo sapiens (Human) OX=9606 GN=ANXA1 PE=1 SV=2	10	3	3	575.4	718.5	570	1.2487	0.990615
Q9Y320	Thioredoxin-related transmembrane protein 2 OS=Homo sapiens (Human) OX=9606 GN=TMX2 PE=1 SV=1	14	3	3	577.6	484.9	578.2	0.839508	1.00104
Q9BTE1	Dynactin subunit 5 OS=Homo sapiens (Human) OX=9606 GN=DCTN5 PE=1 SV=1	14	3	3	591.5	640	597.7	1.08199	1.01048
Q9C0E8	Endoplasmic reticulum junction formation protein lunapark OS=Homo sapiens (Human) OX=9606 GN=LNPK PE=1 SV=2	7	3	3	542.4	476.8	549.4	0.879056	1.01291
Q9NXS2	Glutaminyl-peptide cyclotransferase-like protein OS=Homo sapiens (Human) OX=9606 GN=QPCTL PE=1 SV=2	8	3	3	365	369.3	373.5	1.01178	1.02329
Q15526	Surfeit locus protein 1 OS=Homo sapiens (Human) OX=9606 GN=SURF1 PE=1 SV=1	18	3	3	328.2	307.8	336.4	0.937843	1.02498
Q9UKJ3	G patch domain-containing protein 8 OS=Homo sapiens (Human) OX=9606 GN=GPATCH8 PE=1 SV=2	2	3	3	273	261.7	280.1	0.958608	1.02601
O95373	Importin-7 OS=Homo sapiens (Human) OX=9606 GN=IPO7 PE=1 SV=1	4	3	3	430.5	433.7	454.5	1.00743	1.05575
P06865	Beta-hexosaminidase subunit alpha OS=Homo sapiens (Human) OX=9606 GN=HEXA PE=1 SV=2	6	3	3	353.7	584.5	373.9	1.65253	1.05711
Q9UHD8	Septin-9 OS=Homo sapiens (Human) OX=9606 GN=SEPTIN9 PE=1 SV=2	4	3	3	266.7	268.3	284.5	1.006	1.06674
P78357	Contactin-associated protein 1 OS=Homo sapiens (Human) OX=9606 GN=CNTNAP1 PE=1 SV=1	2	3	3	264.7	271.5	282.4	1.02569	1.06687
P26639	Threonine--tRNA ligase 1, cytoplasmic OS=Homo sapiens (Human) OX=9606 GN=TARS1 PE=1 SV=3	3	3	3	295.7	211.3	317.9	0.714576	1.07508
Q6UUV7	CREB-regulated transcription coactivator 3 OS=Homo sapiens (Human) OX=9606 GN=CRTC3 PE=1 SV=2	7	3	3	327.6	453.7	352.3	1.38492	1.0754
Q99653	Calcineurin B homologous protein 1 OS=Homo sapiens (Human) OX=9606 GN=CHP1 PE=1 SV=3	16	3	3	464.7	471.5	500	1.01463	1.07596
Q86SQ0	Pleckstrin homology-like domain family B member 2 OS=Homo sapiens (Human) OX=9606 GN=PHLDB2 PE=1 SV=2	2	3	3	299.9	435.4	323.2	1.45182	1.07769
Q9H583	HEAT repeat-containing protein 1 OS=Homo sapiens (Human) OX=9606 GN=HEATR1 PE=1 SV=3	1	3	3	550.5	433.6	594.6	0.787648	1.08011
Q6P1M0	Long-chain fatty acid transport protein 4 OS=Homo sapiens (Human) OX=9606 GN=SLC27A4 PE=1 SV=1	4	3	3	333.8	254.2	360.9	0.761534	1.08119
P16278	Beta-galactosidase OS=Homo sapiens (Human) OX=9606 GN=GLB1 PE=1 SV=2	6	3	3	197	359.5	214.5	1.82487	1.08883
P30048	Thioredoxin-dependent peroxide reductase, mitochondrial OS=Homo sapiens (Human) OX=9606 GN=PRDX3 PE=1 SV=3	12	3	3	435.8	562.7	475.2	1.29119	1.09041
P10909	Clusterin OS=Homo sapiens (Human) OX=9606 GN=CLU PE=1 SV=1	8	3	3	384.9	885.5	421.7	2.3006	1.09561
Q6IAN0	Dehydrogenase/reductase SDR family member 7B OS=Homo sapiens (Human) OX=9606 GN=DHRS7B PE=1 SV=2	11	3	3	267.1	232.7	292.9	0.871209	1.09659
O60437	Periplakin OS=Homo sapiens (Human) OX=9606 GN=PPL PE=1 SV=4	2	3	3	181.5	252.6	199.6	1.39174	1.09972
P13667	Protein disulfide-isomerase A4 OS=Homo sapiens (Human) OX=9606 GN=PDIA4 PE=1 SV=2	8	3	3	154.1	486.5	170.8	3.15704	1.10837
Q9H8H3	Methyltransferase-like protein 7A OS=Homo sapiens (Human) OX=9606 GN=METTL7A PE=1 SV=1	15	3	3	655.9	589.8	730.6	0.899222	1.11389
Q92600	CCR4-NOT transcription complex subunit 9 OS=Homo sapiens (Human) OX=9606 GN=CNOT9 PE=1 SV=1	11	3	3	282.4	265.1	315	0.938739	1.11544
P49848	Transcription initiation factor TFIID subunit 6 OS=Homo sapiens (Human) OX=9606 GN=TAF6 PE=1 SV=1	3	3	3	313.6	288.2	350.7	0.919005	1.1183
Q96HB5	Coiled-coil domain-containing protein 120 OS=Homo sapiens (Human) OX=9606 GN=CCDC120 PE=1 SV=1	9	3	3	210.1	306.3	235.6	1.45788	1.12137
Q08211	ATP-dependent RNA helicase A OS=Homo sapiens (Human) OX=9606 GN=DHX9 PE=1 SV=4	3	3	3	365.9	257.4	410.6	0.703471	1.12216
Q9NUQ9	CYFIP-related Rac1 interactor B OS=Homo sapiens (Human) OX=9606 GN=CYRIB PE=1 SV=1	15	3	3	224.9	284.7	258.5	1.2659	1.1494
P17676	CCAAT/enhancer-binding protein beta OS=Homo sapiens (Human) OX=9606 GN=CEBPB PE=1 SV=2	9	3	3	286.3	431	331.8	1.50541	1.15892
O00425	Insulin-like growth factor 2 mRNA-binding protein 3 OS=Homo sapiens (Human) OX=9606 GN=IGF2BP3 PE=1 SV=2	6	3	3	330.2	278.4	385.3	0.843125	1.16687
Q16850	Lanosterol 14-alpha demethylase OS=Homo sapiens (Human) OX=9606 GN=CYP51A1 PE=1 SV=3	7	3	3	540.1	513.7	636.7	0.95112	1.17886
Q9NV70	Exocyst complex component 1 OS=Homo sapiens (Human) OX=9606 GN=EXOC1 PE=1 SV=4	3	3	3	385.5	380.4	460.9	0.98677	1.19559
Q9C0C2	182 kDa tankyrase-1-binding protein OS=Homo sapiens (Human) OX=9606 GN=TNKS1BP1 PE=1 SV=4	2	3	3	181.1	186.7	218.3	1.03092	1.20541
Q01664	Transcription factor AP-4 OS=Homo sapiens (Human) OX=9606 GN=TFAP4 PE=1 SV=2	9	3	3	147.7	181.7	178.6	1.2302	1.20921
Q8WX92	Negative elongation factor B OS=Homo sapiens (Human) OX=9606 GN=NELFB PE=1 SV=1	6	3	3	415.9	284.9	505.4	0.68502	1.2152
Q13257	Mitotic spindle assembly checkpoint protein MAD2A OS=Homo sapiens (Human) OX=9606 GN=MAD2L1 PE=1 SV=1	12	3	3	541.6	529.4	662	0.977474	1.2223
Q96I25	Splicing factor 45 OS=Homo sapiens (Human) OX=9606 GN=RBM17 PE=1 SV=1	7	3	3	202.9	201.4	254.1	0.992607	1.25234
Q92879	CUGBP Elav-like family member 1 OS=Homo sapiens (Human) OX=9606 GN=CELF1 PE=1 SV=2	6	3	3	503.6	578.7	631.1	1.14913	1.25318
Q6NUM9	All-trans-retinol 13,14-reductase OS=Homo sapiens (Human) OX=9606 GN=RETSAT PE=1 SV=2	5	3	3	357.5	345.9	451.2	0.967552	1.2621
Q15181	Inorganic pyrophosphatase OS=Homo sapiens (Human) OX=9606 GN=PPA1 PE=1 SV=2	15	3	3	354	547.3	448	1.54605	1.26554
P50914	60S ribosomal protein L14 OS=Homo sapiens (Human) OX=9606 GN=RPL14 PE=1 SV=4	16	3	3	1393.5	1459.7	1783.8	1.04751	1.28009
P62910	60S ribosomal protein L32 OS=Homo sapiens (Human) OX=9606 GN=RPL32 PE=1 SV=2	21	3	3	420.7	495	542.2	1.17661	1.2888
Q9UQB8	Brain-specific angiogenesis inhibitor 1-associated protein 2 OS=Homo sapiens (Human) OX=9606 GN=BAIAP2 PE=1 SV=1	4	3	3	314.7	326.3	407.9	1.03686	1.29616
Q9BYG3	MKI67 FHA domain-interacting nucleolar phosphoprotein OS=Homo sapiens (Human) OX=9606 GN=NIFK PE=1 SV=1	11	3	3	316.7	335.3	411.5	1.05873	1.29934
P61313	60S ribosomal protein L15 OS=Homo sapiens (Human) OX=9606 GN=RPL15 PE=1 SV=2	14	3	3	553.7	566.7	728.9	1.02348	1.31642
Q15042	Rab3 GTPase-activating protein catalytic subunit OS=Homo sapiens (Human) OX=9606 GN=RAB3GAP1 PE=1 SV=3	3	3	3	203.4	189.5	267.9	0.931662	1.31711
P67775	Serine/threonine-protein phosphatase 2A catalytic subunit alpha isoform OS=Homo sapiens (Human) OX=9606 GN=PPP2CA PE=1 SV=1	13	3	3	165.8	203.3	220	1.22618	1.3269
Q9H8Y8	Golgi reassembly-stacking protein 2 OS=Homo sapiens (Human) OX=9606 GN=GORASP2 PE=1 SV=3	9	3	3	682	1001	905	1.46774	1.32698
O75691	Small subunit processome component 20 homolog OS=Homo sapiens (Human) OX=9606 GN=UTP20 PE=1 SV=3	1	3	3	341.9	262.6	457.9	0.768061	1.33928
P20618	Proteasome subunit beta type-1 OS=Homo sapiens (Human) OX=9606 GN=PSMB1 PE=1 SV=2	18	3	3	378.9	391.3	518.2	1.03273	1.36764
P51398	28S ribosomal protein S29, mitochondrial OS=Homo sapiens (Human) OX=9606 GN=DAP3 PE=1 SV=1	12	3	3	140.1	161.7	191.8	1.15418	1.36902
P53396	ATP-citrate synthase OS=Homo sapiens (Human) OX=9606 GN=ACLY PE=1 SV=3	3	3	3	316.5	318.4	433.7	1.006	1.3703
P61289	Proteasome activator complex subunit 3 OS=Homo sapiens (Human) OX=9606 GN=PSME3 PE=1 SV=1	12	3	3	414.9	426.9	569.4	1.02892	1.37238
Q9P2W9	Syntaxin-18 OS=Homo sapiens (Human) OX=9606 GN=STX18 PE=1 SV=1	8	3	3	70.2	54.5	97.8	0.776353	1.39316
Q9P0U3	Sentrin-specific protease 1 OS=Homo sapiens (Human) OX=9606 GN=SENP1 PE=1 SV=2	8	3	3	316.5	447.5	441.6	1.4139	1.39526
Q96JG6	Syndetin OS=Homo sapiens (Human) OX=9606 GN=VPS50 PE=1 SV=3	4	3	3	203.7	182.1	286.3	0.893962	1.4055
Q86W92	Liprin-beta-1 OS=Homo sapiens (Human) OX=9606 GN=PPFIBP1 PE=1 SV=2	4	3	3	387	454.9	545.4	1.17545	1.4093
Q9UEY8	Gamma-adducin OS=Homo sapiens (Human) OX=9606 GN=ADD3 PE=1 SV=1	7	3	3	205.4	361.6	294.5	1.76047	1.43379
P62195	26S proteasome regulatory subunit 8 OS=Homo sapiens (Human) OX=9606 GN=PSMC5 PE=1 SV=1	10	3	3	427.6	349.3	632.2	0.816885	1.47848
Q9UPT5	Exocyst complex component 7 OS=Homo sapiens (Human) OX=9606 GN=EXOC7 PE=1 SV=3	5	3	3	257.7	292.9	381.3	1.13659	1.47963
Q9Y2Z0	Protein SGT1 homolog OS=Homo sapiens (Human) OX=9606 GN=SUGT1 PE=1 SV=3	10	3	3	453.9	359.8	674.4	0.792686	1.48579
O75643	U5 small nuclear ribonucleoprotein 200 kDa helicase OS=Homo sapiens (Human) OX=9606 GN=SNRNP200 PE=1 SV=2	1	3	3	371.6	249.4	557	0.671152	1.49892
Q16543	Hsp90 co-chaperone Cdc37 OS=Homo sapiens (Human) OX=9606 GN=CDC37 PE=1 SV=1	12	3	3	411.2	454.4	626.2	1.10506	1.52286
Q9UBS4	DnaJ homolog subfamily B member 11 OS=Homo sapiens (Human) OX=9606 GN=DNAJB11 PE=1 SV=1	9	3	3	262.4	284.6	399.8	1.0846	1.52363
P04150	Glucocorticoid receptor OS=Homo sapiens (Human) OX=9606 GN=NR3C1 PE=1 SV=1	5	3	3	213.2	188.4	336.3	0.883677	1.57739
Q9NRL2	Bromodomain adjacent to zinc finger domain protein 1A OS=Homo sapiens (Human) OX=9606 GN=BAZ1A PE=1 SV=2	2	3	3	130.9	99.4	208.4	0.759358	1.59206
Q5JTW2	Centrosomal protein of 78 kDa OS=Homo sapiens (Human) OX=9606 GN=CEP78 PE=1 SV=1	3	3	3	590.4	679.9	943	1.15159	1.59722
Q15645	Pachytene checkpoint protein 2 homolog OS=Homo sapiens (Human) OX=9606 GN=TRIP13 PE=1 SV=2	9	3	3	260.6	209.4	418.6	0.80353	1.60629
Q6P1K2	Polyamine-modulated factor 1 OS=Homo sapiens (Human) OX=9606 GN=PMF1 PE=1 SV=2	20	3	3	160.4	204.6	262.2	1.27556	1.63466
Q8N201	Integrator complex subunit 1 OS=Homo sapiens (Human) OX=9606 GN=INTS1 PE=1 SV=2	1	3	3	157.5	115.2	258.1	0.731429	1.63873
Q6NZY4	Zinc finger CCHC domain-containing protein 8 OS=Homo sapiens (Human) OX=9606 GN=ZCCHC8 PE=1 SV=2	7	3	3	237.9	183.1	390.4	0.769651	1.64103
O14818	Proteasome subunit alpha type-7 OS=Homo sapiens (Human) OX=9606 GN=PSMA7 PE=1 SV=1	16	3	3	322.4	312.1	532.1	0.968052	1.65043
P61964	WD repeat-containing protein 5 OS=Homo sapiens (Human) OX=9606 GN=WDR5 PE=1 SV=1	9	3	3	487.5	682.5	822.7	1.4	1.68759
O95747	Serine/threonine-protein kinase OSR1 OS=Homo sapiens (Human) OX=9606 GN=OXSR1 PE=1 SV=1	9	3	3	100.8	81.9	171.9	0.8125	1.70536
P78527	DNA-dependent protein kinase catalytic subunit OS=Homo sapiens (Human) OX=9606 GN=PRKDC PE=1 SV=3	1	3	3	380.5	333.8	651.3	0.877267	1.7117
Q68CP9	AT-rich interactive domain-containing protein 2 OS=Homo sapiens (Human) OX=9606 GN=ARID2 PE=1 SV=2	2	3	3	354.8	361.8	609.2	1.01973	1.71702
Q5JSZ5	Protein PRRC2B OS=Homo sapiens (Human) OX=9606 GN=PRRC2B PE=1 SV=2	1	3	3	105.5	143	185.1	1.35545	1.7545
P11274	Breakpoint cluster region protein OS=Homo sapiens (Human) OX=9606 GN=BCR PE=1 SV=2	5	3	3	76.5	59.1	135.6	0.772549	1.77255
Q9H9E3	Conserved oligomeric Golgi complex subunit 4 OS=Homo sapiens (Human) OX=9606 GN=COG4 PE=1 SV=3	4	3	3	314.4	397.3	557.4	1.26368	1.7729
P13804	Electron transfer flavoprotein subunit alpha, mitochondrial OS=Homo sapiens (Human) OX=9606 GN=ETFA PE=1 SV=1	14	3	3	191.3	224.5	353.8	1.17355	1.84945
P08237	ATP-dependent 6-phosphofructokinase, muscle type OS=Homo sapiens (Human) OX=9606 GN=PFKM PE=1 SV=2	3	3	3	323.3	336.1	613.6	1.03959	1.89793
Q86WB0	Nuclear-interacting partner of ALK OS=Homo sapiens (Human) OX=9606 GN=ZC3HC1 PE=1 SV=1	7	3	3	341.8	282.3	675.8	0.825922	1.97718
Q92530	Proteasome inhibitor PI31 subunit OS=Homo sapiens (Human) OX=9606 GN=PSMF1 PE=1 SV=2	11	3	3	458.3	528.5	924.1	1.15317	2.01636
Q9UNN5	FAS-associated factor 1 OS=Homo sapiens (Human) OX=9606 GN=FAF1 PE=1 SV=2	5	3	3	277.2	239.6	571.7	0.864358	2.06241
O75962	Triple functional domain protein OS=Homo sapiens (Human) OX=9606 GN=TRIO PE=1 SV=2	1	3	3	178	162.2	372.8	0.911236	2.09438
Q86VM9	Zinc finger CCCH domain-containing protein 18 OS=Homo sapiens (Human) OX=9606 GN=ZC3H18 PE=1 SV=2	3	3	3	469.3	420.5	992.2	0.896015	2.11421
Q7Z333	Probable helicase senataxin OS=Homo sapiens (Human) OX=9606 GN=SETX PE=1 SV=4	1	3	3	115.3	95.5	261.4	0.828274	2.26713
Q86W50	RNA N6-adenosine-methyltransferase METTL16 OS=Homo sapiens (Human) OX=9606 GN=METTL16 PE=1 SV=2	6	3	3	240.7	235.2	548.7	0.97715	2.2796
Q9UNY4	Transcription termination factor 2 OS=Homo sapiens (Human) OX=9606 GN=TTF2 PE=1 SV=2	2	3	3	133.3	116.5	328.9	0.873968	2.46737
Q12802	A-kinase anchor protein 13 OS=Homo sapiens (Human) OX=9606 GN=AKAP13 PE=1 SV=2	1	3	3	150.6	155.9	372.1	1.03519	2.47078
O94888	UBX domain-containing protein 7 OS=Homo sapiens (Human) OX=9606 GN=UBXN7 PE=1 SV=2	7	3	3	226.6	232.7	573	1.02692	2.52868
Q7L5D6	Golgi to ER traffic protein 4 homolog OS=Homo sapiens (Human) OX=9606 GN=GET4 PE=1 SV=1	9	3	3	334.6	309.9	897.1	0.926181	2.68111
Q96AY3	Peptidyl-prolyl cis-trans isomerase FKBP10 OS=Homo sapiens (Human) OX=9606 GN=FKBP10 PE=1 SV=1	7	3	3	125.4	164.1	407.9	1.30861	3.25279
Q9ULD2	Microtubule-associated tumor suppressor 1 OS=Homo sapiens (Human) OX=9606 GN=MTUS1 PE=1 SV=2	2	3	3	239.3	276.4	872.5	1.15504	3.64605
Q9Y698	Voltage-dependent calcium channel gamma-2 subunit OS=Homo sapiens (Human) OX=9606 GN=CACNG2 PE=1 SV=1	2	2	1	1034	625.3	488.1	0.604739	0.47205
Q9NY26	Zinc transporter ZIP1 OS=Homo sapiens (Human) OX=9606 GN=SLC39A1 PE=1 SV=1	4	2	1	163.6	119.6	86.8	0.731051	0.530562
Q13488	V-type proton ATPase 116 kDa subunit a3 OS=Homo sapiens (Human) OX=9606 GN=TCIRG1 PE=1 SV=3	2	2	1	81.4	72.5	43.9	0.890663	0.539312
O15162	Phospholipid scramblase 1 OS=Homo sapiens (Human) OX=9606 GN=PLSCR1 PE=1 SV=1	6	2	1	192.7	143.9	104.7	0.746757	0.543332
Q5RHP9	Glutamate-rich protein 3 OS=Homo sapiens (Human) OX=9606 GN=ERICH3 PE=2 SV=1	0	2	1	238.9	188.9	130.8	0.790707	0.547509
Q99732	Lipopolysaccharide-induced tumor necrosis factor-alpha factor OS=Homo sapiens (Human) OX=9606 GN=LITAF PE=1 SV=2	4	2	1	1606.4	1367.7	995.6	0.851407	0.619771
Q9UP95	Solute carrier family 12 member 4 OS=Homo sapiens (Human) OX=9606 GN=SLC12A4 PE=1 SV=2	1	2	1	347.4	275.6	216.4	0.793322	0.622913
Q92804	TATA-binding protein-associated factor 2N OS=Homo sapiens (Human) OX=9606 GN=TAF15 PE=1 SV=1	8	2	1	78.6	51.1	49.5	0.650127	0.629771
Q6P1K1	Heme transporter HRG1 OS=Homo sapiens (Human) OX=9606 GN=SLC48A1 PE=1 SV=1	8	2	1	85.8	81.6	54.5	0.951049	0.635198
P04626	Receptor tyrosine-protein kinase erbB-2 OS=Homo sapiens (Human) OX=9606 GN=ERBB2 PE=1 SV=1	1	2	1	78.8	56.9	50.5	0.722081	0.640863
Q9H813	Proton-activated chloride channel OS=Homo sapiens (Human) OX=9606 GN=PACC1 PE=1 SV=1	2	2	1	98.3	66.6	63	0.677518	0.640895
P21926	CD9 antigen OS=Homo sapiens (Human) OX=9606 GN=CD9 PE=1 SV=4	3	2	1	1055.4	718.8	681.7	0.681069	0.645916
Q8N957	Ankyrin repeat and fibronectin type-III domain-containing protein 1 OS=Homo sapiens (Human) OX=9606 GN=ANKFN1 PE=2 SV=2	1	2	1	166.8	129.5	108.9	0.776379	0.652878
O60281	Zinc finger protein 292 OS=Homo sapiens (Human) OX=9606 GN=ZNF292 PE=1 SV=3	0	2	1	293.6	279.5	193.5	0.951975	0.65906
P30408	Transmembrane 4 L6 family member 1 OS=Homo sapiens (Human) OX=9606 GN=TM4SF1 PE=1 SV=1	4	2	1	350.2	286.2	233.3	0.817247	0.666191
P05496	ATP synthase F(0) complex subunit C1, mitochondrial OS=Homo sapiens (Human) OX=9606 GN=ATP5MC1 PE=1 SV=2	5	2	1	2468.7	1289.9	1717.1	0.522502	0.695548
O94886	CSC1-like protein 1 OS=Homo sapiens (Human) OX=9606 GN=TMEM63A PE=1 SV=3	1	2	1	49.7	44.3	34.6	0.891348	0.696177
P14209	CD99 antigen OS=Homo sapiens (Human) OX=9606 GN=CD99 PE=1 SV=1	5	2	1	544.4	510.6	383.8	0.937913	0.704996
O43657	Tetraspanin-6 OS=Homo sapiens (Human) OX=9606 GN=TSPAN6 PE=1 SV=1	5	2	1	162.2	121.9	115	0.751541	0.709001
A6NHQ2	rRNA/tRNA 2'-O-methyltransferase fibrillarin-like protein 1 OS=Homo sapiens (Human) OX=9606 GN=FBLL1 PE=3 SV=2	3	2	1	321	255.5	228.3	0.79595	0.711215
Q14145	Kelch-like ECH-associated protein 1 OS=Homo sapiens (Human) OX=9606 GN=KEAP1 PE=1 SV=2	2	2	1	59.6	47.4	42.7	0.795302	0.716443
P48426	Phosphatidylinositol 5-phosphate 4-kinase type-2 alpha OS=Homo sapiens (Human) OX=9606 GN=PIP4K2A PE=1 SV=2	4	2	1	200.6	210.1	147.6	1.04736	0.735793
Q96S86	Hyaluronan and proteoglycan link protein 3 OS=Homo sapiens (Human) OX=9606 GN=HAPLN3 PE=2 SV=1	2	2	1	336	311.2	250.7	0.92619	0.746131
Q969G5	Caveolae-associated protein 3 OS=Homo sapiens (Human) OX=9606 GN=CAVIN3 PE=1 SV=3	4	2	1	37.6	44.3	28.3	1.17819	0.75266
Q14011	Cold-inducible RNA-binding protein OS=Homo sapiens (Human) OX=9606 GN=CIRBP PE=1 SV=1	9	2	1	48.5	44.9	37.3	0.925773	0.769072
O60499	Syntaxin-10 OS=Homo sapiens (Human) OX=9606 GN=STX10 PE=1 SV=1	8	2	1	197.7	175.4	153.7	0.887203	0.777441
P30040	Endoplasmic reticulum resident protein 29 OS=Homo sapiens (Human) OX=9606 GN=ERP29 PE=1 SV=4	3	2	1	83.5	90.1	66.2	1.07904	0.792814
P00390	Glutathione reductase, mitochondrial OS=Homo sapiens (Human) OX=9606 GN=GSR PE=1 SV=2	2	2	1	116.4	110	93	0.945017	0.798969
Q9UI14	Prenylated Rab acceptor protein 1 OS=Homo sapiens (Human) OX=9606 GN=RABAC1 PE=1 SV=1	8	2	1	318.7	260.8	254.8	0.818324	0.799498
Q13011	Delta(3,5)-Delta(2,4)-dienoyl-CoA isomerase, mitochondrial OS=Homo sapiens (Human) OX=9606 GN=ECH1 PE=1 SV=2	3	2	1	171.3	179.7	138.1	1.04904	0.806188
O43896	Kinesin-like protein KIF1C OS=Homo sapiens (Human) OX=9606 GN=KIF1C PE=1 SV=3	1	2	1	37	33.4	30.7	0.902703	0.82973
P30536	Translocator protein OS=Homo sapiens (Human) OX=9606 GN=TSPO PE=1 SV=3	5	2	1	1468	1023.8	1219.7	0.697411	0.830858
P27037	Activin receptor type-2A OS=Homo sapiens (Human) OX=9606 GN=ACVR2A PE=1 SV=1	1	2	1	453.3	432.1	377.6	0.953232	0.833002
P04156	Major prion protein OS=Homo sapiens (Human) OX=9606 GN=PRNP PE=1 SV=1	4	2	1	362.9	249.1	304.8	0.686415	0.839901
Q6P1L8	39S ribosomal protein L14, mitochondrial OS=Homo sapiens (Human) OX=9606 GN=MRPL14 PE=1 SV=1	6	2	1	50.2	51.2	42.9	1.01992	0.854582
Q14114	Low-density lipoprotein receptor-related protein 8 OS=Homo sapiens (Human) OX=9606 GN=LRP8 PE=1 SV=4	2	2	1	36.4	39.2	31.5	1.07692	0.865385
Q9GZZ1	N-alpha-acetyltransferase 50 OS=Homo sapiens (Human) OX=9606 GN=NAA50 PE=1 SV=1	5	2	1	78.1	81.8	67.6	1.04738	0.865557
P15954	Cytochrome c oxidase subunit 7C, mitochondrial OS=Homo sapiens (Human) OX=9606 GN=COX7C PE=1 SV=1	14	2	1	309.8	270.8	268.5	0.874112	0.866688
Q8IWU4	Zinc transporter 8 OS=Homo sapiens (Human) OX=9606 GN=SLC30A8 PE=1 SV=2	2	2	1	620.1	596.7	539.7	0.962264	0.870343
Q9UKT9	Zinc finger protein Aiolos OS=Homo sapiens (Human) OX=9606 GN=IKZF3 PE=1 SV=2	2	2	1	579.3	719.1	511.9	1.24133	0.883653
P60604	Ubiquitin-conjugating enzyme E2 G2 OS=Homo sapiens (Human) OX=9606 GN=UBE2G2 PE=1 SV=1	15	2	1	31.5	26.5	28.3	0.84127	0.898413
P13929	Beta-enolase OS=Homo sapiens (Human) OX=9606 GN=ENO3 PE=1 SV=5	3	2	1	257.8	268.6	232.2	1.04189	0.900698
Q8TCZ2	CD99 antigen-like protein 2 OS=Homo sapiens (Human) OX=9606 GN=CD99L2 PE=1 SV=1	6	2	1	387.3	402.6	351.1	1.0395	0.906532
P14174	Macrophage migration inhibitory factor OS=Homo sapiens (Human) OX=9606 GN=MIF PE=1 SV=4	6	2	1	116.7	128.7	106.6	1.10283	0.913453
Q13424	Alpha-1-syntrophin OS=Homo sapiens (Human) OX=9606 GN=SNTA1 PE=1 SV=1	4	2	1	38.2	34.7	34.9	0.908377	0.913613
Q9UMY4	Sorting nexin-12 OS=Homo sapiens (Human) OX=9606 GN=SNX12 PE=1 SV=4	13	2	1	91.8	75.1	85.2	0.818083	0.928105
Q86UU1	Pleckstrin homology-like domain family B member 1 OS=Homo sapiens (Human) OX=9606 GN=PHLDB1 PE=1 SV=1	0	2	1	375.3	338.9	350.6	0.903011	0.934186
P62854	40S ribosomal protein S26 OS=Homo sapiens (Human) OX=9606 GN=RPS26 PE=1 SV=3	13	2	1	286.7	267.7	268.6	0.933729	0.936868
P51825	AF4/FMR2 family member 1 OS=Homo sapiens (Human) OX=9606 GN=AFF1 PE=1 SV=1	1	2	1	15.4	8.4	14.5	0.545455	0.941558
Q9P2G4	Microtubule-associated protein 10 OS=Homo sapiens (Human) OX=9606 GN=MAP10 PE=1 SV=2	1	2	1	222.6	286.8	209.7	1.28841	0.942049
Q92947	Glutaryl-CoA dehydrogenase, mitochondrial OS=Homo sapiens (Human) OX=9606 GN=GCDH PE=1 SV=1	3	2	1	13.3	13.2	12.6	0.992481	0.947368
Q9NX76	CKLF-like MARVEL transmembrane domain-containing protein 6 OS=Homo sapiens (Human) OX=9606 GN=CMTM6 PE=1 SV=1	5	2	1	259.8	222.4	246.2	0.856043	0.947652
Q9Y4G6	Talin-2 OS=Homo sapiens (Human) OX=9606 GN=TLN2 PE=1 SV=4	0	2	1	470.5	402.6	446.8	0.855685	0.949628
O60573	Eukaryotic translation initiation factor 4E type 2 OS=Homo sapiens (Human) OX=9606 GN=EIF4E2 PE=1 SV=1	4	2	1	107.7	118.2	104	1.09749	0.965645
P62304	Small nuclear ribonucleoprotein E OS=Homo sapiens (Human) OX=9606 GN=SNRPE PE=1 SV=1	13	2	1	153.2	151.5	148.3	0.988903	0.968016
Q5EB52	Mesoderm-specific transcript homolog protein OS=Homo sapiens (Human) OX=9606 GN=MEST PE=1 SV=2	6	2	1	41	39.7	41.9	0.968293	1.02195
O43505	Beta-1,4-glucuronyltransferase 1 OS=Homo sapiens (Human) OX=9606 GN=B4GAT1 PE=1 SV=1	2	2	1	165.5	156.5	169.5	0.945619	1.02417
O14966	Ras-related protein Rab-7L1 OS=Homo sapiens (Human) OX=9606 GN=RAB29 PE=1 SV=1	9	2	1	95.4	94	98.1	0.985325	1.0283
Q9H0U9	Testis-specific Y-encoded-like protein 1 OS=Homo sapiens (Human) OX=9606 GN=TSPYL1 PE=1 SV=3	2	2	1	345.9	279.3	357	0.807459	1.03209
Q9NSU2	Three-prime repair exonuclease 1 OS=Homo sapiens (Human) OX=9606 GN=TREX1 PE=1 SV=2	3	2	1	33	24.8	34.1	0.751515	1.03333
O60493	Sorting nexin-3 OS=Homo sapiens (Human) OX=9606 GN=SNX3 PE=1 SV=3	11	2	1	97.9	85.6	101.4	0.874362	1.03575
Q6PCB7	Long-chain fatty acid transport protein 1 OS=Homo sapiens (Human) OX=9606 GN=SLC27A1 PE=1 SV=1	3	2	1	24.5	17.5	25.5	0.714286	1.04082
Q96MG7	Non-structural maintenance of chromosomes element 3 homolog OS=Homo sapiens (Human) OX=9606 GN=NSMCE3 PE=1 SV=1	2	2	1	87.3	64.1	93.4	0.73425	1.06987
Q9ULX9	Transcription factor MafF OS=Homo sapiens (Human) OX=9606 GN=MAFF PE=1 SV=2	4	2	1	335.7	456.1	363.4	1.35865	1.08251
Q8NGL4	Olfactory receptor 5D13 OS=Homo sapiens (Human) OX=9606 GN=OR5D13 PE=3 SV=2	2	2	1	688.1	638.1	747.7	0.927336	1.08662
Q96GF1	E3 ubiquitin-protein ligase RNF185 OS=Homo sapiens (Human) OX=9606 GN=RNF185 PE=1 SV=1	5	2	1	71.1	64.9	77.3	0.912799	1.0872
P05204	Non-histone chromosomal protein HMG-17 OS=Homo sapiens (Human) OX=9606 GN=HMGN2 PE=1 SV=3	9	2	1	628.3	927.2	688.3	1.47573	1.0955
P06730	Eukaryotic translation initiation factor 4E OS=Homo sapiens (Human) OX=9606 GN=EIF4E PE=1 SV=2	6	2	1	328.9	308.1	362.7	0.936759	1.10277
Q15291	Retinoblastoma-binding protein 5 OS=Homo sapiens (Human) OX=9606 GN=RBBP5 PE=1 SV=2	4	2	1	29.1	39.4	32.4	1.35395	1.1134
Q16799	Reticulon-1 OS=Homo sapiens (Human) OX=9606 GN=RTN1 PE=1 SV=1	1	2	1	812.6	706.6	913.9	0.869555	1.12466
Q9P0W2	SWI/SNF-related matrix-associated actin-dependent regulator of chromatin subfamily E member 1-related OS=Homo sapiens (Human) OX=9606 GN=HMG20B PE=1 SV=1	2	2	1	110.3	128.9	125.6	1.16863	1.13871
Q96DZ1	Endoplasmic reticulum lectin 1 OS=Homo sapiens (Human) OX=9606 GN=ERLEC1 PE=1 SV=1	2	2	1	369.6	393.8	425.1	1.06548	1.15016
Q9NRD5	PRKCA-binding protein OS=Homo sapiens (Human) OX=9606 GN=PICK1 PE=1 SV=2	3	2	1	229.2	308.5	266.5	1.34599	1.16274
Q8N5W9	Refilin-B OS=Homo sapiens (Human) OX=9606 GN=RFLNB PE=1 SV=1	6	2	1	180.9	253.5	212.4	1.40133	1.17413
Q12768	WASH complex subunit 5 OS=Homo sapiens (Human) OX=9606 GN=WASHC5 PE=1 SV=1	1	2	1	80.9	75	98	0.92707	1.21137
Q9HD67	Unconventional myosin-X OS=Homo sapiens (Human) OX=9606 GN=MYO10 PE=1 SV=3	0	2	1	1220.4	1800.8	1524.5	1.47558	1.24918
P46019	Phosphorylase b kinase regulatory subunit alpha, liver isoform OS=Homo sapiens (Human) OX=9606 GN=PHKA2 PE=1 SV=1	2	2	1	89.5	98	112.7	1.09497	1.25922
Q96HR9	Receptor expression-enhancing protein 6 OS=Homo sapiens (Human) OX=9606 GN=REEP6 PE=1 SV=2	6	2	1	10.9	10.7	14.1	0.981651	1.29358
Q6YN16	Hydroxysteroid dehydrogenase-like protein 2 OS=Homo sapiens (Human) OX=9606 GN=HSDL2 PE=1 SV=1	2	2	1	197.9	198.9	257.6	1.00505	1.30167
Q5VT06	Centrosome-associated protein 350 OS=Homo sapiens (Human) OX=9606 GN=CEP350 PE=1 SV=1	0	2	1	551.6	522.6	730.6	0.947426	1.32451
Q03188	Centromere protein C OS=Homo sapiens (Human) OX=9606 GN=CENPC PE=1 SV=2	1	2	1	76	75.5	101.1	0.993421	1.33026
O15155	BET1 homolog OS=Homo sapiens (Human) OX=9606 GN=BET1 PE=1 SV=1	15	2	1	188.7	178.1	257.8	0.943826	1.36619
Q8IXI2	Mitochondrial Rho GTPase 1 OS=Homo sapiens (Human) OX=9606 GN=RHOT1 PE=1 SV=2	3	2	1	133.5	113.6	184.1	0.850936	1.37903
Q92802	NEDD4-binding protein 2-like 2 OS=Homo sapiens (Human) OX=9606 GN=N4BP2L2 PE=1 SV=1	3	2	1	35.3	38.4	48.7	1.08782	1.3796
Q9UHV5	Rap guanine nucleotide exchange factor-like 1 OS=Homo sapiens (Human) OX=9606 GN=RAPGEFL1 PE=1 SV=2	1	2	1	736	998.8	1015.9	1.35707	1.3803
[truncated: 1,027 more rows]
