# Supplementary material for: 5′ UTR length shapes alternative N-terminal protein isoforms across cancers and in rare disease
Source: EMBO Rep. 2026 Apr 13;27(10):2823–43. doi: 10.1038/s44319-026-00776-7 (PMC13219423; doi:10.1038/s44319-026-00776-7)
Supplement: Supplementary file 5 — Dataset EV4 [file 44319_2026_776_MOESM5_ESM.xlsx]

## Sheet: Dataset EV4Dataset EV 4. ClinVa
Dataset EV 4. ClinVar 5′ UTR mutations.

## Sheet: Sheet1
variant_id	gene_name	refseq_id	chromosome	start	stop	genomic_size	hgvsc	variant_type	ClinVar_annotation	clinical_significance	has_truncated_isoform	wt_utr_length	size_change	mutant_utr_length
559325	SUCLA2	NM_003850	13	48001271	48001272	2	c.-3_-2del	deletion	NM_003850.3(SUCLA2):c.-3_-2del	Uncertain significance	FALSE	4	-2	2
347766	FGB	NM_005141	4	154563013	154563014	2	c.-6_-5del	deletion	NM_005141.5(FGB):c.-6_-5del	Uncertain significance	FALSE	8	-2	6
630615	CDKN2A	NM_058195	9	21974832	21974854	23	c.194-3646_194-3624del	deletion	NM_058195.4(CDKN2A):c.194-3646_194-3624del	Uncertain significance	FALSE	30	-23	7
343631	ATR	NM_001184	3	142578713	142578733	21	c.-29_-9delinsT	indel	NM_001184.4(ATR):c.-29_-9delinsT	Conflicting classifications of pathogenicity	FALSE	29	-20	9
2502757	SUCLG1	NM_003849	2	84459271	84459271	1	c.-2del	deletion	NM_003849.4(SUCLG1):c.-2del	Uncertain significance	FALSE	11	-1	10
3070639	SDHB	NM_003000	1	17054032	17054032	1	c.-13del	deletion	NM_003000.3(SDHB):c.-13del	Conflicting classifications of pathogenicity	TRUE	13	-1	12
497720	AGPS	NM_003659	2	177392784	177392786	3	c.-5_-3del	deletion	NM_003659.4(AGPS):c.-5_-3del	Uncertain significance	FALSE	17	-3	14
469578	MYD88	NM_002468	3	38138671	38138689	19	c.-24_-6del	deletion	NM_002468.5(MYD88):c.-24_-6del	Conflicting classifications of pathogenicity	FALSE	40	-19	21
341233	SLC5A1	NM_000343	22	32043269	32043270	2	c.-11dup	duplication	NM_000343.4(SLC5A1):c.-11dup	Uncertain significance	FALSE	21	1	22
1509544	SPR	NM_003124	2	72887420	72887422	3	c.-12_-10del	deletion	NM_003124.5(SPR):c.-12_-10del	Uncertain significance	FALSE	25	-3	22
1792180	ALMS1	NM_001378454	2	73385858	73385867	10	c.-11_-2del	deletion	NM_001378454.1(ALMS1):c.-11_-2del	Likely benign	FALSE	33	-10	23
1958388	COQ2	NM_001358921	4	83284785	83284795	11	c.-31_-21del	deletion	NM_001358921.2(COQ2):c.-31_-21del	Uncertain significance	FALSE	34	-11	23
3731078	PNKD	NM_015488	2	218270527	218270528	2	c.-7_15dup	duplication	NM_015488.5(PNKD):c.-7_15dup (p.Ala6fs)	Uncertain significance	TRUE	17	7	24
3637048	SUGCT	NM_001193313	7	40135017	40135018	2	c.2_10dup	duplication	NM_001193313.2(SUGCT):c.2_10dup (p.Ala3_Thr4insMetLeuAla)	Likely benign	FALSE	16	9	25
1313498	ALG11	NM_001004127	13	52012409	52012410	2	c.-4_13dup	duplication	NM_001004127.3(ALG11):c.-4_13dup (p.Glu5fs)	Uncertain significance	FALSE	21	4	25
10561	F9	NM_000133	X	139530747	139530747	1	c.-17del	deletion	NM_000133.4(F9):c.-17del	Pathogenic	FALSE	26	-1	25
1220530	MAGT1	NM_001367916	X	77895411	77895412	2	c.-2dup	duplication	NM_001367916.1(MAGT1):c.-2dup	Likely pathogenic	TRUE	25	1	26
3935684	POLE	NM_006231	12	132687316	132687316	1	c.-1del	deletion	NM_006231.4(POLE):c.-1del	Uncertain significance	FALSE	27	-1	26
208407	CSTB	NM_000100	21	43776293	43776305	13	c.-36_-24delGAGTCCCCTCGCC	deletion	NM_000100.2(CSTB):c.-36_-24delGAGTCCCCTCGCC	Benign	TRUE	39	-13	26
419797	PMS2	NM_000535	7	6009024	6009026	3	c.-7_-5del	deletion	NM_000535.7(PMS2):c.-7_-5del	Uncertain significance	FALSE	30	-3	27
490090	PMS2	NM_000535	7	6009025	6009027	3	c.-8_-6del	deletion	NM_000535.7(PMS2):c.-8_-6del	Uncertain significance	FALSE	30	-3	27
319676	FTO	NM_001080432	16	53704181	53704181	1	c.-4del	deletion	NM_001080432.3(FTO):c.-4del	Uncertain significance	FALSE	29	-1	28
824489	GALNT12	NM_024642	9	98807695	98807696	2	c.-4_-3delinsA	indel	NM_024642.5(GALNT12):c.-4_-3delinsA	Uncertain significance	FALSE	29	-1	28
329230	DLL3	NM_203486	19	39498956	39498957	2	c.-12dup	duplication	NM_203486.3(DLL3):c.-12dup	Uncertain significance	TRUE	28	1	29
3773548	MLH1	NM_000249	3	36993518	36993518	1	c.-30del	deletion	NM_000249.4(MLH1):c.-30del	Benign	FALSE	30	-1	29
1242389	CRYGD	NM_006891	2	208124496	208124517	22	c.-44_-23del	deletion	NM_006891.4(CRYGD):c.-44_-23del	Benign	FALSE	51	-22	29
3768505	HGSNAT	NM_152419	8	43140491	43140492	2	c.-5_-4del	deletion	NM_152419.3(HGSNAT):c.-5_-4del	Uncertain significance	TRUE	33	-2	31
2452781	FH	NM_000143	1	241519727	241519727	1	c.-5del	deletion	NM_000143.4(FH):c.-5del	Uncertain significance	TRUE	33	-1	32
2452782	FH	NM_000143	1	241519727	241519728	2	c.-6_-5delinsCA	indel	NM_000143.4(FH):c.-6_-5delinsCA	Uncertain significance	TRUE	33	0	33
817635	COQ2	NM_001358921	4	83284794	83284794	1	c.-30del	deletion	NM_001358921.2(COQ2):c.-30del	Conflicting classifications of pathogenicity	FALSE	34	-1	33
1206402	COQ2	NM_001358921	4	83284784	83284784	1	c.-20del	deletion	NM_001358921.2(COQ2):c.-20del	Uncertain significance	FALSE	34	-1	33
3591274	COQ2	NM_001358921	4	83284780	83284780	1	c.-16del	deletion	NM_001358921.2(COQ2):c.-16del	Likely pathogenic	FALSE	34	-1	33
3030991	NPC2	NM_006432	14	74493283	74493284	2	c.-10_-9insGCG	insertion	NM_006432.5(NPC2):c.-10_-9insGCG	Likely benign	FALSE	31	3	34
558357	ALMS1	NM_001378454	2	73385860	73385861	2	c.-8dup	duplication	NM_001378454.1(ALMS1):c.-8dup	Uncertain significance	FALSE	33	1	34
421334	MSH2	NM_000251	2	47403159	47403159	1	c.-30del	deletion	NM_000251.3(MSH2):c.-30del	Uncertain significance	FALSE	36	-1	35
3685373	MSH2	NM_000251	2	47403167	47403167	1	c.-24del	deletion	NM_000251.3(MSH2):c.-24del	Uncertain significance	FALSE	36	-1	35
1784203	SDHA	NM_004168	5	218355	218355	1	c.-1del	deletion	NM_004168.4(SDHA):c.-1del	Uncertain significance	FALSE	36	-1	35
2637483	HBA1	NM_000558	16	176713	176714	2	c.-3_-2del	deletion	NM_000558.5(HBA1):c.-3_-2del	Uncertain significance	FALSE	37	-2	35
2637482	HBA2	NM_000517	16	172909	172910	2	c.-3_-2del	deletion	NM_000517.6(HBA2):c.-3_-2del	Uncertain significance	FALSE	37	-2	35
356430	RPS10	NM_001014	6	34426068	34426069	2	c.-38_-37del	deletion	NM_001014.5(RPS10):c.-38_-37del	Uncertain significance	FALSE	38	-2	36
3042184	PPIB	NM_000942	15	64162990	64162991	2	c.-5dup	duplication	NM_000942.5(PPIB):c.-5dup	Likely benign	FALSE	36	1	37
486398	SDHA	NM_004168	5	218351	218352	2	c.-4dup	duplication	NM_004168.4(SDHA):c.-4dup	Uncertain significance	FALSE	36	1	37
356429	RPS10	NM_001014	6	34426063	34426063	1	c.-32del	deletion	NM_001014.5(RPS10):c.-32del	Uncertain significance	FALSE	38	-1	37
982583	OXT	NM_000915	20	3071650	3071651	2	c.-3_9dup	duplication	NM_000915.4(OXT):c.-3_9dup (p.Gly3_Pro4insThrMetAlaGly)	Uncertain significance	FALSE	36	3	39
360280	PGAM2	NM_000290	7	44065560	44065561	2	c.-32dup	duplication	NM_000290.4(PGAM2):c.-32dup	Uncertain significance	FALSE	38	1	39
92658	SGCB	NM_000232	4	52038279	52038279	1	c.-20del	deletion	NM_000232.5(SGCB):c.-20del	Benign	TRUE	40	-1	39
260081	STXBP2	NM_006949	19	7637110	7637110	1	c.-38del	deletion	NM_006949.4(STXBP2):c.-38del	Likely benign	FALSE	40	-1	39
512099	AGK	NM_018238	7	141551412	141551413	2	c.-36dup	duplication	NM_018238.4(AGK):c.-36dup	Likely benign	FALSE	39	1	40
2928001	VHL	NM_000551	3	10141804	10141833	30	c.-39_-10del	deletion	NM_000551.4(VHL):c.-39_-10del	Uncertain significance	TRUE	70	-30	40
1784215	GALNT12	NM_024642	9	98807692	98807693	2	c.2_13dup	duplication	NM_024642.5(GALNT12):c.2_13dup (p.Arg4_Thr5insMetTrpGlyArg)	Uncertain significance	FALSE	29	12	41
496551	HGSNAT	NM_152419	8	43140481	43140482	2	c.-8_9dup	duplication	NM_152419.3(HGSNAT):c.-8_9dup (p.Ala4delinsArgArgAlaTer)	Likely benign	TRUE	33	8	41
1063400	ACD		16	67660257	67660258	2		duplication	NC_000016.10:g.67660263_67660288dup	Uncertain significance	FALSE	40	1	41
422269	RAD51C	NM_058216	17	58692609	58692609	1	c.-35del	deletion	NM_058216.3(RAD51C):c.-35del	Likely benign	FALSE	42	-1	41
1218339	PPIB	NM_000942	15	64162990	64162991	2	c.-10_-5dup	duplication	NM_000942.5(PPIB):c.-10_-5dup	Likely benign	FALSE	36	6	42
1030024	COA8	NM_001370595	14	103562987	103562988	2	c.-10dup	duplication	NM_001370595.2(COA8):c.-10dup	Conflicting classifications of pathogenicity	FALSE	42	1	43
4537049	SGSH	NM_000199	17	80220328	80220329	2	c.-39_-16dup24	duplication	NM_000199.5(SGSH):c.-39_-16dup24	Uncertain significance	FALSE	20	24	44
1723416	PPP2R1A	NM_014225	19	52190092	52190092	1	c.-4del	deletion	NM_014225.6(PPP2R1A):c.-4del	Uncertain significance	TRUE	45	-1	44
2673969	SDHA	NM_004168	5	218320	218321	2	c.-28_-20dup	duplication	NM_004168.4(SDHA):c.-28_-20dup	Benign	FALSE	36	9	45
3591448	IDUA	NM_000203	4	987076	987077	2	c.-4_6dup	duplication	NM_000203.5(IDUA):c.-4_6dup (p.Pro3fs)	Likely pathogenic	FALSE	41	4	45
1311376	PMM2	NM_000303	16	8797881	8797882	2	c.-1dup	duplication	NM_000303.3(PMM2):c.-1dup (p.Met1fs)	Uncertain significance	FALSE	44	1	45
423128	POLD1	NM_002691	19	50384348	50384356	9	c.-44_-36delinsACACGGCGA	indel	NM_002691.4(POLD1):c.-44_-36delinsACACGGCGA	Uncertain significance	FALSE	45	0	45
517838	MPZ	NM_000530	1	161309922	161309939	18	c.-34_-17del	deletion	NM_000530.8(MPZ):c.-34_-17del	Likely benign	FALSE	63	-18	45
504858	CLPP	NM_006012	19	6361567	6361568	2	c.-7_-6insCC	insertion	NM_006012.4(CLPP):c.-7_-6insCC	Likely benign	TRUE	44	2	46
495971	HBB	NM_000518	11	5227028	5227031	4	c.-10_-7del	deletion	NM_000518.5(HBB):c.-10_-7del	Conflicting classifications of pathogenicity	FALSE	50	-4	46
922798	MYL2	NM_000432	12	110920542	110920545	4	c.-16_-13del	deletion	NM_000432.4(MYL2):c.-16_-13del	Uncertain significance	FALSE	50	-4	46
214756	NDUFAF7	NM_144736	2	37231669	37231669	1	c.-37del	deletion	NM_144736.5(NDUFAF7):c.-37del	Benign	FALSE	48	-1	47
418379	NDUFAF7	NM_144736	2	37231670	37231670	1	c.-36del	deletion	NM_144736.5(NDUFAF7):c.-36del	Benign	FALSE	48	-1	47
1241731	NDUFAF7	NM_144736	2	37231669	37231670	2	c.-37_-36delinsC	indel	NM_144736.5(NDUFAF7):c.-37_-36delinsC	Benign	FALSE	48	-1	47
3069676	VHL	NM_000551	3	10141791	10141813	23	c.-50_-28del	deletion	NM_000551.4(VHL):c.-50_-28del	Uncertain significance	TRUE	70	-23	47
514934	SELENON	NM_206926	1	25800201	25800202	2	c.-22_-13dup	duplication	NM_206926.2(SELENON):c.-22_-13dup	Likely benign	FALSE	38	10	48
2638502	SELENON	NM_206926	1	25800209	25800210	2	c.-14_-5dup	duplication	NM_206926.2(SELENON):c.-14_-5dup	Likely benign	FALSE	38	10	48
393703	HBB	NM_000518	11	5227062	5227062	1	c.-41del	deletion	NM_000518.5(HBB):c.-41del	not provided	FALSE	50	-1	49
2498921	VHL	NM_000551	3	10141786	10141805	20	c.-62_-43del	deletion	NM_000551.4(VHL):c.-62_-43del	Uncertain significance	TRUE	70	-20	50
3758311	VHL	NM_000551	3	10141788	10141807	20	c.-54_-35del	deletion	NM_000551.4(VHL):c.-54_-35del	Uncertain significance	TRUE	70	-20	50
189766	MECP2	NM_001110792	X	154097691	154097692	2	c.-27_-26delinsTT	indel	NM_001110792.2(MECP2):c.-27_-26delinsTT	Uncertain significance	FALSE	52	0	52
511491	MCCC1	NM_020166	3	183099480	183099483	4	c.-43_-40del	deletion	NM_020166.5(MCCC1):c.-43_-40del	Likely benign	FALSE	56	-4	52
422689	PLOD1	NM_000302	1	11934767	11934777	11	c.-9_2del	deletion	NM_000302.4(PLOD1):c.-9_2del (p.Met1fs)	Uncertain significance	FALSE	63	-11	52
298629	CYP17A1	NM_000102	10	102837390	102837391	2	c.-30dup	duplication	NM_000102.4(CYP17A1):c.-30dup	Uncertain significance	FALSE	52	1	53
1270607	RPL27	NM_000988	17	42998448	42998448	1	c.-25del	deletion	NM_000988.5(RPL27):c.-25del	Benign	FALSE	55	-1	54
188443	DSG2	NM_001943	18	31498203	31498223	21	c.-41_-21del	deletion	NM_001943.5(DSG2):c.-41_-21del	Uncertain significance	TRUE	75	-21	54
3034168	MANF	NM_006010	3	51385332	51385333	2	c.-8_-6dup	duplication	NM_006010.6(MANF):c.-8_-6dup	Likely benign	FALSE	52	3	55
204230	GRHPR	NM_012203	9	37422747	37422748	2	c.-4_-3delinsAT	indel	NM_012203.2(GRHPR):c.-4_-3delinsAT	Likely pathogenic	TRUE	55	0	55
924201	APC	NM_000038	5	112754887	112754890	4	c.-3_1del	deletion	NM_000038.6(APC):c.-3_1del (p.Met1fs)	Uncertain significance	FALSE	59	-4	55
3032882	COQ7	NM_016138	16	19067651	19067652	2	c.-11_-7dup	duplication	NM_016138.5(COQ7):c.-11_-7dup	Uncertain significance	FALSE	51	5	56
1292621	MYBPC3	NM_000256	11	47352696	47352697	2	c.-50dup	duplication	NM_000256.3(MYBPC3):c.-50dup	Benign	FALSE	55	1	56
363718	GDAP1	NM_018972	8	74350410	74350412	3	c.-51_-49del	deletion	NM_018972.4(GDAP1):c.-51_-49del	Benign/Likely benign	FALSE	59	-3	56
350837	UQCRQ	NM_014402	5	132866669	132866669	1	c.-31del	deletion	NM_014402.5(UQCRQ):c.-31del	Uncertain significance	FALSE	59	-1	58
267515	CHEK2	NM_007194	22	28741771	28741772	2	c.-10dup	duplication	NM_007194.4(CHEK2):c.-10dup	Likely benign	FALSE	58	1	59
632087	GORAB	NM_152281	1	170532175	170532176	2	c.-48dup	duplication	NM_152281.3(GORAB):c.-48dup	Conflicting classifications of pathogenicity	TRUE	58	1	59
508450	ANKRD1	NM_014391	10	90921067	90921067	1	c.-40del	deletion	NM_014391.3(ANKRD1):c.-40del	Likely benign	FALSE	60	-1	59
3902290	HESX1	NM_003865	3	57199931	57199931	1	c.-13del	deletion	NM_003865.3(HESX1):c.-13del	Uncertain significance	FALSE	60	-1	59
4280219	C3	NM_000064	19	6720594	6720594	1	c.-5del	deletion	NM_000064.4(C3):c.-5del	Uncertain significance	FALSE	61	-1	60
4533167	MEN1	NM_001370259	11	64810116	64810116	1	c.-7del	deletion	NM_001370259.2(MEN1):c.-7del	Uncertain significance	FALSE	61	-1	60
296284	PEX10	NM_002617	1	2412553	2412554	2	c.-52_-51del	deletion	NM_002617.4(PEX10):c.-52_-51del	Uncertain significance	FALSE	62	-2	60
511895	PLOD1	NM_000302	1	11934752	11934752	1	c.-28del	deletion	NM_000302.4(PLOD1):c.-28del	Likely benign	FALSE	63	-1	62
330341	C3	NM_000064	19	6720590	6720591	2	c.-3_-2dup	duplication	NM_000064.4(C3):c.-3_-2dup	Benign/Likely benign	FALSE	61	2	63
420872	XRCC2	NM_005431	7	152676110	152676111	2	c.-32_-31insC	insertion	NM_005431.2(XRCC2):c.-32_-31insC	Likely benign	FALSE	62	1	63
2691378	GH1	NM_000515	17	63918780	63918781	2	c.-5_-4delinsTG	indel	NM_000515.5(GH1):c.-5_-4delinsTG	Uncertain significance	FALSE	63	0	63
3071053	ACTC1	NM_005159	15	34794824	34794824	1	c.-16del	deletion	NM_005159.5(ACTC1):c.-16del	Uncertain significance	FALSE	66	-1	65
2652790	COL18A1	NM_001379500	21	45405222	45405222	1	c.-6del	deletion	NM_001379500.1(COL18A1):c.-6del	Likely benign	FALSE	66	-1	65
1701486	HARS1	NM_002109	5	140691307	140691310	4	c.-6_-3delinsCCC	indel	NM_002109.6(HARS1):c.-6_-3delinsCCC	Uncertain significance	FALSE	66	-1	65
193435	COG6	NM_020751	13	39655705	39655706	2	c.-17dup	duplication	NM_020751.3(COG6):c.-17dup	Benign/Likely benign	FALSE	65	1	66
312126	COG6	NM_020751	13	39655706	39655707	2	c.-21_-20insC	insertion	NM_020751.3(COG6):c.-21_-20insC	Conflicting classifications of pathogenicity	FALSE	65	1	66
1177704	NPRL3	NM_001039476	16	138291	138322	32	c.-387_-356del	deletion	NM_001039476.3(NPRL3):c.-387_-356del	Benign	FALSE	99	-32	67
560774	MEN1	NM_001370259	11	64810115	64810116	2	c.-13_-7dup	duplication	NM_001370259.2(MEN1):c.-13_-7dup	Likely benign	FALSE	61	7	68
3074126	MEN1	NM_001370259	11	64810122	64810123	2	c.-20_-14dup	duplication	NM_001370259.2(MEN1):c.-20_-14dup	Uncertain significance	FALSE	61	7	68
637353	MPZ	NM_000530	1	161309910	161309911	2	c.-10_-6dup	duplication	NM_000530.8(MPZ):c.-10_-6dup	Uncertain significance	FALSE	63	5	68
937287	TAP1	NM_000593	6	32853681	32853682	2	c.-46_-45delinsAT	indel	NM_000593.6(TAP1):c.-46_-45delinsAT	Pathogenic/Likely pathogenic	TRUE	68	0	68
3905155	VAMP2	NM_014232	17	8162883	8162883	1	c.-4del	deletion	NM_014232.3(VAMP2):c.-4del	Likely benign	FALSE	69	-1	68
3049784	TPRKB	NM_016058	2	73734575	73734576	2	c.-9_-7dup	duplication	NM_016058.5(TPRKB):c.-9_-7dup	Likely benign	FALSE	66	3	69
560735	VHL	NM_000551	3	10141793	10141793	1	c.-55del	deletion	NM_000551.4(VHL):c.-55del	Uncertain significance	TRUE	70	-1	69
3752294	VHL	NM_000551	3	10141787	10141787	1	c.-58del	deletion	NM_000551.4(VHL):c.-58del	Uncertain significance	TRUE	70	-1	69
553861	GALK1	NM_000154	17	75765155	75765156	2	c.-33_-20dup	duplication	NM_000154.2(GALK1):c.-33_-20dup	Uncertain significance	FALSE	56	14	70
1744699	VHL	NM_000551	3	10141844	10141844	1	c.-4delinsAT	indel	NM_000551.4(VHL):c.-4delinsAT	Uncertain significance	TRUE	70	1	71
3074064	VHL	NM_000551	3	10141842	10141843	2	c.-5dup	duplication	NM_000551.4(VHL):c.-5dup	Uncertain significance	TRUE	70	1	71
1163866	NT5C3A	NM_001002010	7	33062746	33062747	2	c.-42_-41delinsAT	indel	NM_001002010.5(NT5C3A):c.-42_-41delinsAT	Uncertain significance	FALSE	71	0	71
3075425	DSG2	NM_001943	18	31498245	31498245	1	c.-5del	deletion	NM_001943.5(DSG2):c.-5del	Uncertain significance	TRUE	75	-1	74
1301018	PYROXD1	NM_024854	12	21437677	21437678	2	c.-54_-53del	deletion	NM_024854.5(PYROXD1):c.-54_-53del	Likely benign	FALSE	76	-2	74
315328	ADAMTS17	NM_139057	15	100341918	100341918	1	c.-19del	deletion	NM_139057.4(ADAMTS17):c.-19del	Benign	FALSE	76	-1	75
1784202	MSH3	NM_002439	5	80654726	80654726	1	c.-1del	deletion	NM_002439.5(MSH3):c.-1del	Uncertain significance	FALSE	76	-1	75
1018	ACAD9	NM_014049	3	128879647	128879648	2	c.-44_-41dup	duplication	NM_014049.5(ACAD9):c.-44_-41dup	Conflicting classifications of pathogenicity	FALSE	72	4	76
1033604	AMPD1	NM_000036	1	114695530	114695531	2	c.-60dup	duplication	NM_000036.3(AMPD1):c.-60dup	Uncertain significance	FALSE	75	1	76
315327	ADAMTS17	NM_139057	15	100341917	100341918	2	c.-19dup	duplication	NM_139057.4(ADAMTS17):c.-19dup	Uncertain significance	FALSE	76	1	77
4070009	ALDOB	NM_000035	9	101430895	101430896	2	c.-9_-8insA	insertion	NM_000035.4(ALDOB):c.-9_-8insA	Uncertain significance	FALSE	76	1	77
328326	GCDH	NM_000159	19	12891169	12891170	2	c.-67dup	duplication	NM_000159.4(GCDH):c.-67dup	Uncertain significance	FALSE	77	1	78
1326453	USB1	NM_024598	16	58001479	58001480	2	c.-1dup	duplication	NM_024598.4(USB1):c.-1dup (p.Met1fs)	Uncertain significance	FALSE	77	1	78
1041593	TERT	NM_198253	5	1295046	1295046	1	c.-57del	deletion	NM_198253.3(TERT):c.-57del	Uncertain significance	FALSE	79	-1	78
127112	TYR	NM_000372	11	89177945	89177947	3	c.-9_-7delinsGG	indel	NM_000372.5(TYR):c.-9_-7delinsGG	Uncertain significance	FALSE	79	-1	78
544571	SYNJ1	NM_203446	21	32727979	32727990	12	c.-67_-56del	deletion	NM_203446.3(SYNJ1):c.-67_-56del	Uncertain significance	FALSE	90	-12	78
2199292	SYNJ1	NM_203446	21	32727976	32727987	12	c.-64_-53del	deletion	NM_203446.3(SYNJ1):c.-64_-53del	Uncertain significance	FALSE	90	-12	78
182987	VHL	NM_000551	3	10141837	10141838	2	c.-9_5dup	duplication	NM_000551.4(VHL):c.-9_5dup (p.Ala5fs)	Uncertain significance	TRUE	70	9	79
3778542	PURA	NM_005859	5	140114171	140114172	2	c.-7_6dup	duplication	NM_005859.5(PURA):c.-7_6dup (p.Asp3fs)	Uncertain significance	FALSE	73	7	80
3256423	TERT	NM_198253	5	1294992	1294993	2	c.-4dup	duplication	NM_198253.3(TERT):c.-4dup	Likely benign	FALSE	79	1	80
517152	VHL	NM_000551	3	10141782	10141783	2	c.-61_-51dup	duplication	NM_000551.4(VHL):c.-61_-51dup	Conflicting classifications of pathogenicity	TRUE	70	11	81
2446103	VHL	NM_000551	3	10141833	10141834	2	c.-11_10dup	duplication	NM_000551.4(VHL):c.-11_10dup (p.Arg3_Arg4insIleAlaGluGlyMetProArg)	Uncertain significance	TRUE	70	11	81
3780956	VHL	NM_000551	3	10141787	10141788	2	c.-54_-44dup	duplication	NM_000551.4(VHL):c.-54_-44dup	Likely pathogenic	TRUE	70	11	81
3386563	DSG2	NM_001943	18	31498238	31498239	2	c.-13_-8dup	duplication	NM_001943.5(DSG2):c.-13_-8dup	Uncertain significance	TRUE	75	6	81
3371975	TJP2	NM_004817	9	69174357	69174371	15	c.-16_-2del	deletion	NM_004817.4(TJP2):c.-16_-2del	Uncertain significance	FALSE	96	-15	81
228719	ADGRV1	NM_032119	5	90558870	90558887	18	c.-26_-9del	deletion	NM_032119.4(ADGRV1):c.-26_-9del	Uncertain significance	FALSE	99	-18	81
279916	VHL	NM_000551	3	10141835	10141836	2	c.-12_2dup	duplication	NM_000551.4(VHL):c.-12_2dup (p.Met1fs)	Conflicting classifications of pathogenicity	TRUE	70	12	82
508	ANK1	NM_000037	8	41797610	41797611	2	c.-73_-72del	deletion	NM_000037.4(ANK1):c.-73_-72del	no classifications from unflagged records	FALSE	84	-2	82
922730	LDLR	NM_000527	19	11089494	11089497	4	c.-55_-52del	deletion	NM_000527.5(LDLR):c.-55_-52del	Uncertain significance	FALSE	86	-4	82
1996087	BCKDHA	NM_000709	19	41397824	41397825	2	c.12_13insGACGGGCGAGGTGGCTCACGCCTGAAATCCCAGCACTATGGGAGGCCGAGGCGGGCGGATCACGAGGTCAGGANNNNNNNNNNAAAAAAAAAAAAAAAAAAAAAAGATGGCGGTAGCG	insertion	NM_000709.4(BCKDHA):c.12_13insGACGGGCGAGGTGGCTCACGCCTGAAATCCCAGCACTATGGGAGGCCGAGGCGGGCGGATCACGAGGTCAGGANNNNNNNNNNAAAAAAAAAAAAAAAAAAAAAAGATGGCGGTAGCG (p.Ile5fs)	Pathogenic	FALSE	10	73	83
558083	PEX7	NM_000288	6	136822619	136822620	2	c.-46_-38dup	duplication	NM_000288.4(PEX7):c.-46_-38dup	Uncertain significance	FALSE	74	9	83
3505413	DSG2	NM_001943	18	31498248	31498249	2	c.1_8dup	duplication	NM_001943.5(DSG2):c.1_8dup (p.Ser4fs)	Conflicting classifications of pathogenicity	TRUE	75	8	83
292248	MTHFR	NM_005957	1	11805937	11805943	7	c.-69_-63del	deletion	NM_005957.5(MTHFR):c.-69_-63del	Uncertain significance	FALSE	90	-7	83
1302662	C12orf57	NM_138425	12	6944031	6944047	17	c.-91_-75del	deletion	NM_138425.4(C12orf57):c.-91_-75del	Likely benign	FALSE	100	-17	83
507786	PIGA	NM_002641	X	15331939	15331939	1	c.-9del	deletion	NM_002641.4(PIGA):c.-9del	Likely benign	FALSE	85	-1	84
250962	LDLR	NM_000527	19	11089527	11089527	1	c.-22del	deletion	NM_000527.5(LDLR):c.-22del	Uncertain significance	FALSE	86	-1	85
2773488	LDLR	NM_000527	19	11089473	11089473	1	c.-74del	deletion	NM_000527.5(LDLR):c.-74del	Uncertain significance	FALSE	86	-1	85
2563307	DSG2	NM_001943	18	31498234	31498235	2	c.-11_11dup	duplication	NM_001943.5(DSG2):c.-11_11dup (p.Ser4fs)	Uncertain significance	TRUE	75	11	86
681405	TRNT1	NM_182916	3	3126954	3126955	2	c.-55_-47dup	duplication	NM_182916.3(TRNT1):c.-55_-47dup	Likely benign	TRUE	78	9	87
3386973	LDLR	NM_000527	19	11089535	11089536	2	c.-13dup	duplication	NM_000527.5(LDLR):c.-13dup	Uncertain significance	FALSE	86	1	87
3384904	RRM2B	NM_015713	8	102238876	102238877	2	c.-3_-2delinsTA	indel	NM_015713.5(RRM2B):c.-3_-2delinsTA	Uncertain significance	FALSE	87	0	87
1396770	SYNJ1	NM_203446	21	32726900	32726902	3	c.-7_-5del	deletion	NM_203446.3(SYNJ1):c.-7_-5del	Uncertain significance	FALSE	90	-3	87
3398712	MSH3	NM_002439	5	80654708	80654709	2	c.-12_2dup	duplication	NM_002439.5(MSH3):c.-12_2dup (p.Met1fs)	Uncertain significance	FALSE	76	12	88
422832	COL9A2	NM_001852	1	40317208	40317208	1	c.-11del	deletion	NM_001852.4(COL9A2):c.-11del	Likely benign	FALSE	89	-1	88
336387	MCFD2	NM_001171506	2	46915805	46915806	2	c.-184_-183del	deletion	NM_001171506.2(MCFD2):c.-184_-183del	Uncertain significance	FALSE	90	-2	88
2673932	MSH3	NM_002439	5	80654697	80654698	2	c.-30_-18dup	duplication	NM_002439.5(MSH3):c.-30_-18dup	Benign	FALSE	76	13	89
3058419	DYNLT2B	NM_152773	3	196318155	196318156	2	c.-4dup	duplication	NM_152773.5(DYNLT2B):c.-4dup	Likely benign	FALSE	88	1	89
508341	SLC2A10	NM_030777	20	46709706	46709707	2	c.-26dup	duplication	NM_030777.4(SLC2A10):c.-26dup	Likely benign	FALSE	88	1	89
336389	MCFD2	NM_139279	2	46915806	46915806	1	c.-90del	deletion	NM_139279.6(MCFD2):c.-90del	Uncertain significance	FALSE	90	-1	89
358276	NDUFAF4	NM_014165	6	96897833	96897833	1	c.-32del	deletion	NM_014165.4(NDUFAF4):c.-32del	Uncertain significance	TRUE	90	-1	89
182985	VHL	NM_000551	3	10141787	10141788	2	c.-54_-35dup	duplication	NM_000551.4(VHL):c.-54_-35dup	Uncertain significance	TRUE	70	20	90
1016364	SYNJ1	NM_203446	21	32727978	32727979	2	c.-56_-55delinsAT	indel	NM_203446.3(SYNJ1):c.-56_-55delinsAT	Uncertain significance	FALSE	90	0	90
506583	KCNQ1	NM_000218	11	2445074	2445074	1	c.-24del	deletion	NM_000218.3(KCNQ1):c.-24del	Likely benign	FALSE	91	-1	90
3768330	TUBA1A	NM_006009	12	49188985	49188995	11	c.-16_-6del	deletion	NM_006009.4(TUBA1A):c.-16_-6del	Uncertain significance	FALSE	101	-11	90
1219368	NDUFAF4	NM_014165	6	96897859	96897860	2	c.-59dup	duplication	NM_014165.4(NDUFAF4):c.-59dup	Benign/Likely benign	TRUE	90	1	91
213859	TGFBR1	NM_004612	9	99105156	99105157	2	c.-50_-49del	deletion	NM_004612.4(TGFBR1):c.-50_-49del	Benign	FALSE	93	-2	91
2100471	FRRS1L	NM_014334	9	109167154	109167173	20	c.-35_-16del	deletion	NM_014334.4(FRRS1L):c.-35_-16del	Pathogenic	FALSE	111	-20	91
3072506	VHL	NM_000551	3	10141790	10141791	2	c.-50_-28dup	duplication	NM_000551.4(VHL):c.-50_-28dup	Uncertain significance	TRUE	70	23	93
3701757	POLD2	NM_006230	7	44122104	44122104	1	c.-51del	deletion	NM_006230.4(POLD2):c.-51del	Uncertain significance	TRUE	94	-1	93
1290913	HAX1	NM_006118	1	154272671	154272672	2	c.-53_-52del	deletion	NM_006118.4(HAX1):c.-53_-52del	Benign	FALSE	95	-2	93
3046382	NQO1	NM_000903	16	69726448	69726475	28	c.-36_-9del	deletion	NM_000903.3(NQO1):c.-36_-9del	Likely benign	TRUE	121	-28	93
1207131	ACOX1	NM_004035	17	75979146	75979147	2	c.-74dup	duplication	NM_004035.7(ACOX1):c.-74dup	Likely benign	FALSE	93	1	94
292701	HAX1	NM_006118	1	154272667	154272667	1	c.-53del	deletion	NM_006118.4(HAX1):c.-53del	Likely benign	FALSE	95	-1	94
1260665	HAX1	NM_006118	1	154272671	154272672	2	c.-53_-52delinsT	indel	NM_006118.4(HAX1):c.-53_-52delinsT	Benign	FALSE	95	-1	94
3050649	SMARCC1	NM_003074	3	47781806	47781807	2	c.-10_-9del	deletion	NM_003074.4(SMARCC1):c.-10_-9del	Likely benign	FALSE	96	-2	94
325392	ACOX1	NM_004035	17	75979133	75979134	2	c.-62_-61dup	duplication	NM_004035.7(ACOX1):c.-62_-61dup	Uncertain significance	FALSE	93	2	95
666911	PIGP	NM_153682	21	37072532	37072533	2	c.-22-15_-18dup	duplication	NM_153682.3(PIGP):c.-22-15_-18dup	Uncertain significance	TRUE	94	1	95
1957509	PIGP	NM_153682	21	37072527	37072528	2	c.-13dup	duplication	NM_153682.3(PIGP):c.-13dup	Uncertain significance	TRUE	94	1	95
2576945	KREMEN1	NM_001039570	22	29073126	29073126	1	c.-4del	deletion	NM_001039570.3(KREMEN1):c.-4del	Uncertain significance	FALSE	96	-1	95
3049953	BCAP31	NM_001256447	X	153723254	153723256	3	c.-12_-10del	deletion	NM_001256447.2(BCAP31):c.-12_-10del	Likely benign	FALSE	98	-3	95
1487747	ALPK3	NM_020778	15	84817383	84817383	1	c.-66del	deletion	NM_020778.5(ALPK3):c.-66del	Uncertain significance	FALSE	97	-1	96
1955336	ALPK3	NM_020778	15	84817371	84817371	1	c.-80del	deletion	NM_020778.5(ALPK3):c.-80del	Uncertain significance	FALSE	97	-1	96
514112	MSH6	NM_000179	2	47783223	47783224	2	c.-9_-2dup	duplication	NM_000179.3(MSH6):c.-9_-2dup	Likely benign	FALSE	89	8	97
1919608	ALPK3	NM_020778	15	84817397	84817398	2	c.-56_-55delinsCT	indel	NM_020778.5(ALPK3):c.-56_-55delinsCT	Conflicting classifications of pathogenicity	FALSE	97	0	97
3291349	ALPK3	NM_020778	15	84817369	84817370	2	c.-84_-83delinsAA	indel	NM_020778.5(ALPK3):c.-84_-83delinsAA	Uncertain significance	FALSE	97	0	97
66668	NEFL	NM_006158	8	24956557	24956559	3	c.-44_-42delinsATG	indel	NM_006158.5(NEFL):c.-44_-42delinsATG	not provided	FALSE	97	0	97
3042633	SMARCC1	NM_003074	3	47781806	47781807	2	c.-10_-9insCC	insertion	NM_003074.4(SMARCC1):c.-10_-9insCC	Likely benign	FALSE	96	2	98
2758384	ALPK3	NM_020778	15	84817374	84817375	2	c.-79_-78insG	insertion	NM_020778.5(ALPK3):c.-79_-78insG	Uncertain significance	FALSE	97	1	98
3227492	ALPK3	NM_020778	15	84817424	84817425	2	c.-25dup	duplication	NM_020778.5(ALPK3):c.-25dup	Likely pathogenic	FALSE	97	1	98
1230559	BET1L	NM_001098787	11	207359	207360	2	c.-59_-39dup	duplication	NM_001098787.2(BET1L):c.-59_-39dup	Benign	FALSE	78	21	99
201699	DES	NM_001927	2	219418432	219418433	2	c.-30_-18dup	duplication	NM_001927.4(DES):c.-30_-18dup	Benign	FALSE	86	13	99
1297205	DES	NM_001927	2	219418446	219418447	2	c.-17_-16insGCGCCCGCCAGCC	insertion	NM_001927.4(DES):c.-17_-16insGCGCCCGCCAGCC	Benign	FALSE	86	13	99
3902641	LDLRAP1	NM_015627	1	25543667	25543668	2	c.-26_-21dup	duplication	NM_015627.3(LDLRAP1):c.-26_-21dup	Uncertain significance	FALSE	93	6	99
3057901	C12orf57	NM_138425	12	6944115	6944115	1	c.-7del	deletion	NM_138425.4(C12orf57):c.-7del	Likely benign	FALSE	100	-1	99
305453	CATSPER1	NM_053054	11	66026402	66026402	1	c.-23del	deletion	NM_053054.4(CATSPER1):c.-23del	Uncertain significance	FALSE	100	-1	99
305454	CATSPER1	NM_053054	11	66026404	66026404	1	c.-25del	deletion	NM_053054.4(CATSPER1):c.-25del	Benign/Likely benign	FALSE	100	-1	99
576567	FRRS1L	NM_014334	9	109167181	109167194	14	c.-56_-43delinsGG	indel	NM_014334.4(FRRS1L):c.-56_-43delinsGG	Uncertain significance	FALSE	111	-12	99
1481586	ALPK3	NM_020778	15	84817358	84817359	2	c.-94_-92dup	duplication	NM_020778.5(ALPK3):c.-94_-92dup	Uncertain significance	FALSE	97	3	100
419783	GYG1	NM_004130	3	148991600	148991600	1	c.-40del	deletion	NM_004130.4(GYG1):c.-40del	Likely benign	TRUE	101	-1	100
2673975	MSH3	NM_002439	5	80654693	80654694	2	c.-34_-10dup	duplication	NM_002439.5(MSH3):c.-34_-10dup	Benign	FALSE	76	25	101
509389	ACTB	NM_001101	7	5530525	5530526	2	c.-25_-9dup	duplication	NM_001101.5(ACTB):c.-25_-9dup	Likely benign	TRUE	84	17	101
420318	TSC2	NM_000548	16	2048044	2048059	16	c.-51_-36delinsCGCGCTC	indel	NM_000548.5(TSC2):c.-51_-36delinsCGCGCTC	Likely benign	FALSE	110	-9	101
943080	SYNJ1	NM_203446	21	32727975	32727976	2	c.-64_-53dup	duplication	NM_203446.3(SYNJ1):c.-64_-53dup	Uncertain significance	FALSE	90	12	102
1272877	CLCN1	NM_000083	7	143316197	143316199	3	c.-16_-14delinsGGA	indel	NM_000083.3(CLCN1):c.-16_-14delinsGGA	Benign	FALSE	102	0	102
340822	SNAP29	NM_004782	22	20859040	20859041	2	c.-70_-69del	deletion	NM_004782.4(SNAP29):c.-70_-69del	Uncertain significance	FALSE	104	-2	102
1023569	FRRS1L	NM_014334	9	109167163	109167171	9	c.-33_-25del	deletion	NM_014334.4(FRRS1L):c.-33_-25del	Uncertain significance	FALSE	111	-9	102
296061	ACTA1	NM_001100	1	229434056	229434057	2	c.-66_-65delinsTC	indel	NM_001100.4(ACTA1):c.-66_-65delinsTC	Uncertain significance	FALSE	103	0	103
421733	ELAC2	NM_018127	17	13017992	13017993	2	c.-69_-46dup	duplication	NM_018127.7(ELAC2):c.-69_-46dup	Likely benign	FALSE	80	24	104
3131682	ATP5F1D	NM_001687	19	1241837	1241838	2	c.-4_14dup	duplication	NM_001687.5(ATP5F1D):c.-4_14dup (p.Ala5_Leu6insAlaMetLeuProAlaAla)	Uncertain significance	FALSE	100	4	104
418522	TPK1	NM_022445	7	144835971	144835972	2	c.-22dup	duplication	NM_022445.4(TPK1):c.-22dup	Likely benign	FALSE	103	1	104
1331474	NIPAL4	NM_001099287	5	157460218	157460222	5	c.-103_-99delinsT	indel	NM_001099287.2(NIPAL4):c.-103_-99delinsT	Uncertain significance	FALSE	108	-4	104
206438	PNPO	NM_018129	17	47941669	47941670	2	c.-1dup	duplication	NM_018129.4(PNPO):c.-1dup (p.Met1fs)	Likely benign	TRUE	105	1	106
586583	SHOX	NM_000451	X	630888	630888	1	c.-9del	deletion	NM_000451.4(SHOX):c.-9del	Conflicting classifications of pathogenicity	FALSE	107	-1	106
1220022	CHMP1A	NM_002768	16	89657669	89657682	14	c.-94_-81del	deletion	NM_002768.5(CHMP1A):c.-94_-81del	Likely benign	TRUE	120	-14	106
556520	AIRE	NM_000383	21	44285978	44286002	25	c.-24_1del	deletion	NM_000383.4(AIRE):c.-24_1del (p.Met1fs)	Uncertain significance	FALSE	131	-25	106
421527	LAMA2	NM_000426	6	128883228	128883228	1	c.-17del	deletion	NM_000426.4(LAMA2):c.-17del	Likely benign	FALSE	108	-1	107
294530	CFHR5	NM_030787	1	196977588	196977589	2	c.-76_-75del	deletion	NM_030787.4(CFHR5):c.-76_-75del	Uncertain significance	FALSE	109	-2	107
366233	MTAP	NM_002451	9	21802641	21802646	6	c.-108_-103del	deletion	NM_002451.4(MTAP):c.-108_-103del	Uncertain significance	FALSE	113	-6	107
419763	AARS1	NM_001605	16	70289425	70289426	2	c.-27_-26insA	insertion	NM_001605.3(AARS1):c.-27_-26insA	Likely benign	FALSE	107	1	108
2689887	RPS7	NM_001011	2	3575350	3575350	1	c.-19+1del	deletion	NM_001011.4(RPS7):c.-19+1del	Uncertain significance	FALSE	109	-1	108
3775997	TSC2	NM_000548	16	2048592	2048592	1	c.-21del	deletion	NM_000548.5(TSC2):c.-21del	Likely pathogenic	FALSE	110	-1	109
421117	DNA2	NM_001080449	10	68471911	68471912	2	c.-48dup	duplication	NM_001080449.3(DNA2):c.-48dup	Likely benign	FALSE	109	1	110
476298	FRRS1L	NM_014334	9	109167140	109167141	2	c.-3_-2delinsGC	indel	NM_014334.4(FRRS1L):c.-3_-2delinsGC	Benign	FALSE	111	0	111
509553	TMEM70	NM_017866	8	73976203	73976204	2	c.-71_-47dup	duplication	NM_017866.6(TMEM70):c.-71_-47dup	Likely benign	FALSE	87	25	112
1001555	FRRS1L	NM_014334	9	109167182	109167183	2	c.-47_-45CCCGCG[2]GCACCC[1]	insertion	NM_014334.4(FRRS1L):c.-47_-45CCCGCG[2]GCACCC[1]	Uncertain significance	FALSE	111	1	112
4079953	SALL4	NM_020436	20	51802441	51802441	1	c.-33del	deletion	NM_020436.5(SALL4):c.-33del	Uncertain significance	FALSE	113	-1	112
550114	PAH	NM_000277	12	102917195	102917196	2	c.-66_-65del	deletion	NM_000277.3(PAH):c.-66_-65del	Uncertain significance	FALSE	114	-2	112
313120	NFKBIA	NM_020529	14	35404723	35404724	2	c.-87_-80dup	duplication	NM_020529.3(NFKBIA):c.-87_-80dup	Likely benign	FALSE	105	8	113
3075963	IL12RB1	NM_005535	19	18086838	18086839	2	c.-17_-16dup	duplication	NM_005535.3(IL12RB1):c.-17_-16dup	Likely pathogenic	FALSE	111	2	113
345203	ANO10	NM_018075	3	43621992	43621992	1	c.-95del	deletion	NM_018075.5(ANO10):c.-95del	Uncertain significance	FALSE	114	-1	113
325000	DNAI2	NM_023036	17	74274285	74274294	10	c.-72_-63del	deletion	NM_023036.6(DNAI2):c.-72_-63del	Benign	FALSE	123	-10	113
314191	VSX2	NM_182894	14	74239513	74239514	2	c.-43dup	duplication	NM_182894.3(VSX2):c.-43dup	Uncertain significance	FALSE	113	1	114
228318	OTOG	NM_001292063	11	17547359	17547360	2	c.-14_-13delinsGA	indel	NM_001292063.2(OTOG):c.-14_-13delinsGA	not provided	FALSE	114	0	114
4082481	PHOX2B	NM_003924	4	41748617	41748617	1	c.-7del	deletion	NM_003924.4(PHOX2B):c.-7del	Uncertain significance	FALSE	115	-1	114
420464	BARD1	NM_000465	2	214809583	214809584	2	c.-15dup	duplication	NM_000465.4(BARD1):c.-15dup	Likely benign	FALSE	114	1	115
1211621	RYR1	NM_000540	19	38433742	38433765	24	c.-78_-55del	deletion	NM_000540.3(RYR1):c.-78_-55del	Likely benign	FALSE	139	-24	115
421899	REEP1	NM_001371279	2	86337544	86337545	2	c.-35_-34delinsTT	indel	NM_001371279.1(REEP1):c.-35_-34delinsTT	Likely benign	FALSE	116	0	116
1325197	TMCO1	NM_019026	1	165768784	165768784	1	c.-33del	deletion	NM_019026.6(TMCO1):c.-33del	Likely pathogenic	TRUE	117	-1	116
2271385	SMPD4	NM_017951	2	130181550	130181551	2	c.-67_-66del	deletion	NM_017951.5(SMPD4):c.-67_-66del	Pathogenic	TRUE	118	-2	116
3378366	CEBPA	NM_004364	19	33302420	33302423	4	c.-9_-6del	deletion	NM_004364.5(CEBPA):c.-9_-6del	Uncertain significance	FALSE	120	-4	116
504089	JUP	NM_002230	17	41786606	41786621	16	c.-42_-27del	deletion	NM_002230.4(JUP):c.-42_-27del	Uncertain significance	FALSE	132	-16	116
1805741	SMPD4	NM_017951	2	130176635	130176635	1	c.-43del	deletion	NM_017951.5(SMPD4):c.-43del	Pathogenic	TRUE	118	-1	117
420608	TSC2	NM_000548	16	2048044	2048045	2	c.-50_-43dup	duplication	NM_000548.5(TSC2):c.-50_-43dup	Likely benign	FALSE	110	8	118
324130	COL1A1	NM_000088	17	50201590	50201591	2	c.-78_-77delinsAA	indel	NM_000088.4(COL1A1):c.-78_-77delinsAA	Uncertain significance	FALSE	118	0	118
2636322	CEBPA	NM_004364	19	33302415	33302415	1	c.-1del	deletion	NM_004364.5(CEBPA):c.-1del	Uncertain significance	FALSE	120	-1	119
299999	RBP3	NM_002900	10	47348384	47348386	3	c.-99_-97del	deletion	NM_002900.3(RBP3):c.-99_-97del	Uncertain significance	FALSE	122	-3	119
558847	LAMP2	NM_002294	X	120469185	120469192	8	c.-23_-16del	deletion	NM_002294.3(LAMP2):c.-23_-16del	Likely benign	FALSE	127	-8	119
1266951	REEP1	NM_001371279	2	86337543	86337544	2	c.-34_-33insAGCCG	insertion	NM_001371279.1(REEP1):c.-34_-33insAGCCG	Benign	FALSE	116	5	121
421860	RMND1	NM_017909	6	151452029	151452031	3	c.-30_-28del	deletion	NM_017909.4(RMND1):c.-30_-28del	Likely benign	FALSE	125	-3	122
1304438	ADAMTS2	NM_014244	5	179345330	179345340	11	c.-12_-2del	deletion	NM_014244.5(ADAMTS2):c.-12_-2del	Uncertain significance	FALSE	133	-11	122
287479	LRP5	NM_002335	11	68312694	68312694	1	c.-19del	deletion	NM_002335.4(LRP5):c.-19del	Conflicting classifications of pathogenicity	TRUE	124	-1	123
2728934	PRKAR1A	NM_002734	17	68512543	68512543	1	c.-9del	deletion	NM_002734.5(PRKAR1A):c.-9del	Likely benign	TRUE	125	-1	124
506586	WWOX	NM_016373	16	78099756	78099757	2	c.-23_-22delinsT	indel	NM_016373.4(WWOX):c.-23_-22delinsT	Likely benign	FALSE	125	-1	124
1232503	COG2	NM_007357	1	230642498	230642498	1	c.-104del	deletion	NM_007357.3(COG2):c.-104del	Benign	FALSE	126	-1	125
369444	DMP1	NM_004407	4	87650293	87650293	1	c.-112del	deletion	NM_004407.4(DMP1):c.-112del	Likely benign	FALSE	126	-1	125
338001	ABHD12	NM_001042472	20	25390779	25390785	7	c.-82_-76del	deletion	NM_001042472.3(ABHD12):c.-82_-76del	Uncertain significance	FALSE	132	-7	125
3030289	PDX1	NM_000209	13	27920104	27920117	14	c.-35_-22del	deletion	NM_000209.4(PDX1):c.-35_-22del	Uncertain significance	FALSE	139	-14	125
3364036	WWOX	NM_016373	16	78099775	78099776	2	c.-3dup	duplication	NM_016373.4(WWOX):c.-3dup	Uncertain significance	FALSE	125	1	126
1330531	VARS2	NM_020442	6	30914817	30914823	7	c.-18_-12del	deletion	NM_020442.6(VARS2):c.-18_-12del	Uncertain significance	FALSE	134	-7	127
644844	SMAD4		18	51030213	51030623	411		deletion	NC_000018.10:g.(?_51030213)_(51030623_?)del	Uncertain significance	FALSE	538	-411	127
1259319	TBCD	NM_005993	17	82752161	82752161	1	c.-33del	deletion	NM_005993.5(TBCD):c.-33del	Benign	FALSE	129	-1	128
318298	UMOD	NM_003361	16	20350751	20350751	1	c.-14del	deletion	NM_003361.4(UMOD):c.-14del	Likely benign	FALSE	129	-1	128
1183062	GBE1	NM_000158	3	81761551	81761552	2	c.-35dup	duplication	NM_000158.4(GBE1):c.-35dup	Benign	FALSE	128	1	129
3887356	PDGFRA	NM_006206	4	54258763	54258768	6	c.-5_1del	deletion	NM_006206.6(PDGFRA):c.-5_1del (p.Met1del)	Uncertain significance	FALSE	135	-6	129
420615	SPTAN1	NM_001130438	9	128552633	128552634	2	c.-66_-49dup	duplication	NM_001130438.3(SPTAN1):c.-66_-49dup	Likely benign	FALSE	113	18	131
1577187	DSCAML1	NM_020693	11	117797170	117797175	6	c.-96_-91del	deletion	NM_020693.4(DSCAML1):c.-96_-91del	Likely benign	FALSE	137	-6	131
4278983	GBA1	NM_000157	1	155241228	155241231	4	c.-119_-116del	deletion	NM_000157.4(GBA1):c.-119_-116del	Likely pathogenic	FALSE	137	-4	133
4535874	DOCK7	NM_001367561	1	62688278	62688279	2	c.-26_-15dup	duplication	NM_001367561.1(DOCK7):c.-26_-15dup	Uncertain significance	FALSE	122	12	134
215269	TMEM126A	NM_032273	11	85648050	85648051	2	c.-46_-45insACCG	insertion	NM_032273.4(TMEM126A):c.-46_-45insACCG	Benign	FALSE	130	4	134
320764	DNAAF1	NM_178452	16	84145357	84145358	2	c.-83dup	duplication	NM_178452.6(DNAAF1):c.-83dup	Likely benign	FALSE	133	1	134
507901	AFG3L2	NM_006796	18	12377117	12377126	10	c.-44_-35del	deletion	NM_006796.3(AFG3L2):c.-44_-35del	Likely benign	FALSE	145	-10	135
4083513	DDB1	NM_001923	11	61332974	61332974	1	c.-6del	deletion	NM_001923.5(DDB1):c.-6del	Likely benign	FALSE	137	-1	136
3780713	TMCO1	NM_019026	1	165768785	165768786	2	c.-54_-35dup	duplication	NM_019026.6(TMCO1):c.-54_-35dup	Likely pathogenic	TRUE	117	20	137
2849863	DSCAML1	NM_020693	11	117797187	117797188	2	c.-109_-108delinsTT	indel	NM_020693.4(DSCAML1):c.-109_-108delinsTT	Uncertain significance	FALSE	137	0	137
203647	CPS1	NM_001875	2	210556728	210556729	2	c.-4_-3insTTC	insertion	NM_001875.5(CPS1):c.-4_-3insTTC	Benign	TRUE	135	3	138
555351	CPS1	NM_001875	2	210556731	210556731	1	c.-3delinsTTCC	indel	NM_001875.5(CPS1):c.-3delinsTTCC	Uncertain significance	TRUE	135	3	138
1395541	DSCAML1	NM_020693	11	117797202	117797203	2	c.-124dup	duplication	NM_020693.4(DSCAML1):c.-124dup	Uncertain significance	FALSE	137	1	138
1276191	KCNJ10	NM_002241	1	160070065	160070065	1	c.-44del	deletion	NM_002241.5(KCNJ10):c.-44del	Benign	FALSE	139	-1	138
1179450	PDX1	NM_000209	13	27920030	27920030	1	c.-106del	deletion	NM_000209.4(PDX1):c.-106del	Benign	FALSE	139	-1	138
180890	LAMP2	NM_002294	X	120469183	120469184	2	c.-26_-15dup	duplication	NM_002294.3(LAMP2):c.-26_-15dup	Uncertain significance	FALSE	127	12	139
328988	RYR1	NM_000540	19	38433757	38433758	2	c.-70dup	duplication	NM_000540.3(RYR1):c.-70dup	Uncertain significance	FALSE	139	1	140
328986	RYR1	NM_000540	19	38433746	38433747	2	c.-81dup	duplication	NM_000540.3(RYR1):c.-81dup	Uncertain significance	FALSE	139	1	140
452329	REEP1	NM_001371279	2	86337535	86337536	2	c.-50_-26dup	duplication	NM_001371279.1(REEP1):c.-50_-26dup	Uncertain significance	FALSE	116	25	141
337999	ABHD12	NM_001042472	20	25390742	25390743	2	c.-40_-39insGGCGGAGGC	insertion	NM_001042472.3(ABHD12):c.-40_-39insGGCGGAGGC	Benign	FALSE	132	9	141
334926	DIS3L2	NM_152383	2	232014868	232014872	5	c.-58_-54del	deletion	NM_152383.5(DIS3L2):c.-58_-54del	Uncertain significance	FALSE	146	-5	141
2126173	PRKAR1A	NM_002734	17	68512519	68512520	2	c.-32_-16dup	duplication	NM_002734.5(PRKAR1A):c.-32_-16dup	Uncertain significance	TRUE	125	17	142
421825	CCM2	NM_031443	7	45000305	45000306	2	c.-27_-19dup	duplication	NM_031443.4(CCM2):c.-27_-19dup	Likely benign	FALSE	133	9	142
1281208	TRAF3IP1	NM_015650	2	238320564	238320564	1	c.-99del	deletion	NM_015650.4(TRAF3IP1):c.-99del	Benign	FALSE	145	-1	144
3673239	RB1	NM_000321	13	48303835	48303850	16	c.-75_-60del	deletion	NM_000321.3(RB1):c.-75_-60del	Uncertain significance	FALSE	162	-16	146
1706779	RSPH4A	NM_001010892	6	116616612	116616613	2	c.-12_-11insCCA	insertion	NM_001010892.3(RSPH4A):c.-12_-11insCCA	Conflicting classifications of pathogenicity	FALSE	145	3	148
553892	ATM	NM_000051	11	108223106	108223108	3	c.-111_-109delinsAC	indel	NM_000051.4(ATM):c.-111_-109delinsAC	Uncertain significance	FALSE	150	-1	149
323640	MAPT	NM_001377265	17	45894660	45894660	1	c.-42del	deletion	NM_001377265.1(MAPT):c.-42del	Benign	FALSE	150	-1	149
340092	CBS	NM_000071	21	43073306	43073307	2	c.-50dup	duplication	NM_000071.3(CBS):c.-50dup	Uncertain significance	FALSE	150	1	151
822550	PALB2	NM_024675	16	23641159	23641160	2	c.-3_-2del	deletion	NM_024675.4(PALB2):c.-3_-2del	Uncertain significance	FALSE	153	-2	151
234796	ATM	NM_000051	11	108223183	108223184	2	c.-32_-31dup	duplication	NM_000051.4(ATM):c.-32_-31dup	Uncertain significance	FALSE	150	2	152
1281312	ITGA8	NM_003638	10	15719834	15719835	2	c.-64dup	duplication	NM_003638.3(ITGA8):c.-64dup	Benign	FALSE	151	1	152
1291542	KISS1	NM_002256	1	204196482	204196482	1	c.-145del	deletion	NM_002256.4(KISS1):c.-145del	Benign	FALSE	154	-1	153
1605402	CSPP1	NM_001382391	8	67064502	67064505	4	c.-45_-42del	deletion	NM_001382391.1(CSPP1):c.-45_-42del	Likely benign	FALSE	157	-4	153
2420528	CSPP1	NM_001382391	8	67064494	67064497	4	c.-54_-51del	deletion	NM_001382391.1(CSPP1):c.-54_-51del	Likely pathogenic	FALSE	157	-4	153
1706787	RSPH4A	NM_001010892	6	116616606	116616607	2	c.-17_-16insCACGCCCCT	insertion	NM_001010892.3(RSPH4A):c.-17_-16insCACGCCCCT	Conflicting classifications of pathogenicity	FALSE	145	9	154
422307	PALB2	NM_024675	16	23641175	23641176	2	c.-19dup	duplication	NM_024675.4(PALB2):c.-19dup	Likely benign	FALSE	153	1	154
3777651	CLDN5	NM_001363066	22	19524397	19524399	3	c.-144_-142delinsAA	indel	NM_001363066.2(CLDN5):c.-144_-142delinsAA	Uncertain significance	FALSE	155	-1	154
805969	RBMX	NM_002139	X	136879428	136879428	1	c.-1del	deletion	NM_002139.4(RBMX):c.-1del	not provided	FALSE	155	-1	154
516042	COL2A1	NM_001844	12	48004361	48004362	2	c.-41_-40delinsTT	indel	NM_001844.5(COL2A1):c.-41_-40delinsTT	Likely benign	FALSE	155	0	155
418016	ARFGEF2	NM_006420	20	48921859	48921882	24	c.-24_-1del	deletion	NM_006420.3(ARFGEF2):c.-24_-1del	Likely benign	FALSE	179	-24	155
1265630	COL5A2	NM_000393	2	189179641	189179641	1	c.-37del	deletion	NM_000393.5(COL5A2):c.-37del	Likely benign	FALSE	157	-1	156
3048315	COL5A2	NM_000393	2	189179609	189179609	1	c.-5del	deletion	NM_000393.5(COL5A2):c.-5del	Likely benign	FALSE	157	-1	156
1964919	CSPP1	NM_001382391	8	67064490	67064490	1	c.-56del	deletion	NM_001382391.1(CSPP1):c.-56del	Pathogenic	FALSE	157	-1	156
690809	HOXB13	NM_006361	17	48728597	48728597	1	c.-4del	deletion	NM_006361.6(HOXB13):c.-4del	Uncertain significance	FALSE	157	-1	156
690989	HOXB13	NM_006361	17	48728602	48728602	1	c.-9del	deletion	NM_006361.6(HOXB13):c.-9del	Uncertain significance	FALSE	157	-1	156
690557	HOXB13	NM_006361	17	48728607	48728607	1	c.-14del	deletion	NM_006361.6(HOXB13):c.-14del	Uncertain significance	FALSE	157	-1	156
690641	HOXB13	NM_006361	17	48728614	48728614	1	c.-21del	deletion	NM_006361.6(HOXB13):c.-21del	Uncertain significance	FALSE	157	-1	156
690661	HOXB13	NM_006361	17	48728616	48728616	1	c.-23del	deletion	NM_006361.6(HOXB13):c.-23del	Uncertain significance	FALSE	157	-1	156
690507	HOXB13	NM_006361	17	48728621	48728621	1	c.-28del	deletion	NM_006361.6(HOXB13):c.-28del	Uncertain significance	FALSE	157	-1	156
690720	HOXB13	NM_006361	17	48728627	48728627	1	c.-34del	deletion	NM_006361.6(HOXB13):c.-34del	Uncertain significance	FALSE	157	-1	156
690741	HOXB13	NM_006361	17	48728631	48728631	1	c.-38del	deletion	NM_006361.6(HOXB13):c.-38del	Uncertain significance	FALSE	157	-1	156
690509	HOXB13	NM_006361	17	48728637	48728637	1	c.-44del	deletion	NM_006361.6(HOXB13):c.-44del	Uncertain significance	FALSE	157	-1	156
690825	HOXB13	NM_006361	17	48728644	48728644	1	c.-51del	deletion	NM_006361.6(HOXB13):c.-51del	Uncertain significance	FALSE	157	-1	156
690873	HOXB13	NM_006361	17	48728650	48728650	1	c.-57del	deletion	NM_006361.6(HOXB13):c.-57del	Uncertain significance	FALSE	157	-1	156
690934	HOXB13	NM_006361	17	48728653	48728653	1	c.-60del	deletion	NM_006361.6(HOXB13):c.-60del	Uncertain significance	FALSE	157	-1	156
690949	HOXB13	NM_006361	17	48728662	48728662	1	c.-69del	deletion	NM_006361.6(HOXB13):c.-69del	Uncertain significance	FALSE	157	-1	156
690956	HOXB13	NM_006361	17	48728665	48728665	1	c.-72del	deletion	NM_006361.6(HOXB13):c.-72del	Uncertain significance	FALSE	157	-1	156
3644535	RB1	NM_000321	13	48303758	48303763	6	c.-152_-147del	deletion	NM_000321.3(RB1):c.-152_-147del	Uncertain significance	FALSE	162	-6	156
179470	RSPH4A	NM_001010892	6	116616608	116616612	5	c.-16_-12delinsCACGCCCCTTTCATCCA	indel	NM_001010892.3(RSPH4A):c.-16_-12delinsCACGCCCCTTTCATCCA	Conflicting classifications of pathogenicity	FALSE	145	12	157
1203433	MRPL3	NM_007208	3	131502946	131502947	2	c.-126_-125insCGGCCGT	insertion	NM_007208.4(MRPL3):c.-126_-125insCGGCCGT	Likely benign	FALSE	150	7	157
3702660	RB1	NM_000321	13	48303755	48303759	5	c.-156_-152del	deletion	NM_000321.3(RB1):c.-156_-152del	Uncertain significance	FALSE	162	-5	157
3048933	COL5A2	NM_000393	2	189179613	189179614	2	c.-10dup	duplication	NM_000393.5(COL5A2):c.-10dup	Likely benign	FALSE	157	1	158
690901	HOXB13	NM_006361	17	48728598	48728599	2	c.-6_-5insT	insertion	NM_006361.6(HOXB13):c.-6_-5insT	Uncertain significance	FALSE	157	1	158
690967	HOXB13	NM_006361	17	48728600	48728601	2	c.-8_-7insG	insertion	NM_006361.6(HOXB13):c.-8_-7insG	Uncertain significance	FALSE	157	1	158
690968	HOXB13	NM_006361	17	48728600	48728601	2	c.-8dup	duplication	NM_006361.6(HOXB13):c.-8dup	Uncertain significance	FALSE	157	1	158
690571	HOXB13	NM_006361	17	48728608	48728609	2	c.-16_-15insA	insertion	NM_006361.6(HOXB13):c.-16_-15insA	Uncertain significance	FALSE	157	1	158
690631	HOXB13	NM_006361	17	48728613	48728614	2	c.-21_-20insT	insertion	NM_006361.6(HOXB13):c.-21_-20insT	Uncertain significance	FALSE	157	1	158
690749	HOXB13	NM_006361	17	48728633	48728634	2	c.-41dup	duplication	NM_006361.6(HOXB13):c.-41dup	Uncertain significance	FALSE	157	1	158
690811	HOXB13	NM_006361	17	48728642	48728643	2	c.-50dup	duplication	NM_006361.6(HOXB13):c.-50dup	Uncertain significance	FALSE	157	1	158
690839	HOXB13	NM_006361	17	48728646	48728647	2	c.-54dup	duplication	NM_006361.6(HOXB13):c.-54dup	Uncertain significance	FALSE	157	1	158
690850	HOXB13	NM_006361	17	48728647	48728648	2	c.-55_-54insA	insertion	NM_006361.6(HOXB13):c.-55_-54insA	Uncertain significance	FALSE	157	1	158
690861	HOXB13	NM_006361	17	48728648	48728649	2	c.-56dup	duplication	NM_006361.6(HOXB13):c.-56dup	Uncertain significance	FALSE	157	1	158
690947	HOXB13	NM_006361	17	48728660	48728661	2	c.-68dup	duplication	NM_006361.6(HOXB13):c.-68dup	Uncertain significance	FALSE	157	1	158
690959	HOXB13	NM_006361	17	48728668	48728669	2	c.-76_-75insA	insertion	NM_006361.6(HOXB13):c.-76_-75insA	Uncertain significance	FALSE	157	1	158
690980	HOXB13	NM_006361	17	48728682	48728683	2	c.-90dup	duplication	NM_006361.6(HOXB13):c.-90dup	Uncertain significance	FALSE	157	1	158
668367	TBC1D24	NM_001199107	16	2496113	2496113	1	c.-35del	deletion	NM_001199107.2(TBC1D24):c.-35del	Likely benign	FALSE	159	-1	158
128576	KNL1	NM_144508	15	40602928	40602930	3	c.-2_1del	deletion	NM_144508.5(KNL1):c.-2_1del (p.Met1del)	Uncertain significance	TRUE	161	-3	158
683133	DIAPH3	NM_001042517	13	60163863	60163866	4	c.-100_-97del	deletion	NM_001042517.2(DIAPH3):c.-100_-97del	Benign	TRUE	162	-4	158
300729	MRPS16	NM_016065	10	73252600	73252602	3	c.-120_-118del	deletion	NM_016065.4(MRPS16):c.-120_-118del	Uncertain significance	TRUE	162	-3	159
478314	PREPL	NM_001171613	2	44346370	44346373	4	c.-31_-28del	deletion	NM_001171613.2(PREPL):c.-31_-28del	Pathogenic	FALSE	163	-4	159
3708577	RB1	NM_000321	13	48303847	48303848	2	c.-65_-64del	deletion	NM_000321.3(RB1):c.-65_-64del	Uncertain significance	FALSE	162	-2	160
572049	FIG4	NM_014845	6	109691433	109691434	2	c.3_23dup	duplication	NM_014845.6(FIG4):c.3_23dup (p.Met1_Pro7dup)	Uncertain significance	FALSE	140	21	161
2706003	RB1	NM_000321	13	48303832	48303832	1	c.-78del	deletion	NM_000321.3(RB1):c.-78del	Uncertain significance	FALSE	162	-1	161
3704697	RB1	NM_000321	13	48303815	48303815	1	c.-96del	deletion	NM_000321.3(RB1):c.-96del	Uncertain significance	FALSE	162	-1	161
3711732	RB1	NM_000321	13	48303898	48303898	1	c.-14del	deletion	NM_000321.3(RB1):c.-14del	Uncertain significance	FALSE	162	-1	161
3729288	RB1	NM_000321	13	48303888	48303889	2	c.-25_-24delinsGG	indel	NM_000321.3(RB1):c.-25_-24delinsGG	Uncertain significance	FALSE	162	0	162
953650	PREPL	NM_001171613	2	44346384	44346384	1	c.-42del	deletion	NM_001171613.2(PREPL):c.-42del	Pathogenic/Likely pathogenic	FALSE	163	-1	162
1069453	GNE	NM_001128227	9	36249387	36249394	8	c.55_62del	deletion	NM_001128227.3(GNE):c.55_62del (p.Glu18_Leu19insTer)	Pathogenic	FALSE	170	-8	162
591491	CLDN16	NM_006580	3	190388186	190388188	3	c.-143_-141del	deletion	NM_006580.4(CLDN16):c.-143_-141del	Uncertain significance	FALSE	167	-3	164
371236	BTD	NM_001370658	3	15601894	15601894	1	c.-17+1del	deletion	NM_001370658.1(BTD):c.-17+1del	Likely pathogenic	FALSE	166	-1	165
641018	BTD	NM_001370658	3	15601893	15601893	1	c.-18del	deletion	NM_001370658.1(BTD):c.-18del	Pathogenic	FALSE	166	-1	165
3240981	BTD	NM_001370658	3	15635434	15635434	1	c.-6del	deletion	NM_001370658.1(BTD):c.-6del	Likely pathogenic	FALSE	166	-1	165
45778	MYOZ2	NM_016599	4	119136516	119136517	2	c.-3dup	duplication	NM_016599.5(MYOZ2):c.-3dup	Benign	FALSE	165	1	166
282608	CLDN16	NM_006580	3	190388283	190388283	1	c.-45del	deletion	NM_006580.4(CLDN16):c.-45del	Benign/Likely benign	FALSE	167	-1	166
101502	EIF4A3	NM_014740	17	80147042	80147059	18	c.-98_-81del18insTCGGCAGCGGCACAGCGAGG[10]	indel	NM_014740.4(EIF4A3):c.-98_-81del18insTCGGCAGCGGCACAGCGAGG[10]	Pathogenic	FALSE	167	0	167
2822190	ANKRD26	NM_014915	10	27100328	27100329	2	c.-3_-2delinsCA	indel	NM_014915.3(ANKRD26):c.-3_-2delinsCA	Uncertain significance	FALSE	168	0	168
598544	SLC10A2	NM_000452	13	103066251	103066252	2	c.-3_-2delinsAA	indel	NM_000452.3(SLC10A2):c.-3_-2delinsAA	Uncertain significance	FALSE	168	0	168
2995575	ANKRD26	NM_014915	10	27100429	27100430	2	c.-104dup	duplication	NM_014915.3(ANKRD26):c.-104dup	Uncertain significance	FALSE	168	1	169
3007071	ANKRD26	NM_014915	10	27100407	27100408	2	c.-82dup	duplication	NM_014915.3(ANKRD26):c.-82dup	Uncertain significance	FALSE	168	1	169
506631	CDC73	NM_024529	1	193122190	193122190	1	c.-4del	deletion	NM_024529.5(CDC73):c.-4del	Benign/Likely benign	FALSE	170	-1	169
3046122	KRAS	NM_004985	12	25250888	25250908	21	c.-169_-149del	deletion	NM_004985.5(KRAS):c.-169_-149del	Likely benign	FALSE	190	-21	169
16478	FTL	NM_000146	19	48965318	48965346	29	c.-189_-161del	deletion	NM_000146.4(FTL):c.-189_-161del	Pathogenic	FALSE	199	-29	170
213088	COL5A2	NM_000393	2	189179619	189179620	2	c.-16_-15insCTAACCCACATCAT	insertion	NM_000393.5(COL5A2):c.-16_-15insCTAACCCACATCAT	Likely benign	FALSE	157	14	171
286328	CDC73	NM_024529	1	193122189	193122190	2	c.-4dup	duplication	NM_024529.5(CDC73):c.-4dup	Conflicting classifications of pathogenicity	FALSE	170	1	171
1798662	CDC73	NM_024529	1	193122197	193122198	2	c.-2dup	duplication	NM_024529.5(CDC73):c.-2dup	Uncertain significance	FALSE	170	1	171
2576159	LNPK	NM_030650	2	176002194	176002195	2	c.-98dup	duplication	NM_030650.3(LNPK):c.-98dup	Uncertain significance	FALSE	170	1	171
300978	KCNMA1	NM_001161352	10	77637737	77637738	2	c.-101_-96dup	duplication	NM_001161352.2(KCNMA1):c.-101_-96dup	Benign/Likely benign	FALSE	166	6	172
1913800	ANKRD26	NM_014915	10	27100460	27100461	2	c.-138_-135dup	duplication	NM_014915.3(ANKRD26):c.-138_-135dup	Uncertain significance	FALSE	168	4	172
555259	GNE	NM_001128227	9	36249365	36249366	2	c.82_83dup	duplication	NM_001128227.3(GNE):c.82_83dup (p.Asn28fs)	Pathogenic	FALSE	170	2	172
516179	EBP	NM_006579	X	48523712	48523712	1	c.-43del	deletion	NM_006579.3(EBP):c.-43del	Benign	FALSE	173	-1	172
304984	RAPSN	NM_005055	11	47449036	47449037	2	c.-73_-72insAT	insertion	NM_005055.5(RAPSN):c.-73_-72insAT	Uncertain significance	FALSE	172	2	174
1229850	EBP	NM_006579	X	48523711	48523712	2	c.-43dup	duplication	NM_006579.3(EBP):c.-43dup	Benign	FALSE	173	1	174
303350	HYLS1	NM_001134793	11	125891423	125891424	2	c.-65dup	duplication	NM_001134793.2(HYLS1):c.-65dup	Uncertain significance	FALSE	173	1	174
322950	HNF1B	NM_000458	17	37744920	37744920	1	c.-36del	deletion	NM_000458.4(HNF1B):c.-36del	Uncertain significance	FALSE	175	-1	174
300979	KCNMA1	NM_001161352	10	77637737	77637738	2	c.-104_-96dup	duplication	NM_001161352.2(KCNMA1):c.-104_-96dup	Uncertain significance	FALSE	166	9	175
1273004	EBP	NM_006579	X	48523711	48523712	2	c.-44_-43dup	duplication	NM_006579.3(EBP):c.-44_-43dup	Benign	FALSE	173	2	175
303351	HYLS1	NM_001134793	11	125891423	125891424	2	c.-66_-65dup	duplication	NM_001134793.2(HYLS1):c.-66_-65dup	Benign	FALSE	173	2	175
1241098	EPCAM	NM_002354	2	47369451	47369470	20	c.-45_-26del	deletion	NM_002354.3(EPCAM):c.-45_-26del	Benign	FALSE	195	-20	175
422584	DNM2	NM_001005361	19	10718195	10718196	2	c.-48_-47delinsTTGAGGGTCGCCCG	indel	NM_001005361.3(DNM2):c.-48_-47delinsTTGAGGGTCGCCCG	Likely benign	FALSE	164	12	176
303352	HYLS1	NM_001134793	11	125891423	125891424	2	c.-67_-65dup	duplication	NM_001134793.2(HYLS1):c.-67_-65dup	Uncertain significance	FALSE	173	3	176
36836	HNF1B	NM_000458	17	37744897	37744898	2	c.-14dup	duplication	NM_000458.4(HNF1B):c.-14dup	Uncertain significance	FALSE	175	1	176
1193479	SBF1	NM_002972	22	50474843	50474861	19	c.-21_-3del	deletion	NM_002972.4(SBF1):c.-21_-3del	Likely benign	FALSE	195	-19	176
3029272	WNT4	NM_030761	1	22142929	22142930	2	c.-9_-8dup	duplication	NM_030761.5(WNT4):c.-9_-8dup	Likely benign	FALSE	175	2	177
295307	FLVCR1	NM_014053	1	212858297	212858297	1	c.-156del	deletion	NM_014053.4(FLVCR1):c.-156del	Uncertain significance	FALSE	178	-1	177
2684167	GJB2	NM_004004	13	20192925	20192925	1	c.-165del	deletion	NM_004004.6(GJB2):c.-165del	Uncertain significance	FALSE	178	-1	177
1199761	EBP	NM_006579	X	48523711	48523712	2	c.-47_-43dup	duplication	NM_006579.3(EBP):c.-47_-43dup	Likely benign	FALSE	173	5	178
177893	KRAS	NM_004985	12	25250876	25250887	12	c.-148_-137del	deletion	NM_004985.5(KRAS):c.-148_-137del	Uncertain significance	FALSE	190	-12	178
1292265	PDK3	NM_005391	X	24465305	24465306	2	c.-148_-140dup	duplication	NM_005391.5(PDK3):c.-148_-140dup	Benign	FALSE	170	9	179
423023	EVC	NM_153717	4	5711345	5711346	2	c.-36_-35delinsAA	indel	NM_153717.3(EVC):c.-36_-35delinsAA	Likely benign	FALSE	180	0	180
45112	KRAS	NM_033360	12	25250909	25250917	9	c.-178_-170del	deletion	NM_033360.4(KRAS):c.-178_-170del	Benign	FALSE	190	-9	181
2715016	CPAMD8	NM_015692	19	17026737	17026738	2	c.-110_-96dup	duplication	NM_015692.5(CPAMD8):c.-110_-96dup	Uncertain significance	FALSE	168	15	183
420135	KCTD7	NM_153033	7	66629035	66629035	1	c.-29del	deletion	NM_153033.5(KCTD7):c.-29del	Likely benign	FALSE	184	-1	183
302145	AMPD3	NM_001025389	11	10455404	10455409	6	c.-48_-43del	deletion	NM_001025389.2(AMPD3):c.-48_-43del	Uncertain significance	FALSE	190	-6	184
3759327	FTL	NM_000146	19	48965338	48965352	15	c.-167_-153del	deletion	NM_000146.4(FTL):c.-167_-153del	Uncertain significance	FALSE	199	-15	184
2656078	SH3PXD2B	NM_001017995	5	172454482	172454483	2	c.-142_-131dup	duplication	NM_001017995.3(SH3PXD2B):c.-142_-131dup	Benign	TRUE	173	12	185
3539205	LPL	NM_000237	8	19939434	19939435	2	c.-5_-4del	deletion	NM_000237.3(LPL):c.-5_-4del	Uncertain significance	FALSE	188	-2	186
1756637	RET	NM_020975	10	43077252	43077255	4	c.-7_-4del	deletion	NM_020975.6(RET):c.-7_-4del	Uncertain significance	FALSE	190	-4	186
3249780	GNAT2	NM_001377295	1	109612897	109612898	2	c.-28dup	duplication	NM_001377295.2(GNAT2):c.-28dup	Uncertain significance	FALSE	187	1	188
1711002	KRAS	NM_033360	12	25245395	25245395	1	c.-11delG	deletion	NM_033360.4(KRAS):c.-11delG	Uncertain significance	FALSE	190	-1	189
357266	MMUT	NM_000255	6	49463218	49463218	1	c.-155del	deletion	NM_000255.4(MMUT):c.-155del	Uncertain significance	FALSE	190	-1	189
362400	LPL	NM_000237	8	19939265	19939266	2	c.-172_-171dup	duplication	NM_000237.3(LPL):c.-172_-171dup	Conflicting classifications of pathogenicity	FALSE	188	2	190
342784	IQCB1	NM_001023570	3	121835006	121835011	6	c.-147_-142del	deletion	NM_001023570.4(IQCB1):c.-147_-142del	Benign	FALSE	196	-6	190
100699	MMUT	NM_000255	6	49459499	49459500	2	c.-34_-33insA	insertion	NM_000255.4(MMUT):c.-34_-33insA	not provided	FALSE	190	1	191
16484	FTL	NM_000146	19	48965330	48965335	6	c.-175_-170del	deletion	NM_000146.4(FTL):c.-175_-170del	Pathogenic	FALSE	199	-6	193
357089	RUNX2	NM_001024630	6	45328716	45328718	3	c.-11_-9del	deletion	NM_001024630.4(RUNX2):c.-11_-9del	Benign/Likely benign	FALSE	197	-3	194
342785	IQCB1	NM_001023570	3	121835011	121835011	1	c.-147del	deletion	NM_001023570.4(IQCB1):c.-147del	Uncertain significance	FALSE	196	-1	195
2447524	RET	NM_020975	10	43077254	43077255	2	c.2_7dup	duplication	NM_020975.6(RET):c.2_7dup (p.Ala2_Lys3insMetAla)	Conflicting classifications of pathogenicity	FALSE	190	6	196
422436	CPQ	NM_016134	8	96784889	96784890	2	c.1dup	duplication	NM_016134.4(CPQ):c.1dup (p.Met1fs)	Likely benign	FALSE	195	1	196
264878	BRCA2	NM_000059	13	32315646	32315648	3	c.-59_-57del	deletion	NM_000059.4(BRCA2):c.-59_-57del	Benign	FALSE	199	-3	196
433741	BRCA2	NM_000059	13	32315656	32315658	3	c.-50_-48del	deletion	NM_000059.4(BRCA2):c.-50_-48del	Likely benign	FALSE	199	-3	196
2073857	SCN5A	NM_000335	3	38633322	38633334	13	c.-27_-15del	deletion	NM_000335.5(SCN5A):c.-27_-15del	Uncertain significance	FALSE	209	-13	196
681547	PRRT2	NM_145239	16	29813036	29813037	2	c.-15dup	duplication	NM_145239.3(PRRT2):c.-15dup	Likely benign	FALSE	196	1	197
420553	BRCA2	NM_000059	13	32315664	32315665	2	c.-42_-41del	deletion	NM_000059.4(BRCA2):c.-42_-41del	Likely benign	FALSE	199	-2	197
1303900	FTL	NM_000146	19	48965346	48965347	2	c.-161_-160del	deletion	NM_000146.4(FTL):c.-161_-160del	Uncertain significance	FALSE	199	-2	197
628279	BRCA2	NM_000059	13	32316457	32316457	1	c.1del	deletion	NM_000059.4(BRCA2):c.1del (p.Met1fs)	Uncertain significance	FALSE	199	-1	198
719336	BRCA2	NM_000059	13	32315651	32315651	1	c.-56del	deletion	NM_000059.4(BRCA2):c.-56del	Likely benign	FALSE	199	-1	198
1121222	BRCA2	NM_000059	13	32316452	32316452	1	c.-9del	deletion	NM_000059.4(BRCA2):c.-9del	Likely benign	FALSE	199	-1	198
162596	POMT2	NM_013382	14	77320725	77320728	4	c.-47_-44del	deletion	NM_013382.7(POMT2):c.-47_-44del	Conflicting classifications of pathogenicity	FALSE	202	-4	198
293065	SPTA1	NM_003126	1	158686637	158686638	2	c.-121dup	duplication	NM_003126.4(SPTA1):c.-121dup	Uncertain significance	FALSE	198	1	199
293066	SPTA1	NM_003126	1	158686642	158686643	2	c.-126dup	duplication	NM_003126.4(SPTA1):c.-126dup	Benign/Likely benign	FALSE	198	1	199
421345	BRCA2	NM_000059	13	32316435	32316436	2	c.-26_-25delinsAG	indel	NM_000059.4(BRCA2):c.-26_-25delinsAG	Conflicting classifications of pathogenicity	FALSE	199	0	199
293067	SPTA1	NM_003126	1	158686642	158686643	2	c.-126_-125insTC	insertion	NM_003126.4(SPTA1):c.-126_-125insTC	Likely benign	FALSE	198	2	200
1384520	FTL	NM_000146	19	48965456	48965457	2	c.-51dup	duplication	NM_000146.4(FTL):c.-51dup	Uncertain significance	FALSE	199	1	200
1027331	BRCA2	NM_000059	13	32316454	32316455	2	c.-6_-5dup	duplication	NM_000059.4(BRCA2):c.-6_-5dup	Uncertain significance	FALSE	199	2	201
420557	DNAJC5	NM_025219	20	63895309	63895316	8	c.-21_-14del	deletion	NM_025219.3(DNAJC5):c.-21_-14del	Likely benign	FALSE	209	-8	201
345610	NBEAL2	NM_015175	3	46979842	46979843	2	c.-14_-9dup	duplication	NM_015175.3(NBEAL2):c.-14_-9dup	Uncertain significance	FALSE	196	6	202
514121	BRCA2	NM_000059	13	32315652	32315655	4	c.-55_-52delinsCTCCGCG	indel	NM_000059.4(BRCA2):c.-55_-52delinsCTCCGCG	Likely benign	FALSE	199	3	202
1128272	BRCA2	NM_000059	13	32315650	32315651	2	c.-56_-55insCTC	insertion	NM_000059.4(BRCA2):c.-56_-55insCTC	Likely benign	FALSE	199	3	202
3599598	EXT2	NM_207122	11	44107710	44107712	3	c.-1_2del	deletion	NM_207122.2(EXT2):c.-1_2del (p.Met1del)	Uncertain significance	TRUE	205	-3	202
1236971	MFAP5	NM_003480	12	8662689	8662690	2	c.-66dup	duplication	NM_003480.4(MFAP5):c.-66dup	Benign	FALSE	202	1	203
2843870	BRCA2	NM_000059	13	32316423	32316424	2	c.-36_-32dup	duplication	NM_000059.4(BRCA2):c.-36_-32dup	Uncertain significance	FALSE	199	5	204
422480	CALM1	NM_006888	14	90397192	90397193	2	c.-37_-36dup	duplication	NM_006888.6(CALM1):c.-37_-36dup	Likely benign	TRUE	202	2	204
3354330	SEMA3A	NM_006080	7	84194591	84194592	2	c.-6dup	duplication	NM_006080.3(SEMA3A):c.-6dup	Likely benign	FALSE	203	1	204
1705153	DMD	NM_004006	X	33211444	33211476	33	c.-164_-132del	deletion	NM_004006.3(DMD):c.-164_-132del	Uncertain significance	TRUE	237	-33	204
1334244	KRAS	NM_004985	12	25250891	25250892	2	c.-167_-153dup	duplication	NM_004985.5(KRAS):c.-167_-153dup	Uncertain significance	FALSE	190	15	205
509925	SCN2B	NM_004588	11	118176443	118176445	3	c.-14_-12del	deletion	NM_004588.5(SCN2B):c.-14_-12del	Likely benign	FALSE	208	-3	205
1259631	LMOD3	NM_198271	3	69122514	69122514	1	c.-128del	deletion	NM_198271.5(LMOD3):c.-128del	Benign	FALSE	209	-1	208
335567	ZNF513	NM_144631	2	27380728	27380729	2	c.-203dup	duplication	NM_144631.6(ZNF513):c.-203dup	Uncertain significance	FALSE	208	1	209
177929	KRAS	NM_033360	12	25250767	25250768	2	c.-48_-29dup	duplication	NM_033360.4(KRAS):c.-48_-29dup	Benign/Likely benign	FALSE	190	20	210
584838	BRCA2	NM_000059	13	32315526	32315527	2	c.-179_-169dup	duplication	NM_000059.4(BRCA2):c.-179_-169dup	Uncertain significance	FALSE	199	11	210
331059	BIN1	NM_139343	2	127107057	127107057	1	c.-114del	deletion	NM_139343.3(BIN1):c.-114del	Uncertain significance	FALSE	211	-1	210
2657737	TAF6	NM_139315	7	100114217	100114220	4	c.-11_-8del	deletion	NM_139315.3(TAF6):c.-11_-8del	Likely benign	FALSE	214	-4	210
3590623	EVC	NM_153717	4	5711341	5711342	2	c.-31_15dup	duplication	NM_153717.3(EVC):c.-31_15dup (p.Ala6fs)	Likely pathogenic	FALSE	180	31	211
1712473	PLA2R1	NM_007366	2	160062530	160062530	1	c.-127del	deletion	NM_007366.5(PLA2R1):c.-127del	Likely benign	FALSE	212	-1	211
973082	SCN2B	NM_004588	11	118176445	118176449	5	c.-18_-14delinsCTGTGCATT	indel	NM_004588.5(SCN2B):c.-18_-14delinsCTGTGCATT	not provided	FALSE	208	4	212
1201667	AGTPBP1	NM_001330701	9	85741807	85741807	1	c.-66del	deletion	NM_001330701.2(AGTPBP1):c.-66del	Conflicting classifications of pathogenicity	TRUE	213	-1	212
1295147	AURKC	NM_001015878	19	57231126	57231139	14	c.-120_-107del	deletion	NM_001015878.2(AURKC):c.-120_-107del	Benign	FALSE	226	-14	212
1306421	AGTPBP1	NM_001330701	9	85741828	85741829	2	c.-88_-87delinsTC	indel	NM_001330701.2(AGTPBP1):c.-88_-87delinsTC	Uncertain significance	TRUE	213	0	213
1260087	TAF6	NM_139315	7	100114246	100114246	1	c.-37del	deletion	NM_139315.3(TAF6):c.-37del	Benign	FALSE	214	-1	213
1248690	VAX1	NM_001112704	10	117138121	117138121	1	c.-65del	deletion	NM_001112704.2(VAX1):c.-65del	Benign	FALSE	214	-1	213
162565	FKTN	NM_001079802	9	105558155	105558155	1	c.-191del	deletion	NM_001079802.2(FKTN):c.-191del	Benign	FALSE	215	-1	214
162563	FKTN	NM_001079802	9	105573743	105573743	1	c.-90del	deletion	NM_001079802.2(FKTN):c.-90del	Conflicting classifications of pathogenicity	FALSE	215	-1	214
339348	DNAJC5	NM_025219	20	63895169	63895170	2	c.-160_-155dup	duplication	NM_025219.3(DNAJC5):c.-160_-155dup	Uncertain significance	FALSE	209	6	215
331061	BIN1	NM_139343	2	127107116	127107117	2	c.-177_-174dup	duplication	NM_139343.3(BIN1):c.-177_-174dup	Uncertain significance	FALSE	211	4	215
516404	LYRM4	NM_020408	6	5260742	5260743	2	c.-10dup	duplication	NM_020408.6(LYRM4):c.-10dup	Benign	FALSE	217	1	218
3574277	HNF1A	NM_000545	12	120978705	120978714	10	c.-64_-55delinsGC	indel	NM_000545.8(HNF1A):c.-64_-55delinsGC	Likely pathogenic	FALSE	226	-8	218
2688239	IL17RC	NM_153460	3	9917263	9917264	2	c.-44dup	duplication	NM_153460.4(IL17RC):c.-44dup	Benign	FALSE	218	1	219
3595450	CLN8	NM_018941	8	1771054	1771054	1	c.1del	deletion	NM_018941.4(CLN8):c.1del (p.Met1*)	Pathogenic	FALSE	220	-1	219
418138	CLN8	NM_018941	8	1763878	1763879	2	c.-125_-124+19dup	duplication	NM_018941.4(CLN8):c.-125_-124+19dup	Uncertain significance	FALSE	220	1	221
993345	SLCO1B3	NM_019844	12	20815711	20815728	18	c.-28_-11del	deletion	NM_019844.4(SLCO1B3):c.-28_-11del	Benign	FALSE	240	-18	222
4065849	DHCR7	NM_001360	11	71448329	71448340	12	c.-182_-171del	deletion	NM_001360.3(DHCR7):c.-182_-171del	Uncertain significance	TRUE	235	-12	223
810367	DNAJB5	NM_001349723	9	34989751	34989752	2	c.-211_-207dup	duplication	NM_001349723.3(DNAJB5):c.-211_-207dup	Uncertain significance	FALSE	219	5	224
3362158	GMPPB	NM_021971	3	49723730	49723731	2	c.-5_-4delinsTT	indel	NM_021971.4(GMPPB):c.-5_-4delinsTT	Uncertain significance	FALSE	225	0	225
14936	HNF1A	NM_000545	12	120978644	120978644	1	c.-119del	deletion	NM_000545.8(HNF1A):c.-119del	Uncertain significance	FALSE	226	-1	225
352637	GABRG2	NM_198904	5	162067985	162067985	1	c.-4del	deletion	NM_198904.4(GABRG2):c.-4del	Conflicting classifications of pathogenicity	FALSE	227	-1	226
332223	GAD1	NM_000817	2	170818551	170818552	2	c.-41_-40insCT	insertion	NM_000817.3(GAD1):c.-41_-40insCT	Uncertain significance	FALSE	225	2	227
330226	AURKC	NM_001015878	19	57231146	57231147	2	c.-99dup	duplication	NM_001015878.2(AURKC):c.-99dup	Conflicting classifications of pathogenicity	FALSE	226	1	227
330227	AURKC	NM_001015878	19	57231163	57231164	2	c.-80dup	duplication	NM_001015878.2(AURKC):c.-80dup	Likely benign	FALSE	226	1	227
561672	BRAF	NM_004333	7	140924726	140924727	2	c.-24dup	duplication	NM_004333.6(BRAF):c.-24dup	Likely benign	FALSE	226	1	227
3338243	AGTPBP1	NM_001330701	9	85741925	85741926	2	c.-185_-184insTCCAGCGCCGCCGCC	insertion	NM_001330701.2(AGTPBP1):c.-185_-184insTCCAGCGCCGCCGCC	Benign	TRUE	213	15	228
352636	GABRG2	NM_198904	5	162067984	162067985	2	c.-4dup	duplication	NM_198904.4(GABRG2):c.-4dup	Conflicting classifications of pathogenicity	FALSE	227	1	228
992321	AGTPBP1	NM_001286715	9	85741936	85741937	2	c.11_26dup	duplication	NM_001286715.1(AGTPBP1):c.11_26dup (p.Ser9fs)	Uncertain significance	TRUE	213	16	229
306274	SLC25A22	NM_001191061	11	795143	795144	2	c.-138_-137insC	insertion	NM_001191061.2(SLC25A22):c.-138_-137insC	Uncertain significance	FALSE	228	1	229
367212	GLDC	NM_000170	9	6645685	6645685	1	c.-186del	deletion	NM_000170.3(GLDC):c.-186del	Benign/Likely benign	FALSE	230	-1	229
363615	CPA6	NM_020361	8	67746139	67746140	2	c.-11_-10del	deletion	NM_020361.5(CPA6):c.-11_-10del	Uncertain significance	FALSE	231	-2	229
363618	CPA6	NM_020361	8	67746289	67746289	1	c.-160del	deletion	NM_020361.5(CPA6):c.-160del	Uncertain significance	FALSE	231	-1	230
1195499	VAPB	NM_004738	20	58389303	58389303	1	c.-149del	deletion	NM_004738.5(VAPB):c.-149del	Likely benign	FALSE	231	-1	230
359787	HYCC1	NM_032581	7	23014079	23014082	4	c.-186_-183del	deletion	NM_032581.4(HYCC1):c.-186_-183del	Likely benign	FALSE	234	-4	230
508217	KCNJ8	NM_004982	12	21774562	21774563	2	c.-88_-87delinsTT	indel	NM_004982.4(KCNJ8):c.-88_-87delinsTT	Likely benign	FALSE	231	0	231
3574275	HNF1A	NM_000545	12	120978634	120978635	2	c.-133_-128dup	duplication	NM_000545.8(HNF1A):c.-133_-128dup	Uncertain significance	FALSE	226	6	232
338923	VAPB	NM_004738	20	58389301	58389302	2	c.-159_-158insC	insertion	NM_004738.5(VAPB):c.-159_-158insC	Uncertain significance	FALSE	231	1	232
338925	VAPB	NM_004738	20	58389302	58389303	2	c.-149dup	duplication	NM_004738.5(VAPB):c.-149dup	Benign/Likely benign	FALSE	231	1	232
3765121	GNA11	NM_002067	19	3094566	3094623	58	c.-78_-21del	deletion	NM_002067.5(GNA11):c.-78_-21del	Likely benign	FALSE	290	-58	232
338924	VAPB	NM_004738	20	58389301	58389302	2	c.-159_-158insCC	insertion	NM_004738.5(VAPB):c.-159_-158insCC	Uncertain significance	FALSE	231	2	233
1297397	VAPB	NM_004738	20	58389302	58389303	2	c.-150_-149dup	duplication	NM_004738.5(VAPB):c.-150_-149dup	Benign	FALSE	231	2	233
298361	HPS1	NM_000195	10	98446854	98446854	1	c.-153del	deletion	NM_000195.5(HPS1):c.-153del	Uncertain significance	FALSE	234	-1	233
432258	MSRB3	NM_001031679	12	65278795	65278795	1	c.-118del	deletion	NM_001031679.3(MSRB3):c.-118del	Conflicting classifications of pathogenicity	TRUE	234	-1	233
301196	MAT1A	NM_000429	10	80289489	80289489	1	c.-66del	deletion	NM_000429.3(MAT1A):c.-66del	Uncertain significance	FALSE	235	-1	234
1684969	NUCKS1	NM_022731	1	205750014	205750015	2	c.-42_-41insCCCCCCCCCCCCCCCCCCCCCCCCCG	insertion	NM_022731.5(NUCKS1):c.-42_-41insCCCCCCCCCCCCCCCCCCCCCCCCCG	Uncertain significance	TRUE	209	26	235
508502	KCND3	NM_001378969	1	111982753	111982753	1	c.-27del	deletion	NM_001378969.1(KCND3):c.-27del	Likely benign	FALSE	236	-1	235
556691	SLC22A5	NM_003060	5	132369843	132369870	28	c.-129_-102del	deletion	NM_003060.4(SLC22A5):c.-129_-102del	Uncertain significance	FALSE	263	-28	235
282153	DMD	NM_004006	X	33211500	33211500	1	c.-188del	deletion	NM_004006.3(DMD):c.-188del	Likely benign	TRUE	237	-1	236
440287	SLCO1B3	NM_019844	12	20815732	20815735	4	c.-7_-4del	deletion	NM_019844.4(SLCO1B3):c.-7_-4del	Benign	FALSE	240	-4	236
403028	LAPTM4B	NM_018407	8	97775937	97775938	2	c.-67_-52dup	duplication	NM_018407.6(LAPTM4B):c.-67_-52dup	Benign	TRUE	222	16	238
94396	DMD	NM_004006	X	33211425	33211426	2	c.-114dup	duplication	NM_004006.3(DMD):c.-114dup	Benign/Likely benign	TRUE	237	1	238
94413	DMD	NM_004006	X	33211340	33211341	2	c.-29dup	duplication	NM_004006.3(DMD):c.-29dup	Likely benign	TRUE	237	1	238
1254317	PAX5	NM_016734	9	37034088	37034089	2	c.-58dup	duplication	NM_016734.3(PAX5):c.-58dup	Likely benign	FALSE	237	1	238
355570	PEX3	NM_003630	6	143450867	143450868	2	c.-175dup	duplication	NM_003630.3(PEX3):c.-175dup	Uncertain significance	FALSE	238	1	239
307883	SLCO1B3	NM_019844	12	20813574	20813574	1	c.-128del	deletion	NM_019844.4(SLCO1B3):c.-128del	Likely benign	FALSE	240	-1	239
3375597	TMEM218	NM_001258244	11	125102263	125102263	1	c.-22del	deletion	NM_001258244.2(TMEM218):c.-22del	Uncertain significance	FALSE	240	-1	239
3056232	PRKCA	NM_002737	17	66302841	66302842	2	c.-4dup	duplication	NM_002737.3(PRKCA):c.-4dup	Likely benign	FALSE	239	1	240
301195	MAT1A	NM_000429	10	80289488	80289489	2	c.-71_-66dup	duplication	NM_000429.3(MAT1A):c.-71_-66dup	Uncertain significance	FALSE	235	6	241
301201	MAT1A	NM_000429	10	80289495	80289496	2	c.-73_-72insGAAAAA	insertion	NM_000429.3(MAT1A):c.-73_-72insGAAAAA	Benign/Likely benign	FALSE	235	6	241
2573352	MATR3	NM_018834	5	139307400	139307401	2	c.-16_-15del	deletion	NM_018834.6(MATR3):c.-16_-15del	Uncertain significance	TRUE	243	-2	241
301202	MAT1A	NM_000429	10	80289495	80289496	2	c.-73_-72insGAAAAAA	insertion	NM_000429.3(MAT1A):c.-73_-72insGAAAAAA	Uncertain significance	FALSE	235	7	242
1695320	FMR1	NM_002024	X	147912064	147912081	18	c.-99_-82del	deletion	NM_002024.6(FMR1):c.-99_-82del	Likely benign	FALSE	261	-18	243
351117	MATR3	NM_018834	5	139307308	139307309	2	c.-103dup	duplication	NM_018834.6(MATR3):c.-103dup	Benign	TRUE	243	1	244
1784217	DSP	NM_004415	6	7541914	7541915	2	c.-2_-1delinsGCA	indel	NM_004415.4(DSP):c.-2_-1delinsGCA	Uncertain significance	FALSE	245	1	246
213456	FLNA	NM_001110556	X	154371263	154371264	2	c.-19dup	duplication	NM_001110556.2(FLNA):c.-19dup	Benign	FALSE	245	1	246
262228	SLC52A3	NM_033409	20	765780	765788	9	c.-14_-6del	deletion	NM_033409.4(SLC52A3):c.-14_-6del	Benign	FALSE	255	-9	246
363819	PEX2	NM_000318	8	76984191	76984191	1	c.-13del	deletion	NM_000318.3(PEX2):c.-13del	Uncertain significance	FALSE	248	-1	247
1171806	RAD51D	NM_002878	17	35119616	35119617	2	c.-5_-4dup	duplication	NM_002878.4(RAD51D):c.-5_-4dup	Uncertain significance	FALSE	247	2	249
1233143	NOTCH1	NM_017617	9	136545989	136546001	13	c.-215_-203del	deletion	NM_017617.5(NOTCH1):c.-215_-203del	Benign	FALSE	262	-13	249
1299957	FLNC	NM_001458	7	128830606	128830607	2	c.-26_-9dup	duplication	NM_001458.5(FLNC):c.-26_-9dup	Benign/Likely benign	FALSE	232	18	250
1211124	GNA11	NM_002067	19	3094600	3094639	40	c.-43_-4del	deletion	NM_002067.5(GNA11):c.-43_-4del	Likely benign	FALSE	290	-40	250
342067	ALG12	NM_024105	22	49918342	49918343	2	c.-159_-158del	deletion	NM_024105.4(ALG12):c.-159_-158del	Likely benign	FALSE	254	-2	252
1336414	FANCC	NM_000136	9	95317689	95317696	8	c.-249_-242del	deletion	NM_000136.3(FANCC):c.-249_-242del	Uncertain significance	FALSE	262	-8	254
803070	RAD51	NM_002875	15	40698757	40698758	2	c.1dup	duplication	NM_002875.5(RAD51):c.1dup (p.Met1fs)	Likely benign	FALSE	254	1	255
2661589	FMR1	NM_002024	X	147912076	147912081	6	c.-99_-94del	deletion	NM_002024.6(FMR1):c.-99_-94del	Likely benign	FALSE	261	-6	255
348293	CYP4V2	NM_207352	4	186191694	186191694	1	c.-130del	deletion	NM_207352.4(CYP4V2):c.-130del	Likely benign	FALSE	257	-1	256
167157	GRIA3	NM_000828	X	123184533	123184534	2	c.-2G=	duplication	NM_000828.4(GRIA3):c.-2G=	Benign	FALSE	258	1	259
356895	POLH	NM_006502	6	43576356	43576356	1	c.-87del	deletion	NM_006502.3(POLH):c.-87del	Uncertain significance	FALSE	260	-1	259
3589684	ARL6	NM_001278293	3	97768092	97768093	2	c.-13_12dup	duplication	NM_001278293.3(ARL6):c.-13_12dup (p.Asp5fs)	Uncertain significance	FALSE	247	13	260
1695122	DNAJC21	NM_001012339	5	34929648	34929648	1	c.-171del	deletion	NM_001012339.3(DNAJC21):c.-171del	Uncertain significance	FALSE	261	-1	260
309927	MYO1A	NM_005379	12	57050058	57050060	3	c.-194_-192del	deletion	NM_005379.4(MYO1A):c.-194_-192del	Uncertain significance	FALSE	263	-3	260
1657208	FANCC	NM_000136	9	95249305	95249305	1	c.-14del	deletion	NM_000136.3(FANCC):c.-14del	Likely benign	FALSE	262	-1	261
496192	SLC22A5	NM_003060	5	132369895	132369896	2	c.-78_-77delinsTA	indel	NM_003060.4(SLC22A5):c.-78_-77delinsTA	Benign	FALSE	263	0	263
3358130	GLS	NM_014905	2	190880915	190880916	2	c.-168_-163dup	duplication	NM_014905.5(GLS):c.-168_-163dup	Likely benign	FALSE	264	6	270
1194327	KCNA5	NM_002234	12	5043889	5043890	2	c.-259_-258insAA	insertion	NM_002234.4(KCNA5):c.-259_-258insAA	Likely benign	FALSE	269	2	271
627688	BRIP1	NM_032043	17	61861552	61861555	4	c.-16_-13del	deletion	NM_032043.3(BRIP1):c.-16_-13del	Uncertain significance	FALSE	275	-4	271
1289944	AVPR2	NM_000054	X	153904993	153904994	2	c.-153_-152insC	insertion	NM_000054.7(AVPR2):c.-153_-152insC	Benign	FALSE	271	1	272
337100	DCTN1	NM_004082	2	74380204	74380204	1	c.-167del	deletion	NM_004082.5(DCTN1):c.-167del	Uncertain significance	FALSE	274	-1	273
335825	SPAST	NM_014946	2	32063728	32063730	3	c.-104_-102del	deletion	NM_014946.4(SPAST):c.-104_-102del	Uncertain significance	TRUE	276	-3	273
2657415	GLI3	NM_000168	7	42237038	42237044	7	c.-116_-110del	deletion	NM_000168.6(GLI3):c.-116_-110del	Likely benign	FALSE	281	-7	274
324356	BRIP1	NM_032043	17	61863489	61863490	2	c.-237dup	duplication	NM_032043.3(BRIP1):c.-237dup	Uncertain significance	FALSE	275	1	276
922172	BRIP1	NM_032043	17	61861544	61861545	2	c.-6dup	duplication	NM_032043.3(BRIP1):c.-6dup	Uncertain significance	FALSE	275	1	276
872935	THPO	NM_000460	3	184376306	184376306	1	c.-47del	deletion	NM_000460.4(THPO):c.-47del	Pathogenic	FALSE	278	-1	277
1327852	TMEM240	NM_001114748	1	1540509	1540509	1	c.-163del	deletion	NM_001114748.2(TMEM240):c.-163del	Likely benign	FALSE	278	-1	277
1295593	TMEM240	NM_001114748	1	1540508	1540509	2	c.-163dup	duplication	NM_001114748.2(TMEM240):c.-163dup	Benign	FALSE	278	1	279
3349125	GNAS	NM_000516	20	58891694	58891720	27	c.-30_-4del	deletion	NM_000516.7(GNAS):c.-30_-4del	Likely benign	TRUE	306	-27	279
3256569	THPO	NM_000460	3	184376321	184376322	2	c.-64_-63dup	duplication	NM_000460.4(THPO):c.-64_-63dup	Likely pathogenic	FALSE	278	2	280
1248049	TMEM240	NM_001114748	1	1540508	1540509	2	c.-164_-163dup	duplication	NM_001114748.2(TMEM240):c.-164_-163dup	Benign	FALSE	278	2	280
4068110	FKRP	NM_024301	19	46755444	46755449	6	c.-6_-1del	deletion	NM_024301.5(FKRP):c.-6_-1del	Uncertain significance	FALSE	286	-6	280
420328	FKRP	NM_024301	19	46748651	46748653	3	c.-52_-50del	deletion	NM_024301.5(FKRP):c.-52_-50del	Likely benign	FALSE	286	-3	283
2579987	PRKCG	NM_002739	19	53882303	53882317	15	c.-192_-178del	deletion	NM_002739.5(PRKCG):c.-192_-178del	Likely benign	FALSE	298	-15	283
351930	ANKH	NM_054027	5	14871527	14871575	49	c.-128_-80delinsCGC	indel	NM_054027.6(ANKH):c.-128_-80delinsCGC	Uncertain significance	TRUE	331	-46	285
676676	ALG6	NM_013339	1	63367655	63367656	2	c.-235_-217dup	duplication	NM_013339.4(ALG6):c.-235_-217dup	Likely benign	FALSE	268	19	287
1200560	ELOVL4	NM_022726	6	79947538	79947539	2	c.-272_-260dup	duplication	NM_022726.4(ELOVL4):c.-272_-260dup	Likely benign	FALSE	274	13	287
571700	BMPR1A	NM_004329	10	86756638	86756918	281	c.-547_-268+1del	deletion	NM_004329.3(BMPR1A):c.-547_-268+1del	Pathogenic	FALSE	568	-281	287
3629510	CD36	NM_001001548	7	80646722	80646723	2	c.-18dup	duplication	NM_001001548.3(CD36):c.-18dup	Benign	FALSE	288	1	289
3070434	PCSK9	NM_174936	1	55039830	55039830	1	c.-8del	deletion	NM_174936.4(PCSK9):c.-8del	Uncertain significance	FALSE	290	-1	289
358362	SLC26A5	NM_198999	7	103443184	103443186	3	c.-157_-155del	deletion	NM_198999.3(SLC26A5):c.-157_-155del	Uncertain significance	FALSE	292	-3	289
252801	PPP2R2B	NM_181675	5	146878155	146878155	1	c.-84del	deletion	NM_181675.4(PPP2R2B):c.-84del	Uncertain significance	FALSE	291	-1	290
4065550	CTNS	NM_004937	17	3640189	3640197	9	c.-16_-8del	deletion	NM_004937.3(CTNS):c.-16_-8del	Uncertain significance	FALSE	301	-9	292
1352691	UNC80	NM_001371986	2	209772013	209772014	2	c.-52_45dup	duplication	NM_001371986.1(UNC80):c.-52_45dup (p.Arg16Ter)	Uncertain significance	FALSE	241	52	293
3779985	MYCN	NM_005378	2	15942043	15942058	16	c.-22_-7del	deletion	NM_005378.6(MYCN):c.-22_-7del	Uncertain significance	FALSE	311	-16	295
2577180	BSND	NM_057176	1	54999142	54999143	2	c.-42_-1dup	duplication	NM_057176.3(BSND):c.-42_-1dup	Uncertain significance	FALSE	254	42	296
2652448	GNAS	NM_000516	20	58891699	58891708	10	c.-23_-14del	deletion	NM_000516.7(GNAS):c.-23_-14del	Likely benign	TRUE	306	-10	296
591741	GNAS	NM_000516	20	58891545	58891552	8	c.-178_-171del	deletion	NM_000516.7(GNAS):c.-178_-171del	Benign	TRUE	306	-8	298
365099	ENG	NM_001114753	9	127854425	127854425	1	c.-70del	deletion	NM_001114753.3(ENG):c.-70del	Uncertain significance	FALSE	303	-1	302
1806996	WASHC5	NM_014846	8	125083899	125083900	2	c.-2dup	duplication	NM_014846.4(WASHC5):c.-2dup	Uncertain significance	FALSE	302	1	303
3052251	SLC51B	NM_178859	15	65049999	65049999	1	c.-6del	deletion	NM_178859.4(SLC51B):c.-6del	Likely benign	FALSE	304	-1	303
311914	SMAD9	NM_001127217	13	36920184	36920193	10	c.-264_-255delinsTGCA	indel	NM_001127217.3(SMAD9):c.-264_-255delinsTGCA	Uncertain significance	FALSE	309	-6	303
311917	SMAD9	NM_001127217	13	36920185	36920190	6	c.-261_-256del	deletion	NM_001127217.3(SMAD9):c.-261_-256del	Likely benign	FALSE	309	-6	303
351021	MYOT	NM_006790	5	137870562	137870562	1	c.-89del	deletion	NM_006790.3(MYOT):c.-89del	Uncertain significance	FALSE	305	-1	304
828469	OPRM1	NM_000914	6	154039434	154039434	1	c.-111del	deletion	NM_000914.5(OPRM1):c.-111del	drug response	FALSE	305	-1	304
368085	TAFAZZIN	NM_000116	X	154411725	154411725	1	c.-119=	deletion	NM_000116.5(TAZ):c.-119=	Benign	FALSE	305	-1	304
334541	OBSL1	NM_015311	2	219571274	219571275	2	c.-43_-42del	deletion	NM_015311.3(OBSL1):c.-43_-42del	Uncertain significance	FALSE	307	-2	305
353018	PROP1	NM_006261	5	177996091	177996094	4	c.-161_-158del	deletion	NM_006261.5(PROP1):c.-161_-158del	Uncertain significance	FALSE	309	-4	305
451163	COL4A5	NM_033380	X	108440099	108440100	2	c.-25_-8dup	duplication	NM_033380.3(COL4A5):c.-25_-8dup	Conflicting classifications of pathogenicity	FALSE	288	18	306
334544	OBSL1	NM_015311	2	219571275	219571275	1	c.-43del	deletion	NM_015311.3(OBSL1):c.-43del	Benign	FALSE	307	-1	306
334540	OBSL1	NM_015311	2	219571274	219571274	1	c.-42del	deletion	NM_015311.3(OBSL1):c.-42del	Likely benign	FALSE	307	-1	306
326718	SETBP1	NM_015559	18	44680945	44680946	2	c.-241dup	duplication	NM_015559.3(SETBP1):c.-241dup	Conflicting classifications of pathogenicity	FALSE	306	1	307
334542	OBSL1	NM_015311	2	219571274	219571275	2	c.-43dup	duplication	NM_015311.3(OBSL1):c.-43dup	Uncertain significance	FALSE	307	1	308
3236331	MYCN	NM_005378	2	15940647	15940647	1	c.-214del	deletion	NM_005378.6(MYCN):c.-214del	Likely benign	FALSE	311	-1	310
317339	POLG	NM_002693	15	89334713	89334713	1	c.-200del	deletion	NM_002693.3(POLG):c.-200del	Benign/Likely benign	FALSE	311	-1	310
206495	POLG	NM_002693	15	89334698	89334699	2	c.-186_-185delinsCC	indel	NM_002693.3(POLG):c.-186_-185delinsCC	Likely benign	FALSE	311	0	311
311915	SMAD9	NM_001127217	13	36920184	36920185	2	c.-256_-255insCGC	insertion	NM_001127217.3(SMAD9):c.-256_-255insCGC	Uncertain significance	FALSE	309	3	312
364470	ABCA1	NM_005502	9	104903754	104903755	2	c.-76dup	duplication	NM_005502.4(ABCA1):c.-76dup	Benign	FALSE	313	1	314
3980132	AXIN2	NM_004655	17	65558621	65558621	1	c.-1del	deletion	NM_004655.4(AXIN2):c.-1del	Uncertain significance	FALSE	315	-1	314
311916	SMAD9	NM_001127217	13	36920184	36920185	2	c.-256_-255insAGCCGC	insertion	NM_001127217.3(SMAD9):c.-256_-255insAGCCGC	Uncertain significance	FALSE	309	6	315
36032	FBN1	NM_000138	15	48644886	48644886	1	c.-117del	deletion	NM_000138.5(FBN1):c.-117del	Uncertain significance	FALSE	316	-1	315
420983	GABRA1	NM_001127644	5	161848419	161848420	2	c.-19_-18del	deletion	NM_001127644.2(GABRA1):c.-19_-18del	Likely benign	FALSE	318	-2	316
1380660	NF1	NM_001042492	17	31095021	31095037	17	c.-280_-264del	deletion	NM_001042492.3(NF1):c.-280_-264del	Uncertain significance	FALSE	333	-17	316
926360	FBN1	NM_000138	15	48644774	48644775	2	c.-7_-6dup	duplication	NM_000138.5(FBN1):c.-7_-6dup	Uncertain significance	FALSE	316	2	318
11573	IGBP1	NM_001551	X	70133891	70133893	3	c.-57_-55delinsAA	indel	NM_001551.3(IGBP1):c.-57_-55delinsAA	Pathogenic	FALSE	319	-1	318
351929	ANKH	NM_054027	5	14871527	14871536	10	c.-89_-80delinsTC	indel	NM_054027.6(ANKH):c.-89_-80delinsTC	Uncertain significance	TRUE	331	-8	323
512419	FBN1	NM_000138	15	48644937	48644938	2	c.-178_-169dup	duplication	NM_000138.5(FBN1):c.-178_-169dup	Likely benign	FALSE	316	10	326
3582214	ITGA3	NM_002204	17	50056437	50056439	3	c.-3_-1del	deletion	NM_002204.4(ITGA3):c.-3_-1del	Uncertain significance	FALSE	330	-3	327
351928	ANKH	NM_054027	5	14871526	14871527	2	c.-80_-79insC	insertion	NM_054027.6(ANKH):c.-80_-79insC	Uncertain significance	TRUE	331	1	332
308719	PRICKLE1	NM_153026	12	42589692	42589693	2	c.-279_-277dup	duplication	NM_153026.3(PRICKLE1):c.-279_-277dup	Uncertain significance	FALSE	330	3	333
322557	NF1	NM_001042492	17	31095069	31095070	2	c.-237dup	duplication	NM_001042492.3(NF1):c.-237dup	Uncertain significance	FALSE	333	1	334
322556	NF1	NM_001042492	17	31095064	31095065	2	c.-242dup	duplication	NM_001042492.3(NF1):c.-242dup	Uncertain significance	FALSE	333	1	334
322554	NF1	NM_001042492	17	31095058	31095059	2	c.-248_-247dup	duplication	NM_001042492.3(NF1):c.-248_-247dup	Uncertain significance	FALSE	333	2	335
322555	NF1	NM_001042492	17	31095058	31095059	2	c.-249_-247dup	duplication	NM_001042492.3(NF1):c.-249_-247dup	Uncertain significance	FALSE	333	3	336
1272476	RYR2	NM_001035	1	237042413	237042413	1	c.-109del	deletion	NM_001035.3(RYR2):c.-109del	Benign	FALSE	338	-1	337
681496	KCNE3	NM_005472	11	74457582	74457582	1	c.-19del	deletion	NM_005472.5(KCNE3):c.-19del	Likely benign	FALSE	341	-1	340
291558	COL11A1	NM_001854	1	103108373	103108376	4	c.-198_-195del	deletion	NM_001854.4(COL11A1):c.-198_-195del	Uncertain significance	FALSE	344	-4	340
291560	COL11A1	NM_001854	1	103108408	103108409	2	c.-231dup	duplication	NM_001854.4(COL11A1):c.-231dup	Uncertain significance	FALSE	344	1	345
554063	ARSA	NM_000487	22	50627787	50627814	28	c.-35_-8del	deletion	NM_000487.6(ARSA):c.-35_-8del	Uncertain significance	FALSE	373	-28	345
1178798	ANKH	NM_054027	5	14871448	14871449	2	c.-17_-2dup	duplication	NM_054027.6(ANKH):c.-17_-2dup	Likely benign	TRUE	331	16	347
3692630	ERCC6L2	NM_020207	9	95876027	95876027	1	c.-8del	deletion	NM_020207.7(ERCC6L2):c.-8del	Pathogenic	FALSE	348	-1	347
1337577	GATA2	NM_032638	3	128493181	128493181	1	c.-328del	deletion	NM_032638.5(GATA2):c.-328del	Uncertain significance	FALSE	348	-1	347
310734	HAL	NM_002108	12	95996227	95996227	1	c.-231del	deletion	NM_002108.4(HAL):c.-231del	Uncertain significance	FALSE	348	-1	347
1166672	ERCC6L2	NM_020207	9	95876026	95876027	2	c.-13_-12delinsAA	indel	NM_020207.7(ERCC6L2):c.-13_-12delinsAA	Benign	FALSE	348	0	348
315729	SPRED1	NM_152594	15	38253024	38253024	1	c.-156del	deletion	NM_152594.3(SPRED1):c.-156del	Likely benign	FALSE	350	-1	349
228422	ABCC9	NM_020297	12	21936682	21936688	7	c.-14_-8del	deletion	NM_020297.4(ABCC9):c.-14_-8del	Uncertain significance	FALSE	363	-7	356
203598	ACSF3	NM_001243279	16	89100667	89100668	2	c.-14_-13insCCAGGAGGCTCCCGGGAGC	insertion	NM_001243279.3(ACSF3):c.-14_-13insCCAGGAGGCTCCCGGGAGC	Benign	FALSE	338	19	357
512002	COL5A1	NM_000093	9	134642153	134642174	22	c.-28_-7del	deletion	NM_000093.5(COL5A1):c.-28_-7del	Likely benign	FALSE	385	-22	363
365569	ADAMTSL2	NM_014694	9	133534854	133534855	2	c.-212dup	duplication	NM_014694.4(ADAMTSL2):c.-212dup	Likely benign	FALSE	364	1	365
584996	NF2	NM_000268	22	29603854	29603854	1	c.-142del	deletion	NM_000268.4(NF2):c.-142del	Uncertain significance	FALSE	366	-1	365
2704605	NF2	NM_000268	22	29603934	29603934	1	c.-60del	deletion	NM_000268.4(NF2):c.-60del	Uncertain significance	FALSE	366	-1	365
1736918	NF2	NM_000268	22	29603995	29603996	2	c.-4_-3delinsAA	indel	NM_000268.4(NF2):c.-4_-3delinsAA	Uncertain significance	FALSE	366	0	366
303586	KCNJ5	NM_000890	11	128891431	128891441	11	c.-301_-291delinsG	indel	NM_000890.5(KCNJ5):c.-301_-291delinsG	Uncertain significance	FALSE	376	-10	366
303582	KCNJ5	NM_000890	11	128891429	128891441	13	c.-303_-291delinsGAG	indel	NM_000890.5(KCNJ5):c.-303_-291delinsGAG	Uncertain significance	FALSE	376	-10	366
303581	KCNJ5	NM_000890	11	128891427	128891441	15	c.-305_-291delinsGAGAG	indel	NM_000890.5(KCNJ5):c.-305_-291delinsGAGAG	Uncertain significance	FALSE	376	-10	366
1294837	KCNJ5	NM_000890	11	128891438	128891447	10	c.-293_-284del	deletion	NM_000890.5(KCNJ5):c.-293_-284del	Benign	FALSE	376	-10	366
3708470	NF2	NM_000268	22	29603933	29603934	2	c.-60dup	duplication	NM_000268.4(NF2):c.-60dup	Uncertain significance	FALSE	366	1	367
366388	TEK	NM_000459	9	27109315	27109316	2	c.-275dup	duplication	NM_000459.5(TEK):c.-275dup	Benign	FALSE	366	1	367
7679	NR4A2	NM_006186	2	156332644	156332644	1	c.-291del	deletion	NM_006186.4(NR4A2):c.-291del	Uncertain significance	FALSE	368	-1	367
356047	RNASET2	NM_003730	6	166956365	166956365	1	c.-183del	deletion	NM_003730.6(RNASET2):c.-183del	Uncertain significance	FALSE	368	-1	367
356043	RNASET2	NM_003730	6	166956259	166956259	1	c.-77del	deletion	NM_003730.6(RNASET2):c.-77del	Uncertain significance	FALSE	368	-1	367
2576624	DLG3	NM_021120	X	70445188	70445189	2	c.-8dup	duplication	NM_021120.4(DLG3):c.-8dup	Pathogenic	FALSE	367	1	368
303583	KCNJ5	NM_000890	11	128891429	128891441	13	c.-303_-291delinsGAGAG	indel	NM_000890.5(KCNJ5):c.-303_-291delinsGAGAG	Uncertain significance	FALSE	376	-8	368
303587	KCNJ5	NM_000890	11	128891431	128891441	11	c.-301_-291delinsGAG	indel	NM_000890.5(KCNJ5):c.-301_-291delinsGAG	Uncertain significance	FALSE	376	-8	368
2920763	ACOT7	NM_007274	1	6393460	6393461	2	c.-62_-61insC	insertion	NM_007274.4(ACOT7):c.-62_-61insC	Benign	FALSE	368	1	369
354589	MEF2C	NM_002397	5	88823877	88823879	3	c.-91_-89del	deletion	NM_002397.5(MEF2C):c.-91_-89del	Uncertain significance	FALSE	372	-3	369
303612	KCNJ5	NM_000890	11	128891440	128891445	6	c.-291_-286del	deletion	NM_000890.5(KCNJ5):c.-291_-286del	Uncertain significance	FALSE	376	-6	370
303602	KCNJ5	NM_000890	11	128891438	128891443	6	c.-293_-288del	deletion	NM_000890.5(KCNJ5):c.-293_-288del	Conflicting classifications of pathogenicity	FALSE	376	-6	370
303584	KCNJ5	NM_000890	11	128891429	128891441	13	c.-303_-291delinsGAGAGAG	indel	NM_000890.5(KCNJ5):c.-303_-291delinsGAGAGAG	Uncertain significance	FALSE	376	-6	370
303588	KCNJ5	NM_000890	11	128891431	128891441	11	c.-301_-291delinsGAGAG	indel	NM_000890.5(KCNJ5):c.-301_-291delinsGAGAG	Uncertain significance	FALSE	376	-6	370
354593	MEF2C	NM_002397	5	88883020	88883020	1	c.-208del	deletion	NM_002397.5(MEF2C):c.-208del	Uncertain significance	FALSE	372	-1	371
303611	KCNJ5	NM_000890	11	128891440	128891443	4	c.-291_-288del	deletion	NM_000890.5(KCNJ5):c.-291_-288del	Uncertain significance	FALSE	376	-4	372
303591	KCNJ5	NM_000890	11	128891433	128891441	9	c.-299_-291delinsGAGAG	indel	NM_000890.5(KCNJ5):c.-299_-291delinsGAGAG	Uncertain significance	FALSE	376	-4	372
303589	KCNJ5	NM_000890	11	128891431	128891441	11	c.-301_-291delinsGAGAGAG	indel	NM_000890.5(KCNJ5):c.-301_-291delinsGAGAGAG	Uncertain significance	FALSE	376	-4	372
303624	KCNJ5	NM_000890	11	128891474	128891477	4	c.-258_-255del	deletion	NM_000890.5(KCNJ5):c.-258_-255del	Uncertain significance	FALSE	376	-4	372
354592	MEF2C	NM_002397	5	88883019	88883020	2	c.-208dup	duplication	NM_002397.5(MEF2C):c.-208dup	Uncertain significance	FALSE	372	1	373
421075	KIF5C	NM_004522	2	148875577	148875594	18	c.-36_-19del	deletion	NM_004522.3(KIF5C):c.-36_-19del	Likely benign	FALSE	391	-18	373
335960	CYP1B1	NM_000104	2	38075874	38075875	2	c.-97dup	duplication	NM_000104.4(CYP1B1):c.-97dup	Benign	FALSE	373	1	374
1225314	MAP4K4	NM_001395002	2	101697716	101697717	2	c.-363_-362dup	duplication	NM_001395002.1(MAP4K4):c.-363_-362dup	Benign	FALSE	374	2	376
2132375	CEP19	NM_032898	3	196708658	196708670	13	c.-13_-1del	deletion	NM_032898.5(CEP19):c.-13_-1del	Uncertain significance	FALSE	392	-13	379
303590	KCNJ5	NM_000890	11	128891431	128891441	11	c.-301_-291delinsGAGAGAGAGAGAGAG	indel	NM_000890.5(KCNJ5):c.-301_-291delinsGAGAGAGAGAGAGAG	Uncertain significance	FALSE	376	4	380
303598	KCNJ5	NM_000890	11	128891437	128891438	2	c.-294_-293insGAGA	insertion	NM_000890.5(KCNJ5):c.-294_-293insGAGA	Uncertain significance	FALSE	376	4	380
303595	KCNJ5	NM_000890	11	128891437	128891441	5	c.-295_-291delinsGAGAGAGAGAG	indel	NM_000890.5(KCNJ5):c.-295_-291delinsGAGAGAGAGAG	Uncertain significance	FALSE	376	6	382
303620	KCNJ5	NM_000890	11	128891443	128891444	2	c.-284_-283insAAGAGA	insertion	NM_000890.5(KCNJ5):c.-284_-283insAAGAGA	Uncertain significance	FALSE	376	6	382
303603	KCNJ5	NM_000890	11	128891439	128891441	3	c.-293_-291delinsGAGAGAGAG	indel	NM_000890.5(KCNJ5):c.-293_-291delinsGAGAGAGAG	Uncertain significance	FALSE	376	6	382
303596	KCNJ5	NM_000890	11	128891437	128891441	5	c.-295_-291delinsGAGAGAGAGAGAG	indel	NM_000890.5(KCNJ5):c.-295_-291delinsGAGAGAGAGAGAG	Uncertain significance	FALSE	376	8	384
303613	KCNJ5	NM_000890	11	128891441	128891441	1	c.-291delinsGAGAGAGAG	indel	NM_000890.5(KCNJ5):c.-291delinsGAGAGAGAG	Uncertain significance	FALSE	376	8	384
303592	KCNJ5	NM_000890	11	128891435	128891441	7	c.-297_-291delinsGAGAGAGAGAGAGAG	indel	NM_000890.5(KCNJ5):c.-297_-291delinsGAGAGAGAGAGAGAG	Uncertain significance	FALSE	376	8	384
303608	KCNJ5	NM_000890	11	128891439	128891443	5	c.-293_-289delinsGAGAGAGAGAGAA	indel	NM_000890.5(KCNJ5):c.-293_-289delinsGAGAGAGAGAGAA	Uncertain significance	FALSE	376	8	384
338417	MAFB	NM_005461	20	40689053	40689054	2	c.-204_-203del	deletion	NM_005461.5(MAFB):c.-204_-203del	Likely benign	FALSE	386	-2	384
303585	KCNJ5	NM_000890	11	128891429	128891441	13	c.-303_-291delinsGAGAGAGAGAGAGAGAGAGAGAG	indel	NM_000890.5(KCNJ5):c.-303_-291delinsGAGAGAGAGAGAGAGAGAGAGAG	Uncertain significance	FALSE	376	10	386
303593	KCNJ5	NM_000890	11	128891435	128891441	7	c.-297_-291delinsGAGAGAGAGAGAGAGAG	indel	NM_000890.5(KCNJ5):c.-297_-291delinsGAGAGAGAGAGAGAGAG	Uncertain significance	FALSE	376	10	386
303604	KCNJ5	NM_000890	11	128891439	128891441	3	c.-293_-291delinsGAGAGAGAGAGAG	indel	NM_000890.5(KCNJ5):c.-293_-291delinsGAGAGAGAGAGAG	Uncertain significance	FALSE	376	10	386
303614	KCNJ5	NM_000890	11	128891441	128891441	1	c.-291delinsGAGAGAGAGAG	indel	NM_000890.5(KCNJ5):c.-291delinsGAGAGAGAGAG	Uncertain significance	FALSE	376	10	386
369382	CASR	NM_000388	3	122183676	122183676	1	c.-378del	deletion	NM_000388.4(CASR):c.-378del	Likely benign	FALSE	387	-1	386
1224051	KIF1B	NM_001365951	1	10210658	10210659	2	c.-299_-298del	deletion	NM_001365951.3(KIF1B):c.-299_-298del	Benign	FALSE	388	-2	386
925937	KCNH2	NM_000238	7	150977920	150977941	22	c.-28_-7del	deletion	NM_000238.4(KCNH2):c.-28_-7del	Uncertain significance	FALSE	408	-22	386
3049422	HMCN1	NM_031935	1	185734775	185734776	2	c.-4_-3del	deletion	NM_031935.3(HMCN1):c.-4_-3del	Likely benign	FALSE	389	-2	387
1273919	KCNJ2	NM_000891	17	70174877	70174878	2	c.-163_-162insTC	insertion	NM_000891.3(KCNJ2):c.-163_-162insTC	Benign/Likely benign	FALSE	386	2	388
303597	KCNJ5	NM_000890	11	128891437	128891441	5	c.-295_-291delinsGAGAGAGAGAGAGAGAGAG	indel	NM_000890.5(KCNJ5):c.-295_-291delinsGAGAGAGAGAGAGAGAGAG	Uncertain significance	FALSE	376	14	390
303605	KCNJ5	NM_000890	11	128891439	128891441	3	c.-293_-291delinsGAGAGAGAGAGAGAGAG	indel	NM_000890.5(KCNJ5):c.-293_-291delinsGAGAGAGAGAGAGAGAG	Uncertain significance	FALSE	376	14	390
294093	HMCN1	NM_031935	1	185734750	185734751	2	c.-25dup	duplication	NM_031935.3(HMCN1):c.-25dup	Uncertain significance	FALSE	389	1	390
294094	HMCN1	NM_031935	1	185734762	185734763	2	c.-13dup	duplication	NM_031935.3(HMCN1):c.-13dup	Uncertain significance	FALSE	389	1	390
303606	KCNJ5	NM_000890	11	128891439	128891441	3	c.-293_-291delinsGAGAGAGAGAGAGAGAGAG	indel	NM_000890.5(KCNJ5):c.-293_-291delinsGAGAGAGAGAGAGAGAGAG	Uncertain significance	FALSE	376	16	392
1280715	KCNJ2	NM_000891	17	70174878	70174879	2	c.-162_-161insGAGTAGT	insertion	NM_000891.3(KCNJ2):c.-162_-161insGAGTAGT	Benign/Likely benign	FALSE	386	7	393
358771	TSPAN12	NM_012338	7	120858000	120858000	1	c.-251del	deletion	NM_012338.4(TSPAN12):c.-251del	Uncertain significance	FALSE	395	-1	394
321409	MC1R	NM_002386	16	89918946	89918948	3	c.-312_-310del	deletion	NM_002386.4(MC1R):c.-312_-310del	Uncertain significance	FALSE	397	-3	394
324827	KCNJ2	NM_000891	17	70174878	70174878	1	c.-162delinsTCAGAGTAGT	indel	NM_000891.3(KCNJ2):c.-162delinsTCAGAGTAGT	Uncertain significance	FALSE	386	9	395
358770	TSPAN12	NM_012338	7	120857999	120858000	2	c.-251dup	duplication	NM_012338.4(TSPAN12):c.-251dup	Uncertain significance	FALSE	395	1	396
358768	TSPAN12	NM_012338	7	120857993	120857994	2	c.-245dup	duplication	NM_012338.4(TSPAN12):c.-245dup	Uncertain significance	FALSE	395	1	396
295278	RD3	NM_001164688	1	211492050	211492060	11	c.-304_-294delinsC	indel	NM_001164688.2(RD3):c.-304_-294delinsC	Uncertain significance	FALSE	406	-10	396
303607	KCNJ5	NM_000890	11	128891439	128891441	3	c.-293_-291delinsGAGAGAGAGAGAGAGAGAGAGAGAG	indel	NM_000890.5(KCNJ5):c.-293_-291delinsGAGAGAGAGAGAGAGAGAGAGAGAG	Uncertain significance	FALSE	376	22	398
321416	MC1R	NM_002386	16	89919225	89919226	2	c.-32dup	duplication	NM_002386.4(MC1R):c.-32dup	Likely benign	FALSE	397	1	398
295277	RD3	NM_001164688	1	211492050	211492058	9	c.-302_-294delinsC	indel	NM_001164688.2(RD3):c.-302_-294delinsC	Uncertain significance	FALSE	406	-8	398
366353	VLDLR	NM_003383	9	2622132	2622134	3	c.-56_-54del	deletion	NM_003383.5(VLDLR):c.-56_-54del	Uncertain significance	FALSE	403	-3	400
1199636	ASXL3	NM_030632	18	33578461	33578473	13	c.-171_-159del	deletion	NM_030632.3(ASXL3):c.-171_-159del	Likely benign	FALSE	413	-13	400
295285	RD3	NM_001164688	1	211492093	211492096	4	c.-340_-337del	deletion	NM_001164688.2(RD3):c.-340_-337del	Uncertain significance	FALSE	406	-4	402
366346	VLDLR	NM_003383	9	2622018	2622019	2	c.-167dup	duplication	NM_003383.5(VLDLR):c.-167dup	Uncertain significance	FALSE	403	1	404
295284	RD3	NM_001164688	1	211492092	211492093	2	c.-337_-336del	deletion	NM_001164688.2(RD3):c.-337_-336del	Uncertain significance	FALSE	406	-2	404
295268	RD3	NM_001164688	1	211492047	211492048	2	c.-292_-291del	deletion	NM_001164688.2(RD3):c.-292_-291del	Uncertain significance	FALSE	406	-2	404
300550	CHST3	NM_004273	10	71964530	71964530	1	c.-270del	deletion	NM_004273.5(CHST3):c.-270del	Likely benign	FALSE	407	-1	406
1194501	CYP24A1	NM_000782	20	54173932	54173932	1	c.-353del	deletion	NM_000782.5(CYP24A1):c.-353del	Likely benign	FALSE	407	-1	406
3057446	CYP24A1	NM_000782	20	54173586	54173586	1	c.-7del	deletion	NM_000782.5(CYP24A1):c.-7del	Likely benign	FALSE	407	-1	406
295267	RD3	NM_001164688	1	211491956	211491957	2	c.-201_-200insC	insertion	NM_001164688.2(RD3):c.-201_-200insC	Benign	FALSE	406	1	407
368729	BRWD3	NM_153252	X	80809698	80809699	2	c.-229_-228dup	duplication	NM_153252.5(BRWD3):c.-229_-228dup	Uncertain significance	FALSE	406	2	408
295269	RD3	NM_001164688	1	211492047	211492048	2	c.-293_-292dup	duplication	NM_001164688.2(RD3):c.-293_-292dup	Uncertain significance	FALSE	406	2	408
366357	VLDLR	NM_003383	9	2622165	2622166	2	c.-25_-24insATCCAG	insertion	NM_003383.5(VLDLR):c.-25_-24insATCCAG	Uncertain significance	FALSE	403	6	409
420327	VLDLR	NM_003383	9	2622170	2622171	2	c.-19_-18insGGCACC	insertion	NM_003383.5(VLDLR):c.-19_-18insGGCACC	Likely benign	FALSE	403	6	409
1246349	CDH23	NM_022124	10	71397289	71397290	2	c.-35_-34insAGGCG	insertion	NM_022124.6(CDH23):c.-35_-34insAGGCG	Benign	FALSE	404	5	409
1290915	KCNH2	NM_000238	7	150977933	150977934	2	c.-21_-20insT	insertion	NM_000238.4(KCNH2):c.-21_-20insT	Benign	FALSE	408	1	409
1175518	SIX5	NM_175875	19	45768919	45768920	2	c.-76dup	duplication	NM_175875.5(SIX5):c.-76dup	Benign	TRUE	408	1	409
689370	CERT1	NM_001379029	5	75511359	75511369	11	c.-162_-152del	deletion	NM_001379029.1(CERT1):c.-162_-152del	Uncertain significance	FALSE	422	-11	411
366358	VLDLR	NM_003383	9	2622167	2622168	2	c.-19_-18insGGCACCGGC	insertion	NM_003383.5(VLDLR):c.-19_-18insGGCACCGGC	Conflicting classifications of pathogenicity	FALSE	403	9	412
3070995	KCNH2	NM_000238	7	150977924	150977925	2	c.-16_-12dup	duplication	NM_000238.4(KCNH2):c.-16_-12dup	Uncertain significance	FALSE	408	5	413
2653539	TSEN2	NM_025265	3	12484798	12484800	3	c.-98_-96del	deletion	NM_025265.4(TSEN2):c.-98_-96del	Benign	FALSE	418	-3	415
366739	FANCG	NM_004629	9	35079706	35079706	1	c.-182del	deletion	NM_004629.2(FANCG):c.-182del	Uncertain significance	FALSE	418	-1	417
996843	CERT1	NM_001379029	5	75511328	75511328	1	c.-121del	deletion	NM_001379029.1(CERT1):c.-121del	Uncertain significance	FALSE	422	-1	421
3893047	CERT1	NM_001379029	5	75511488	75511488	1	c.-281del	deletion	NM_001379029.1(CERT1):c.-281del	Uncertain significance	FALSE	422	-1	421
1259138	DPP6	NM_130797	7	154052721	154052721	1	c.-88del	deletion	NM_130797.4(DPP6):c.-88del	Benign	FALSE	423	-1	422
2659036	VLDLR	NM_003383	9	2621884	2621885	2	c.-296_-277dup	duplication	NM_003383.5(VLDLR):c.-296_-277dup	Likely benign	FALSE	403	20	423
502204	ANO5	NM_213599	11	22193476	22193477	2	c.-15_2dup	duplication	NM_213599.3(ANO5):c.-15_2dup (p.Met1fs)	Conflicting classifications of pathogenicity	FALSE	408	15	423
303208	SCN3B	NM_001040151	11	123654262	123654262	1	c.-62del	deletion	NM_001040151.2(SCN3B):c.-62del	Uncertain significance	FALSE	424	-1	423
3491065	CERT1	NM_001379029	5	75511283	75511284	2	c.-79_-77dup	duplication	NM_001379029.1(CERT1):c.-79_-77dup	Uncertain significance	FALSE	422	3	425
2655543	CERT1	NM_001379029	5	75511447	75511448	2	c.-249_-241dup	duplication	NM_001379029.1(CERT1):c.-249_-241dup	Likely benign	FALSE	422	9	431
40710	MAP2K1	NM_002755	15	66387311	66387312	2	c.-31dup	duplication	NM_002755.4(MAP2K1):c.-31dup	Benign	FALSE	436	1	437
1301594	SPRY1	NM_001258038	4	123397832	123397833	2	c.-63dup	duplication	NM_001258038.2(SPRY1):c.-63dup	Benign	FALSE	439	1	440
177857	DSC2	NM_024422	18	31102205	31102214	10	c.-243_-234del	deletion	NM_024422.6(DSC2):c.-243_-234del	Likely benign	FALSE	450	-10	440
1189560	MAP2K1	NM_002755	15	66387236	66387237	2	c.-105_-99dup	duplication	NM_002755.4(MAP2K1):c.-105_-99dup	Likely benign	FALSE	436	7	443
513742	CDC14A	NM_003672	1	100352941	100352941	1	c.-14del	deletion	NM_003672.4(CDC14A):c.-14del	Likely benign	FALSE	449	-1	448
3342441	IHH	NM_002181	2	219060472	219060472	1	c.-5del	deletion	NM_002181.4(IHH):c.-5del	Uncertain significance	FALSE	454	-1	453
357159	CD2AP	NM_012120	6	47478076	47478078	3	c.-167_-165del	deletion	NM_012120.3(CD2AP):c.-167_-165del	Likely benign	FALSE	456	-3	453
508459	SKI	NM_003036	1	2228740	2228741	2	c.-26_-21dup	duplication	NM_003036.4(SKI):c.-26_-21dup	Likely benign	FALSE	448	6	454
1339639	ETV6	NM_001987	12	11649797	11649798	2	c.-325dup	duplication	NM_001987.5(ETV6):c.-325dup	Likely benign	FALSE	454	1	455
357163	CD2AP	NM_012120	6	47478236	47478237	2	c.-4dup	duplication	NM_012120.3(CD2AP):c.-4dup	Uncertain significance	FALSE	456	1	457
1271999	NPR3	NM_001204375	5	32711571	32711572	2	c.-206_-205insC	insertion	NM_001204375.2(NPR3):c.-206_-205insC	Benign	TRUE	456	1	457
357161	CD2AP	NM_012120	6	47478190	47478191	2	c.-55_-54insAGG	insertion	NM_012120.3(CD2AP):c.-55_-54insAGG	Likely benign	FALSE	456	3	459
355439	EYA4	NM_004100	6	133241585	133241586	2	c.-227dup	duplication	NM_004100.5(EYA4):c.-227dup	Likely benign	FALSE	458	1	459
1251503	NPR3	NM_001204375	5	32711576	32711577	2	c.-201_-200insTTTTA	insertion	NM_001204375.2(NPR3):c.-201_-200insTTTTA	Benign	TRUE	456	5	461
314892	FBLN5	NM_006329	14	91947670	91947670	1	c.-441del	deletion	NM_006329.4(FBLN5):c.-441del	Likely benign	FALSE	465	-1	464
677896	FBLN5	NM_006329	14	91947401	91947401	1	c.-172del	deletion	NM_006329.4(FBLN5):c.-172del	Likely benign	FALSE	465	-1	464
183394	CDKN1B	NM_004064	12	12717384	12717387	4	c.-454_-451del	deletion	NM_004064.5(CDKN1B):c.-454_-451del	Uncertain significance	FALSE	472	-4	468
337769	JAG1	NM_000214	20	10673904	10673905	2	c.-375dup	duplication	NM_000214.3(JAG1):c.-375dup	Uncertain significance	FALSE	469	1	470
337771	JAG1	NM_000214	20	10673915	10673916	2	c.-386dup	duplication	NM_000214.3(JAG1):c.-386dup	Conflicting classifications of pathogenicity	FALSE	469	1	470
307653	CDKN1B	NM_004064	12	12717567	12717567	1	c.-271del	deletion	NM_004064.5(CDKN1B):c.-271del	Uncertain significance	FALSE	472	-1	471
1704334	DHFR	NM_000791	5	80654879	80654897	19	c.-408_-390del	deletion	NM_000791.4(DHFR):c.-408_-390del	Likely benign	FALSE	494	-19	475
357823	RIMS1	NM_014989	6	71886840	71886841	2	c.-182_-180dup	duplication	NM_014989.7(RIMS1):c.-182_-180dup	Likely benign	FALSE	474	3	477
1279912	RTN4IP1	NM_032730	6	106629184	106629185	2	c.-164dup	duplication	NM_032730.5(RTN4IP1):c.-164dup	Benign	FALSE	477	1	478
2575338	DHFR	NM_000791	5	80654889	80654904	16	c.-415_-400del	deletion	NM_000791.4(DHFR):c.-415_-400del	Likely benign	FALSE	494	-16	478
1704337	DHFR	NM_000791	5	80654889	80654899	11	c.-410_-400del	deletion	NM_000791.4(DHFR):c.-410_-400del	Likely benign	FALSE	494	-11	483
512320	JAG1	NM_000214	20	10673590	10673591	2	c.-75_-61dup	duplication	NM_000214.3(JAG1):c.-75_-61dup	Likely benign	FALSE	469	15	484
1704335	DHFR	NM_000791	5	80654888	80654897	10	c.-408_-399del	deletion	NM_000791.4(DHFR):c.-408_-399del	Likely benign	FALSE	494	-10	484
322071	FLCN	NM_144997	17	17228153	17228154	2	c.-17dup	duplication	NM_144997.7(FLCN):c.-17dup	Uncertain significance	FALSE	484	1	485
649060	FLCN		17	17231794	17232901	1108		duplication	NC_000017.10:g.(?_17135108)_(17136215_?)dup	Uncertain significance	FALSE	484	1	485
2151	NIPBL	NM_133433	5	36876937	36876938	2	c.-321_-320delinsA	indel	NM_133433.4(NIPBL):c.-321_-320delinsA	Pathogenic	FALSE	489	-1	488
353359	NIPBL	NM_133433	5	36876824	36876824	1	c.-429del	deletion	NM_133433.4(NIPBL):c.-429del	Likely benign	FALSE	489	-1	488
2655410	NIPBL	NM_133433	5	36876843	36876843	1	c.-415del	deletion	NM_133433.4(NIPBL):c.-415del	Benign	FALSE	489	-1	488
2983731	NIPBL	NM_133433	5	36876937	36876937	1	c.-315del	deletion	NM_133433.4(NIPBL):c.-315del	Uncertain significance	FALSE	489	-1	488
1300231	NIPBL	NM_133433	5	36876801	36876802	2	c.-457_-456delinsAT	indel	NM_133433.4(NIPBL):c.-457_-456delinsAT	Likely pathogenic	FALSE	489	0	489
360058	BBS9	NM_198428	7	33130012	33130013	2	c.-37dup	duplication	NM_198428.3(BBS9):c.-37dup	Uncertain significance	FALSE	489	1	490
353370	NIPBL	NM_133433	5	36877098	36877099	2	c.-153dup	duplication	NM_133433.4(NIPBL):c.-153dup	Uncertain significance	FALSE	489	1	490
353362	NIPBL	NM_133433	5	36876834	36876835	2	c.-416dup	duplication	NM_133433.4(NIPBL):c.-416dup	Conflicting classifications of pathogenicity	FALSE	489	1	490
3056168	EPO	NM_000799	7	100720819	100720840	22	c.-152_-131del	deletion	NM_000799.4(EPO):c.-152_-131del	Uncertain significance	FALSE	513	-22	491
1188300	FOXG1	NM_005249	14	28767056	28767056	1	c.-210del	deletion	NM_005249.5(FOXG1):c.-210del	Likely benign	FALSE	493	-1	492
3629657	FOXG1	NM_005249	14	28767262	28767262	1	c.-13del	deletion	NM_005249.5(FOXG1):c.-13del	Uncertain significance	FALSE	493	-1	492
1704336	DHFR	NM_000791	5	80654889	80654889	1	c.-400del	deletion	NM_000791.4(DHFR):c.-400del	Likely benign	FALSE	494	-1	493
1207223	FOXG1	NM_005249	14	28766942	28766943	2	c.-329dup	duplication	NM_005249.5(FOXG1):c.-329dup	Likely benign	FALSE	493	1	494
1211390	FOXG1	NM_005249	14	28767055	28767056	2	c.-210dup	duplication	NM_005249.5(FOXG1):c.-210dup	Likely benign	FALSE	493	1	494
1229264	FOXG1	NM_005249	14	28766942	28766943	2	c.-338_-337insA	insertion	NM_005249.5(FOXG1):c.-338_-337insA	Benign	FALSE	493	1	494
2691909	DHFR	NM_000791	5	80654908	80654909	2	c.-424_-420CGCTGGGGG[2]CGCTGGGGCCGCTG[1]	insertion	NM_000791.4(DHFR):c.-424_-420CGCTGGGGG[2]CGCTGGGGCCGCTG[1]	Likely benign	FALSE	494	1	495
927541	PRKAG2	NM_016203	7	151876625	151876626	2	c.-6dup	duplication	NM_016203.4(PRKAG2):c.-6dup	Uncertain significance	FALSE	495	1	496
1251475	RECQL	NM_002907	12	21501531	21501545	15	c.-421_-407del	deletion	NM_002907.4(RECQL):c.-421_-407del	Benign	TRUE	511	-15	496
301922	TRPC6	NM_004621	11	101583822	101583822	1	c.-319del	deletion	NM_004621.6(TRPC6):c.-319del	Uncertain significance	FALSE	504	-1	503
336221	EPAS1	NM_001430	2	46297561	46297562	2	c.-341dup	duplication	NM_001430.5(EPAS1):c.-341dup	Benign	FALSE	505	1	506
336232	EPAS1	NM_001430	2	46297848	46297849	2	c.-58dup	duplication	NM_001430.5(EPAS1):c.-58dup	Benign	FALSE	505	1	506
1276639	TCF7L2	NM_001367943	10	112950404	112950404	1	c.-345del	deletion	NM_001367943.1(TCF7L2):c.-345del	Benign	FALSE	510	-1	509
1274713	TCF7L2	NM_001367943	10	112950449	112950450	2	c.-294dup	duplication	NM_001367943.1(TCF7L2):c.-294dup	Benign	FALSE	510	1	511
3257944	TCF7L2	NM_001367943	10	112950748	112950749	2	c.1dup	duplication	NM_001367943.1(TCF7L2):c.1dup (p.Met1fs)	Benign	FALSE	510	1	511
363422	CHD7	NM_017780	8	60678786	60678791	6	c.-466_-461del	deletion	NM_017780.4(CHD7):c.-466_-461del	Uncertain significance	FALSE	517	-6	511
1704338	DHFR	NM_000791	5	80654899	80654900	2	c.-428_-411dup	duplication	NM_000791.4(DHFR):c.-428_-411dup	Likely benign	FALSE	494	18	512
1233669	ZFPM2	NM_012082	8	105318866	105318867	2	c.-73_-65dup	duplication	NM_012082.4(ZFPM2):c.-73_-65dup	Benign	FALSE	504	9	513
300851	KAT6B	NM_012330	10	74826685	74826686	2	c.-424_-419dup	duplication	NM_012330.4(KAT6B):c.-424_-419dup	Uncertain significance	FALSE	514	6	520
559616	PAX6	NM_001368894	11	31806914	31806915	2	c.-118_-117del	deletion	NM_001368894.2(PAX6):c.-118_-117del	Pathogenic/Likely pathogenic	FALSE	524	-2	522
363424	CHD7	NM_017780	8	60678788	60678789	2	c.-467_-466insGGCAGC	insertion	NM_017780.4(CHD7):c.-467_-466insGGCAGC	Uncertain significance	FALSE	517	6	523
2636580	ARHGAP31	NM_020754	3	119294899	119294899	1	c.-6delinsGA	indel	NM_020754.4(ARHGAP31):c.-6delinsGA	Uncertain significance	FALSE	522	1	523
304368	PAX6	NM_001368894	11	31811299	31811299	1	c.-501del	deletion	NM_001368894.2(PAX6):c.-501del	Uncertain significance	FALSE	524	-1	523
3369967	PAX6	NM_001368909	11	31806922	31806922	1	c.-268+3906del	deletion	NM_001368909.2(PAX6):c.-268+3906del	Uncertain significance	FALSE	524	-1	523
430970	PAX6	NM_000280	11	31806921	31806922	2	c.-125dup	duplication	NM_000280.5(PAX6):c.-125dup	Likely benign	FALSE	524	1	525
513938	PAX6	NM_001368894	11	31806913	31806914	2	c.-117dup	duplication	NM_001368894.2(PAX6):c.-117dup	Likely benign	FALSE	524	1	525
987748	PAX6	NM_001368894	11	31806918	31806919	2	c.-122dup	duplication	NM_001368894.2(PAX6):c.-122dup	Likely pathogenic	FALSE	524	1	525
312527	SLITRK1	NM_001281503	13	83882250	83882251	2	c.-301dup	duplication	NM_001281503.2(SLITRK1):c.-301dup	Uncertain significance	FALSE	524	1	525
363425	CHD7	NM_017780	8	60678791	60678791	1	c.-466delinsGGCGGCAGCG	indel	NM_017780.4(CHD7):c.-466delinsGGCGGCAGCG	Uncertain significance	FALSE	517	9	526
363426	CHD7	NM_017780	8	60678791	60678791	1	c.-466delinsGGCGGCGGCG	indel	NM_017780.4(CHD7):c.-466delinsGGCGGCGGCG	Uncertain significance	FALSE	517	9	526
304363	PAX6	NM_001368894	11	31810844	31810845	2	c.-147_-146dup	duplication	NM_001368894.2(PAX6):c.-147_-146dup	Uncertain significance	FALSE	524	2	526
2119553	PAX6	NM_001368894	11	31806914	31806915	2	c.-120_-118dup	duplication	NM_001368894.2(PAX6):c.-120_-118dup	Uncertain significance	FALSE	524	3	527
363428	CHD7	NM_017780	8	60678791	60678791	1	c.-466delinsGGCGGCGGCGGCG	indel	NM_017780.4(CHD7):c.-466delinsGGCGGCGGCGGCG	Uncertain significance	FALSE	517	12	529
1229415	FOXC1	NM_001453	6	1610016	1610017	2	c.-418_-417del	deletion	NM_001453.3(FOXC1):c.-418_-417del	Benign	FALSE	531	-2	529
1220557	FOXC1	NM_001453	6	1610016	1610016	1	c.-417del	deletion	NM_001453.3(FOXC1):c.-417del	Benign	FALSE	531	-1	530
363427	CHD7	NM_017780	8	60678791	60678791	1	c.-466delinsGGCGGCGGCGGCAGCG	indel	NM_017780.4(CHD7):c.-466delinsGGCGGCGGCGGCAGCG	Uncertain significance	FALSE	517	15	532
422097	SMAD4	NM_005359	18	51046994	51046999	6	c.-53_-48del	deletion	NM_005359.6(SMAD4):c.-53_-48del	Likely benign	FALSE	538	-6	532
1931141	EYS	NM_001142800	6	65495495	65495500	6	c.-90_-85del	deletion	NM_001142800.2(EYS):c.-90_-85del	Uncertain significance	FALSE	539	-6	533
363429	CHD7	NM_017780	8	60678791	60678791	1	c.-466delinsGGCGGCGGCGGCGGCGGCG	indel	NM_017780.4(CHD7):c.-466delinsGGCGGCGGCGGCGGCGGCG	Uncertain significance	FALSE	517	18	535
1477127	EYS	NM_001142800	6	65639873	65639875	3	c.-430_-428del	deletion	NM_001142800.2(EYS):c.-430_-428del	Uncertain significance	FALSE	539	-3	536
926847	SMAD4	NM_005359	18	51047033	51047033	1	c.-10del	deletion	NM_005359.6(SMAD4):c.-10del	Uncertain significance	FALSE	538	-1	537
3074351	SMAD4	NM_005359	18	51047039	51047039	1	c.-7del	deletion	NM_005359.6(SMAD4):c.-7del	Uncertain significance	FALSE	538	-1	537
363430	CHD7	NM_017780	8	60678791	60678791	1	c.-466delinsGGCGGCGGCGGCGGCGGCGGCG	indel	NM_017780.4(CHD7):c.-466delinsGGCGGCGGCGGCGGCGGCGGCG	Uncertain significance	FALSE	517	21	538
2174305	EYS	NM_001142800	6	65639869	65639869	1	c.-424del	deletion	NM_001142800.2(EYS):c.-424del	Uncertain significance	FALSE	539	-1	538
1934390	EYS	NM_001142800	6	65495862	65495862	1	c.-201del	deletion	NM_001142800.2(EYS):c.-201del	Uncertain significance	FALSE	539	-1	538
1936470	EYS	NM_001142800	6	65495932	65495932	1	c.-271del	deletion	NM_001142800.2(EYS):c.-271del	Uncertain significance	FALSE	539	-1	538
322248	PAFAH1B1	NM_000430	17	2593755	2593757	3	c.-440_-438del	deletion	NM_000430.4(PAFAH1B1):c.-440_-438del	Uncertain significance	TRUE	543	-3	540
363431	CHD7	NM_017780	8	60678791	60678791	1	c.-466delinsGGCGGCGGCGGCGGCGGCGGCGGCG	indel	NM_017780.4(CHD7):c.-466delinsGGCGGCGGCGGCGGCGGCGGCGGCG	Uncertain significance	FALSE	517	24	541
1426165	EYS	NM_001142800	6	65707183	65707184	2	c.-497_-496insTTA	insertion	NM_001142800.2(EYS):c.-497_-496insTTA	Uncertain significance	FALSE	539	3	542
322257	PAFAH1B1	NM_000430	17	2638113	2638113	1	c.-176del	deletion	NM_000430.4(PAFAH1B1):c.-176del	Uncertain significance	TRUE	543	-1	542
322244	PAFAH1B1	NM_000430	17	2593657	2593658	2	c.-534_-529dup	duplication	NM_000430.4(PAFAH1B1):c.-534_-529dup	Benign	TRUE	543	6	549
3346398	SEMA3D	NM_001384900	7	85121901	85121901	1	c.-10del	deletion	NM_001384900.1(SEMA3D):c.-10del	Likely benign	FALSE	551	-1	550
361644	TRPS1	NM_014112	8	115668742	115668743	2	c.-320_-319del	deletion	NM_014112.5(TRPS1):c.-320_-319del	Uncertain significance	FALSE	552	-2	550
361646	TRPS1	NM_014112	8	115668805	115668805	1	c.-382del	deletion	NM_014112.5(TRPS1):c.-382del	Uncertain significance	FALSE	552	-1	551
3072697	SMAD3	NM_005902	15	67066147	67066147	1	c.-5del	deletion	NM_005902.4(SMAD3):c.-5del	Uncertain significance	FALSE	553	-1	552
260329	TRPS1	NM_014112	8	115623645	115623646	2	c.-9dup	duplication	NM_014112.5(TRPS1):c.-9dup	Benign	FALSE	552	1	553
1172449	SMAD3	NM_005902	15	67066138	67066140	3	c.-17_-15delinsACA	indel	NM_005902.4(SMAD3):c.-17_-15delinsACA	Uncertain significance	FALSE	553	0	553
361647	TRPS1	NM_014112	8	115668814	115668815	2	c.-393_-392dup	duplication	NM_014112.5(TRPS1):c.-393_-392dup	Uncertain significance	FALSE	552	2	554
1206457	CACNA1D	NM_001128840	3	53494986	53494987	2	c.-178dup	duplication	NM_001128840.3(CACNA1D):c.-178dup	Likely benign	FALSE	556	1	557
4536268	GATA4	NM_001308093	8	11708311	11708311	1	c.-1del	deletion	NM_001308093.3(GATA4):c.-1del	Uncertain significance	FALSE	560	-1	559
42494	KCNE1	NM_000219	21	34449637	34449637	1	c.-3del	deletion	NM_000219.6(KCNE1):c.-3del	Conflicting classifications of pathogenicity	FALSE	560	-1	559
361891	KCNQ3	NM_004519	8	132480670	132480670	1	c.-138del	deletion	NM_004519.4(KCNQ3):c.-138del	Uncertain significance	FALSE	563	-1	562
670921	KCNQ3	NM_004519	8	132480671	132480671	1	c.-139del	deletion	NM_004519.4(KCNQ3):c.-139del	Likely benign	FALSE	563	-1	562
1696336	MED13L	NM_015335	12	116277139	116277140	2	c.-9dup	duplication	NM_015335.5(MED13L):c.-9dup	Uncertain significance	FALSE	562	1	563
361888	KCNQ3	NM_004519	8	132480665	132480666	2	c.-134dup	duplication	NM_004519.4(KCNQ3):c.-134dup	Uncertain significance	FALSE	563	1	564
361892	KCNQ3	NM_004519	8	132480670	132480671	2	c.-139dup	duplication	NM_004519.4(KCNQ3):c.-139dup	Conflicting classifications of pathogenicity	FALSE	563	1	564
361889	KCNQ3	NM_004519	8	132480665	132480666	2	c.-135_-134dup	duplication	NM_004519.4(KCNQ3):c.-135_-134dup	Uncertain significance	FALSE	563	2	565
361893	KCNQ3	NM_004519	8	132480670	132480671	2	c.-140_-139dup	duplication	NM_004519.4(KCNQ3):c.-140_-139dup	Conflicting classifications of pathogenicity	FALSE	563	2	565
361887	KCNQ3	NM_004519	8	132480660	132480661	2	c.-130_-129dup	duplication	NM_004519.4(KCNQ3):c.-130_-129dup	Uncertain significance	FALSE	563	2	565
361896	KCNQ3	NM_004519	8	132480671	132480672	2	c.-140_-139insTG	insertion	NM_004519.4(KCNQ3):c.-140_-139insTG	Uncertain significance	FALSE	563	2	565
361898	KCNQ3	NM_004519	8	132480679	132480680	2	c.-148_-147insTG	insertion	NM_004519.4(KCNQ3):c.-148_-147insTG	Conflicting classifications of pathogenicity	FALSE	563	2	565
1295605	TUBGCP6	NM_020461	22	50244603	50244604	2	c.-145dup	duplication	NM_020461.4(TUBGCP6):c.-145dup	Benign	FALSE	564	1	565
4069712	KCNJ11	NM_000525	11	17388144	17388146	3	c.-55_-53del	deletion	NM_000525.4(KCNJ11):c.-55_-53del	Uncertain significance	FALSE	568	-3	565
361890	KCNQ3	NM_004519	8	132480665	132480666	2	c.-136_-134dup	duplication	NM_004519.4(KCNQ3):c.-136_-134dup	Uncertain significance	FALSE	563	3	566
361894	KCNQ3	NM_004519	8	132480670	132480671	2	c.-141_-139dup	duplication	NM_004519.4(KCNQ3):c.-141_-139dup	Conflicting classifications of pathogenicity	FALSE	563	3	566
3029775	KCNQ3	NM_004519	8	132480679	132480680	2	c.-148_-147insTGG	insertion	NM_004519.4(KCNQ3):c.-148_-147insTGG	Likely benign	FALSE	563	3	566
3073631	BMPR1A	NM_004329	10	86876004	86876004	1	c.-15del	deletion	NM_004329.3(BMPR1A):c.-15del	Uncertain significance	FALSE	568	-1	567
435554	KCNJ11	NM_000525	11	17388598	17388598	1	c.-507del	deletion	NM_000525.4(KCNJ11):c.-507del	Benign	FALSE	568	-1	567
1286578	GRIN2A	NM_001134407	16	10182085	10182087	3	c.-229_-227del	deletion	NM_001134407.3(GRIN2A):c.-229_-227del	Benign	FALSE	570	-3	567
422121	BMPR1A	NM_004329	10	86875872	86875873	2	c.-146dup	duplication	NM_004329.3(BMPR1A):c.-146dup	Likely benign	FALSE	568	1	569
1336018	KCNJ11	NM_000525	11	17388404	17388405	2	c.-314dup	duplication	NM_000525.4(KCNJ11):c.-314dup	Uncertain significance	FALSE	568	1	569
1337561	KCNJ11	NM_000525	11	17388597	17388598	2	c.-507dup	duplication	NM_000525.4(KCNJ11):c.-507dup	Uncertain significance	FALSE	568	1	569
3895678	PAK1	NM_002576	11	77473665	77473666	2	c.-141_-136dup	duplication	NM_002576.5(PAK1):c.-141_-136dup	Uncertain significance	TRUE	564	6	570
550508	KCNJ11	NM_000525	11	17388225	17388226	2	c.-135_-134insCT	insertion	NM_000525.4(KCNJ11):c.-135_-134insCT	Uncertain significance	FALSE	568	2	570
1252411	RASA1	NM_002890	5	87267958	87267959	2	c.-493dup	duplication	NM_002890.3(RASA1):c.-493dup	Benign	FALSE	569	1	570
3371209	GRIN2A	NM_001134407	16	10180416	10180416	1	c.-5delinsGCA	indel	NM_001134407.3(GRIN2A):c.-5delinsGCA	Uncertain significance	FALSE	570	2	572
420434	CHD2	NM_001271	15	92900812	92900813	2	c.-83dup	duplication	NM_001271.4(CHD2):c.-83dup	Likely benign	FALSE	572	1	573
420379	CHD2	NM_001271	15	92900806	92900807	2	c.-88_-87dup	duplication	NM_001271.4(CHD2):c.-88_-87dup	Likely benign	FALSE	572	2	574
301100	GATA3	NM_001002295	10	8054743	8054744	2	c.-503_-502dup	duplication	NM_001002295.2(GATA3):c.-503_-502dup	Uncertain significance	FALSE	573	2	575
1241429	CACNA1C	NM_000719	12	2053485	2053485	1	c.-77del	deletion	NM_000719.7(CACNA1C):c.-77del	Benign	FALSE	576	-1	575
360521	PSPH	NM_004577	7	56034028	56034050	23	c.-235_-213delinsC	indel	NM_004577.4(PSPH):c.-235_-213delinsC	Uncertain significance	FALSE	598	-22	576
2438693	ZNF711	NM_001330574	X	85244128	85244148	21	c.-458_-438del	deletion	NM_001330574.2(ZNF711):c.-458_-438del	Uncertain significance	FALSE	606	-21	585
1675457	SLC1A2	NM_004171	11	35418970	35418970	1	c.-4del	deletion	NM_004171.4(SLC1A2):c.-4del	Likely benign	FALSE	592	-1	591
1278811	SEMA3E	NM_012431	7	83648883	83648884	2	c.-342_-341del	deletion	NM_012431.3(SEMA3E):c.-342_-341del	Benign	FALSE	597	-2	595
1238699	SEMA3E	NM_012431	7	83648883	83648883	1	c.-341del	deletion	NM_012431.3(SEMA3E):c.-341del	Benign	FALSE	597	-1	596
1254419	SEMA3E	NM_012431	7	83648911	83648911	1	c.-369del	deletion	NM_012431.3(SEMA3E):c.-369del	Benign	FALSE	597	-1	596
1279022	SEMA3E	NM_012431	7	83648903	83648904	2	c.-362dup	duplication	NM_012431.3(SEMA3E):c.-362dup	Benign	FALSE	597	1	598
1288008	SEMA3E	NM_012431	7	83648882	83648883	2	c.-341dup	duplication	NM_012431.3(SEMA3E):c.-341dup	Benign	FALSE	597	1	598
368742	ZNF711	NM_001330574	X	85244156	85244157	2	c.-439dup	duplication	NM_001330574.2(ZNF711):c.-439dup	Uncertain significance	FALSE	606	1	607
368740	ZNF711	NM_001330574	X	85244148	85244148	1	c.-449delinsGGCGGCGGCG	indel	NM_001330574.2(ZNF711):c.-449delinsGGCGGCGGCG	Uncertain significance	FALSE	606	9	615
1296530	PITX2	NM_000325	4	110622847	110622848	2	c.-388_-387del	deletion	NM_000325.6(PITX2):c.-388_-387del	Benign	FALSE	617	-2	615
1262121	PITX2	NM_000325	4	110622847	110622847	1	c.-387del	deletion	NM_000325.6(PITX2):c.-387del	Benign	FALSE	617	-1	616
368184	IL1RAPL1	NM_014271	X	28587760	28587761	2	c.-303_-302del	deletion	NM_014271.4(IL1RAPL1):c.-303_-302del	Uncertain significance	FALSE	626	-2	624
368183	IL1RAPL1	NM_014271	X	28587760	28587760	1	c.-302del	deletion	NM_014271.4(IL1RAPL1):c.-302del	Benign	FALSE	626	-1	625
368182	IL1RAPL1	NM_014271	X	28587759	28587760	2	c.-302dup	duplication	NM_014271.4(IL1RAPL1):c.-302dup	Uncertain significance	FALSE	626	1	627
299020	FGFR2	NM_000141	10	121598107	121598108	2	c.-298_-297dup	duplication	NM_000141.5(FGFR2):c.-298_-297dup	Likely benign	FALSE	633	2	635
319194	SLX4	NM_032444	16	3609104	3609107	4	c.-143_-140del	deletion	NM_032444.4(SLX4):c.-143_-140del	Uncertain significance	FALSE	649	-4	645
516246	SLC6A8	NM_005629	X	153688570	153688570	1	c.-5del	deletion	NM_005629.4(SLC6A8):c.-5del	Likely benign	FALSE	649	-1	648
2804278	RSPH3	NM_031924	6	158999636	158999638	3	c.-88_-86del	deletion	NM_031924.8(RSPH3):c.-88_-86del	Pathogenic	FALSE	652	-3	649
319195	SLX4	NM_032444	16	3609174	3609175	2	c.-211dup	duplication	NM_032444.4(SLX4):c.-211dup	Uncertain significance	FALSE	649	1	650
1457344	RSPH3	NM_031924	6	158999851	158999852	2	c.-302_-301del	deletion	NM_031924.8(RSPH3):c.-302_-301del	Pathogenic	FALSE	652	-2	650
3705611	RSPH3	NM_031924	6	158999810	158999811	2	c.-261_-260del	deletion	NM_031924.8(RSPH3):c.-261_-260del	Pathogenic	FALSE	652	-2	650
1031472	RSPH3	NM_031924	6	158999693	158999693	1	c.-143del	deletion	NM_031924.8(RSPH3):c.-143del	Pathogenic	FALSE	652	-1	651
1455833	RSPH3	NM_031924	6	158999770	158999770	1	c.-220del	deletion	NM_031924.8(RSPH3):c.-220del	Pathogenic	FALSE	652	-1	651
1937576	RSPH3	NM_031924	6	158999842	158999842	1	c.-292del	deletion	NM_031924.8(RSPH3):c.-292del	Pathogenic	FALSE	652	-1	651
2843362	RSPH3	NM_031924	6	158999555	158999555	1	c.-5del	deletion	NM_031924.8(RSPH3):c.-5del	Pathogenic	FALSE	652	-1	651
1301790	RSPH3	NM_031924	6	158999809	158999810	2	c.-260dup	duplication	NM_031924.8(RSPH3):c.-260dup	Pathogenic/Likely pathogenic	FALSE	652	1	653
3055017	RSPH3	NM_031924	6	158999634	158999635	2	c.-85dup	duplication	NM_031924.8(RSPH3):c.-85dup	Likely pathogenic	FALSE	652	1	653
6116	MOCS2	NM_176806	5	53109715	53109737	23	c.-8_15del	deletion	NM_176806.4(MOCS2):c.-8_15del (p.Met1fs)	Likely pathogenic	FALSE	676	-23	653
304726	SLC35C1	NM_018389	11	45805249	45805250	2	c.-546_-540dup	duplication	NM_018389.5(SLC35C1):c.-546_-540dup	Uncertain significance	FALSE	653	7	660
1196902	NPHS1	NM_004646	19	35852098	35852100	3	c.-263_-261del	deletion	NM_004646.4(NPHS1):c.-263_-261del	Likely benign	FALSE	667	-3	664
364711	WHRN	NM_015404	9	114505402	114505409	8	c.-608_-601del	deletion	NM_015404.4(WHRN):c.-608_-601del	Benign/Likely benign	FALSE	672	-8	664
1227122	NPHS1	NM_004646	19	35852098	35852099	2	c.-262_-261del	deletion	NM_004646.4(NPHS1):c.-262_-261del	Benign	FALSE	667	-2	665
1290341	NPHS1	NM_004646	19	35852098	35852098	1	c.-261del	deletion	NM_004646.4(NPHS1):c.-261del	Benign	FALSE	667	-1	666
349892	ANTXR2	NM_058172	4	80072789	80072790	2	c.-230_-229del	deletion	NM_058172.6(ANTXR2):c.-230_-229del	Benign	FALSE	669	-2	667
349896	ANTXR2	NM_058172	4	80072969	80072970	2	c.-410dup	duplication	NM_058172.6(ANTXR2):c.-410dup	Uncertain significance	FALSE	669	1	670
1972861	MOCS2	NM_004531	5	53109702	53109704	3	c.-623_-621del	deletion	NM_004531.5(MOCS2):c.-623_-621del	Likely benign	FALSE	676	-3	673
1454403	MOCS2	NM_176806	5	53108604	53108605	2	c.57_58del	deletion	NM_176806.4(MOCS2):c.57_58del (p.Gly20fs)	Pathogenic	FALSE	676	-2	674
1306261	KANSL1	NM_015443	17	46172145	46172166	22	c.-23_-2del	deletion	NM_015443.4(KANSL1):c.-23_-2del	Uncertain significance	FALSE	696	-22	674
2833050	MOCS2	NM_176806	5	53109718	53109718	1	c.12del	deletion	NM_176806.4(MOCS2):c.12del (p.Cys5fs)	Pathogenic	FALSE	676	-1	675
1219283	HCN4	NM_005477	15	73368538	73368547	10	c.-277_-268del	deletion	NM_005477.3(HCN4):c.-277_-268del	Likely benign	FALSE	688	-10	678
301673	PLCE1	NM_016341	10	94030820	94030820	1	c.-226del	deletion	NM_016341.4(PLCE1):c.-226del	Uncertain significance	FALSE	692	-1	691
301665	PLCE1	NM_016341	10	93994006	93994007	2	c.-616_-615dup	duplication	NM_016341.4(PLCE1):c.-616_-615dup	Uncertain significance	FALSE	692	2	694
3902521	KANSL1	NM_015443	17	46172160	46172160	1	c.-17del	deletion	NM_015443.4(KANSL1):c.-17del	Uncertain significance	FALSE	696	-1	695
3647840	BMPR1A	NM_004329	10	86875913	86875914	2	c.3_4insACTCAGCTATACATTTACATCAGATCTTTTACAAGAAAATCTCACTGAATGATAGTCATTTAAATTGGTGAAGTAGCAAGACCAATTATTAAAGGTGACAGTACACAGGAAACATTACAATTGAACAATG	insertion	NM_004329.3(BMPR1A):c.3_4insACTCAGCTATACATTTACATCAGATCTTTTACAAGAAAATCTCACTGAATGATAGTCATTTAAATTGGTGAAGTAGCAAGACCAATTATTAAAGGTGACAGTACACAGGAAACATTACAATTGAACAATG (p.Pro2delinsThrGlnLeuTyrIleTyrIleArgSerPheThrArgLysSerHisTer)	Pathogenic	FALSE	568	130	698
1285627	GRIN2B	NM_000834	12	13980117	13980117	1	c.-208del	deletion	NM_000834.5(GRIN2B):c.-208del	Benign	FALSE	708	-1	707
1991577	AMPD2	NM_001368809	1	109621129	109621130	2	c.-43_-24dup	duplication	NM_001368809.2(AMPD2):c.-43_-24dup	Pathogenic	FALSE	704	20	724
31658	HTR1A	NM_000524	5	63962199	63962199	1	c.-480del	deletion	NM_000524.4(HTR1A):c.-480del	Conflicting classifications of pathogenicity	FALSE	726	-1	725
1236153	FGF10	NM_004465	5	44388976	44388976	1	c.-294del	deletion	NM_004465.2(FGF10):c.-294del	Benign	FALSE	738	-1	737
1187921	TMC1	NM_138691	9	72648633	72648634	2	c.-14_-7dup	duplication	NM_138691.3(TMC1):c.-14_-7dup	Likely benign	FALSE	733	8	741
1250654	ZIC1	NM_003412	3	147409530	147409530	1	c.-566del	deletion	NM_003412.4(ZIC1):c.-566del	Benign	FALSE	748	-1	747
1201471	ZIC1	NM_003412	3	147409529	147409530	2	c.-566dup	duplication	NM_003412.4(ZIC1):c.-566dup	Likely benign	FALSE	748	1	749
296930	NLRP3	NM_001243133	1	247418307	247418308	2	c.-482dup	duplication	NM_001243133.2(NLRP3):c.-482dup	Uncertain significance	FALSE	769	1	770
21667	MKKS	NM_170784	20	10434132	10434133	2	c.-683_-674dup	duplication	NM_170784.3(MKKS):c.-683_-674dup	Benign	FALSE	763	10	773
354690	SIM1	NM_005068	6	100463668	100463668	1	c.-200del	deletion	NM_005068.3(SIM1):c.-200del	Uncertain significance	FALSE	775	-1	774
2628536	PTEN	NM_000314	10	87863921	87863984	64	c.-540_-477del	deletion	NM_000314.8(PTEN):c.-540_-477del	Uncertain significance	FALSE	845	-64	781
2571702	CREBBP	NM_004380	16	3880324	3880325	2	c.-409dup	duplication	NM_004380.3(CREBBP):c.-409dup	Likely benign	FALSE	797	1	798
1679433	PTEN	NM_000314	10	87863922	87863967	46	c.-531_-486del	deletion	NM_000314.8(PTEN):c.-531_-486del	Uncertain significance	FALSE	845	-46	799
517912	MIB1	NM_020774	18	21741527	21741528	2	c.-49_-41dup	duplication	NM_020774.4(MIB1):c.-49_-41dup	Likely benign	FALSE	792	9	801
917780	PHF8	NM_015107	X	54042772	54042773	2	c.-45_-44insGA	insertion	NM_015107.3(PHF8):c.-45_-44insGA	Uncertain significance	FALSE	804	2	806
1761643	PTEN	NM_000314	10	87863666	87863680	15	c.-801_-787del	deletion	NM_000314.8(PTEN):c.-801_-787del	Uncertain significance	FALSE	845	-15	830
189428	PTEN	NM_000314	10	87863798	87863809	12	c.-663_-652del	deletion	NM_000314.8(PTEN):c.-663_-652del	Benign	FALSE	845	-12	833
584750	PTEN	NM_000314	10	87863986	87863994	9	c.-482_-474del	deletion	NM_000314.8(PTEN):c.-482_-474del	Uncertain significance	FALSE	845	-9	836
311411	FGF9	NM_002010	13	21671571	21671571	1	c.-335del	deletion	NM_002010.3(FGF9):c.-335del	Uncertain significance	FALSE	840	-1	839
311418	FGF9	NM_002010	13	21671796	21671797	2	c.-116dup	duplication	NM_002010.3(FGF9):c.-116dup	Uncertain significance	FALSE	840	1	841
311420	FGF9	NM_002010	13	21671875	21671876	2	c.-37dup	duplication	NM_002010.3(FGF9):c.-37dup	Uncertain significance	FALSE	840	1	841
311407	FGF9	NM_002010	13	21671322	21671323	2	c.-585dup	duplication	NM_002010.3(FGF9):c.-585dup	Uncertain significance	FALSE	840	1	841
311415	FGF9	NM_002010	13	21671788	21671789	2	c.-117dup	duplication	NM_002010.3(FGF9):c.-117dup	Benign	FALSE	840	1	841
311417	FGF9	NM_002010	13	21671795	21671796	2	c.-118_-117insC	insertion	NM_002010.3(FGF9):c.-118_-117insC	Likely benign	FALSE	840	1	841
419892	PTEN	NM_000314	10	87864451	87864454	4	c.-17_-14del	deletion	NM_000314.8(PTEN):c.-17_-14del	Uncertain significance	FALSE	845	-4	841
311416	FGF9	NM_002010	13	21671788	21671789	2	c.-118_-117dup	duplication	NM_002010.3(FGF9):c.-118_-117dup	Benign	FALSE	840	2	842
301408	PTEN	NM_000314	10	87863957	87863957	1	c.-507del	deletion	NM_000314.8(PTEN):c.-507del	Uncertain significance	FALSE	845	-1	844
440216	PTEN		10	87864104	87864104	1		deletion	NC_000010.11:g.87864104del	Benign	FALSE	845	-1	844
492723	PTEN	NM_000314	10	87864103	87864103	1	c.-367del	deletion	NM_000314.8(PTEN):c.-367del	Benign	FALSE	845	-1	844
1699305	PTEN	NM_000314	10	87864158	87864158	1	c.-307del	deletion	NM_000314.8(PTEN):c.-307del	Uncertain significance	FALSE	845	-1	844
492719	PTEN	NM_000314	10	87863936	87863937	2	c.-534_-533delinsTT	indel	NM_000314.8(PTEN):c.-534_-533delinsTT	Likely benign	FALSE	845	0	845
503750	PTEN	NM_000314	10	87863626	87863628	3	c.-844_-842delinsCTT	indel	NM_000314.8(PTEN):c.-844_-842delinsCTT	Uncertain significance	FALSE	845	0	845
189439	PTEN	NM_000314	10	87863734	87863735	2	c.-734dup	duplication	NM_000314.8(PTEN):c.-734dup	Uncertain significance	FALSE	845	1	846
562144	PTEN	NM_000314	10	87864353	87864354	2	c.-116dup	duplication	NM_000314.8(PTEN):c.-116dup	Likely pathogenic	FALSE	845	1	846
562145	PTEN	NM_000314	10	87864406	87864407	2	c.-60dup	duplication	NM_000314.8(PTEN):c.-60dup	Likely pathogenic	FALSE	845	1	846
2570771	PTEN	NM_000314	10	87864103	87864104	2	c.-367_-366insGG	insertion	NM_000314.8(PTEN):c.-367_-366insGG	Likely benign	FALSE	845	2	847
2682054	PTEN	NM_000314	10	87864100	87864101	2	c.-369_-368dup	duplication	NM_000314.8(PTEN):c.-369_-368dup	Likely benign	FALSE	845	2	847
1692367	PTEN	NM_000314	10	87864230	87864231	2	c.-231_-223dup	duplication	NM_000314.8(PTEN):c.-231_-223dup	Likely benign	FALSE	845	9	854
4534234	PTEN	NM_000314	10	87863973	87863974	2	c.-488_-477dup	duplication	NM_000314.8(PTEN):c.-488_-477dup	Likely benign	FALSE	845	12	857
503733	PTEN	NM_000314	10	87863681	87863682	2	c.-780_-765dup	duplication	NM_000314.8(PTEN):c.-780_-765dup	Uncertain significance	FALSE	845	16	861
1180304	TGFB1	NM_000660	19	41353805	41353806	2	c.-762dup	duplication	NM_000660.7(TGFB1):c.-762dup	Benign	FALSE	878	1	879
1175210	MORC2	NM_001303256	22	30968075	30968076	2	c.-187dup	duplication	NM_001303256.3(MORC2):c.-187dup	Likely benign	FALSE	885	1	886
1765429	PTCH1	NM_000264	9	95508366	95508370	5	c.-9_-5delinsAA	indel	NM_000264.5(PTCH1):c.-9_-5delinsAA	Uncertain significance	FALSE	905	-3	902
1183751	PTCH1	NM_000264	9	95508368	95508369	2	c.-8_-7insGGC	insertion	NM_000264.5(PTCH1):c.-8_-7insGGC	Benign	FALSE	905	3	908
1280666	PTCH1	NM_000264	9	95508365	95508366	2	c.-5_-4insGCG	insertion	NM_000264.5(PTCH1):c.-5_-4insGCG	Benign	FALSE	905	3	908
1327398	PTCH1	NM_000264	9	95508363	95508364	2	c.-5_-3dup	duplication	NM_000264.5(PTCH1):c.-5_-3dup	Conflicting classifications of pathogenicity	FALSE	905	3	908
3356184	TBX3	NM_005996	12	114684052	114684065	14	c.-865_-852del	deletion	NM_005996.4(TBX3):c.-865_-852del	Likely benign	FALSE	975	-14	961
3353761	TBX3	NM_005996	12	114684063	114684071	9	c.-871_-863del	deletion	NM_005996.4(TBX3):c.-871_-863del	Likely benign	FALSE	975	-9	966
307396	TBX3	NM_005996	12	114683714	114683717	4	c.-517_-514del	deletion	NM_005996.4(TBX3):c.-517_-514del	Uncertain significance	FALSE	975	-4	971
307381	TBX3	NM_005996	12	114683381	114683381	1	c.-181del	deletion	NM_005996.4(TBX3):c.-181del	Uncertain significance	FALSE	975	-1	974
307399	TBX3	NM_005996	12	114683791	114683791	1	c.-591del	deletion	NM_005996.4(TBX3):c.-591del	Benign	FALSE	975	-1	974
307398	TBX3	NM_005996	12	114683790	114683791	2	c.-591dup	duplication	NM_005996.4(TBX3):c.-591dup	Uncertain significance	FALSE	975	1	976
3355217	TBX3	NM_005996	12	114684071	114684072	2	c.-872_-871insT	insertion	NM_005996.4(TBX3):c.-872_-871insT	Likely benign	FALSE	975	1	976
3355816	TBX3	NM_005996	12	114684069	114684070	2	c.-870_-869insT	insertion	NM_005996.4(TBX3):c.-870_-869insT	Likely benign	FALSE	975	1	976
307406	TBX3	NM_005996	12	114684072	114684073	2	c.-873_-872insTT	insertion	NM_005996.4(TBX3):c.-873_-872insTT	Uncertain significance	FALSE	975	2	977
3040340	TBX3	NM_005996	12	114684071	114684072	2	c.-872_-871insTCCC	insertion	NM_005996.4(TBX3):c.-872_-871insTCCC	Likely benign	FALSE	975	4	979
3357000	TBX3	NM_005996	12	114684080	114684081	2	c.-881_-880insGTCT	insertion	NM_005996.4(TBX3):c.-881_-880insGTCT	Likely benign	FALSE	975	4	979
307404	TBX3	NM_005996	12	114684071	114684072	2	c.-872_-871insTCCCTC	insertion	NM_005996.4(TBX3):c.-872_-871insTCCCTC	Uncertain significance	FALSE	975	6	981
1197644	PIEZO2	NM_001378183	18	11148618	11148619	2	c.-31_-30insTC	insertion	NM_001378183.1(PIEZO2):c.-31_-30insTC	Likely benign	FALSE	981	2	983
310521	WNK1	NM_018979	12	753212	753213	2	c.-351dup	duplication	NM_018979.4(WNK1):c.-351dup	Uncertain significance	TRUE	987	1	988
369105	IGF1R	NM_000875	15	98649526	98649534	9	c.-41_-33del	deletion	NM_000875.5(IGF1R):c.-41_-33del	Benign/Likely benign	FALSE	1043	-9	1034
2650911	NRXN1		2	51032117	51032118	2		duplication	NC_000002.12:g.51032120_51032149dup	Uncertain significance	FALSE	1073	1	1074
327769	TSHZ1	NM_001308210	18	75210895	75210897	3	c.-981_-979del	deletion	NM_001308210.2(TSHZ1):c.-981_-979del	Uncertain significance	FALSE	1080	-3	1077
327768	TSHZ1	NM_001308210	18	75210895	75210896	2	c.-981_-980del	deletion	NM_001308210.2(TSHZ1):c.-981_-980del	Uncertain significance	FALSE	1080	-2	1078
327770	TSHZ1	NM_001308210	18	75210896	75210896	1	c.-981del	deletion	NM_001308210.2(TSHZ1):c.-981del	Uncertain significance	FALSE	1080	-1	1079
327778	TSHZ1	NM_001308210	18	75211003	75211004	2	c.-866dup	duplication	NM_001308210.2(TSHZ1):c.-866dup	Uncertain significance	FALSE	1080	1	1081
327764	TSHZ1	NM_001308210	18	75210891	75210892	2	c.-983dup	duplication	NM_001308210.2(TSHZ1):c.-983dup	Uncertain significance	FALSE	1080	1	1081
327771	TSHZ1	NM_001308210	18	75210896	75210897	2	c.-970dup	duplication	NM_001308210.2(TSHZ1):c.-970dup	Uncertain significance	FALSE	1080	1	1081
327765	TSHZ1	NM_001308210	18	75210894	75210895	2	c.-982dup	duplication	NM_001308210.2(TSHZ1):c.-982dup	Uncertain significance	FALSE	1080	1	1081
327785	TSHZ1	NM_001308210	18	75211133	75211134	2	c.-738dup	duplication	NM_001308210.2(TSHZ1):c.-738dup	Likely benign	FALSE	1080	1	1081
327766	TSHZ1	NM_001308210	18	75210894	75210895	2	c.-981_-980dup	duplication	NM_001308210.2(TSHZ1):c.-981_-980dup	Uncertain significance	FALSE	1080	2	1082
327767	TSHZ1	NM_001308210	18	75210894	75210895	2	c.-982_-981insGG	insertion	NM_001308210.2(TSHZ1):c.-982_-981insGG	Uncertain significance	FALSE	1080	2	1082
327772	TSHZ1	NM_001308210	18	75210896	75210897	2	c.-971_-970dup	duplication	NM_001308210.2(TSHZ1):c.-971_-970dup	Uncertain significance	FALSE	1080	2	1082
327779	TSHZ1	NM_001308210	18	75211003	75211004	2	c.-867_-866dup	duplication	NM_001308210.2(TSHZ1):c.-867_-866dup	Uncertain significance	FALSE	1080	2	1082
2761421	BRCA2	NM_000059	13	32315562	32315563	2	c.-143_-142insCGTCTTTTAGCATACAGGTCTTGTGCAGCTTTTATCAGATTTCTTCCTCTAAGTCTTGATACTTTTTTTTTTTTTAATAATACTTTAAGTTCCGCAATACATGTGCAGAACCTGCAGGTTTGTTACATAGGTATACACGTGCCATGGTGGTTTGCTACACCCATCAACCTGTCATCTACATTAGATATTTCTCCTAATGCTATCCCTTCCCTAGCCCCCCATCCCCCAATAGCCCCCGGTGTGTGATGTTCCCTGCCCTGTGTCCACGTGTTCTCATTGTTCAACTCCCACTTATCAGTGAGAACACGCGGTGTTTGTTTTTCTGTTCTCGTGTTATTTTTCTGAGAATGATATGGTTTCCAGCTTCATCCATGTCCCTGCAAAG…	insertion	NM_000059.4(BRCA2):c.-143_-142insCGTCTTTTAGCATACAGGTCTTGTGCAGCTTTTATCAGATTTCTTCCTCTAAGTCTTGATACTTTTTTTTTTTTTAATAATACTTTAAGTTCCGCAATACATGTGCAGAACCTGCAGGTTTGTTACATAGGTATACACGTGCCATGGTGGTTTGCTACACCCATCAACCTGTCATCTACATTAGATATTTCTCCTAATGCTATCCCTTCCCTAGCCCCCCATCCCCCAATAGCCCCCGGTGTGTGATGTTCCCTGCCCTGTGTCCACGTGTTCTCATTGTTCAACTCCCACTTATCAGTGAGAACACGCGGTGTTTGTTTTTCTGTTCTCGTGTTATTTTTCTGAGAATGATATGGTTTCCAGCTT…	Uncertain significance	FALSE	199	889	1088
314459	TGFB3	NM_003239	14	75981429	75981429	1	c.-536del	deletion	NM_003239.5(TGFB3):c.-536del	Uncertain significance	FALSE	1102	-1	1101
314458	TGFB3	NM_003239	14	75981428	75981429	2	c.-536dup	duplication	NM_003239.5(TGFB3):c.-536dup	Uncertain significance	FALSE	1102	1	1103
314461	TGFB3	NM_003239	14	75981439	75981440	2	c.-547dup	duplication	NM_003239.5(TGFB3):c.-547dup	Uncertain significance	FALSE	1102	1	1103
309133	KCNA1	NM_000217	12	4910895	4910896	2	c.-478dup	duplication	NM_000217.3(KCNA1):c.-478dup	Likely benign	FALSE	1107	1	1108
421099	STK11	NM_000455	19	1206864	1206871	8	c.-50_-43del	deletion	NM_000455.5(STK11):c.-50_-43del	Likely benign	FALSE	1136	-8	1128
328207	STK11	NM_000455	19	1206275	1206275	1	c.-635del	deletion	NM_000455.5(STK11):c.-635del	Uncertain significance	FALSE	1136	-1	1135
422225	STK11	NM_000455	19	1206905	1206905	1	c.-7del	deletion	NM_000455.5(STK11):c.-7del	Conflicting classifications of pathogenicity	FALSE	1136	-1	1135
507780	STK11	NM_000455	19	1206901	1206901	1	c.-11del	deletion	NM_000455.5(STK11):c.-11del	Conflicting classifications of pathogenicity	FALSE	1136	-1	1135
328224	STK11	NM_000455	19	1206797	1206798	2	c.-107dup	duplication	NM_000455.5(STK11):c.-107dup	Conflicting classifications of pathogenicity	FALSE	1136	1	1137
993156	STK11	NM_000455	19	1205798	1205799	2	c.-1114_290+1dup	duplication	NM_000455.5(STK11):c.-1114_290+1dup	Uncertain significance	FALSE	1136	1	1137
3231731	STK11	NM_000455	19	1205822	1205823	2	c.-1089_290+816dup	duplication	NM_000455.5(STK11):c.-1089_290+816dup	Likely benign	FALSE	1136	1	1137
3904204	STK11	NM_000455	19	1206893	1206894	2	c.-20dup	duplication	NM_000455.5(STK11):c.-20dup	Benign	FALSE	1136	1	1137
425668	BMPR2	NM_001204	2	202376528	202376529	2	c.-947_-946delinsAT	indel	NM_001204.7(BMPR2):c.-947_-946delinsAT	Pathogenic	FALSE	1148	0	1148
333635	BMPR2	NM_001204	2	202377256	202377257	2	c.-212dup	duplication	NM_001204.7(BMPR2):c.-212dup	Benign/Likely benign	FALSE	1148	1	1149
333621	BMPR2	NM_001204	2	202376548	202376551	4	c.-927_-924delinsGGCGGCGGCGGCG	indel	NM_001204.7(BMPR2):c.-927_-924delinsGGCGGCGGCGGCG	Uncertain significance	FALSE	1148	9	1157
1183496	MN1	NM_002430	22	27801275	27801275	1	c.-732del	deletion	NM_002430.3(MN1):c.-732del	Benign	FALSE	1213	-1	1212
1222661	MN1	NM_002430	22	27801317	27801318	2	c.-795_-775dup	duplication	NM_002430.3(MN1):c.-795_-775dup	Benign	FALSE	1213	21	1234
295484	TGFB2	NM_003238	1	218346650	218346650	1	c.-45del	deletion	NM_003238.6(TGFB2):c.-45del	Benign/Likely benign	TRUE	1366	-1	1365
507761	TGFB2	NM_003238	1	218346649	218346650	2	c.-45dup	duplication	NM_003238.6(TGFB2):c.-45dup	Likely benign	TRUE	1366	1	1367
295483	TGFB2	NM_003238	1	218346586	218346587	2	c.-113_-110dup	duplication	NM_003238.6(TGFB2):c.-113_-110dup	Benign	TRUE	1366	4	1370
295471	TGFB2	NM_003238	1	218346052	218346053	2	c.-645_-644insCCACGC	insertion	NM_003238.6(TGFB2):c.-645_-644insCCACGC	Uncertain significance	TRUE	1366	6	1372
331323	MBD5	NM_001378120	2	148342300	148342301	2	c.-591dup	duplication	NM_001378120.1(MBD5):c.-591dup	Uncertain significance	FALSE	1518	1	1519
2651403	MBD5	NM_001378120	2	148021496	148021497	2	c.-1112_-1111insGTT	insertion	NM_001378120.1(MBD5):c.-1112_-1111insGTT	Likely benign	FALSE	1518	3	1521
422109	PCDH19	NM_001184880	X	100408635	100408635	1	c.-38del	deletion	NM_001184880.2(PCDH19):c.-38del	Likely benign	FALSE	1676	-1	1675
511166	PCDH19	NM_001184880	X	100408639	100408639	1	c.-42del	deletion	NM_001184880.2(PCDH19):c.-42del	Likely benign	FALSE	1676	-1	1675
3778950	TMEM132E	NM_001304438	17	34579902	34579903	2	c.-1174_-573dup	duplication	NM_001304438.2(TMEM132E):c.-1174_-573dup	Uncertain significance	FALSE	1495	602	2097
635953	GDF9	NM_005260	5	132864674	132864675	2	c.-616_-142dup	duplication	NM_005260.7(GDF9):c.-616_-142dup	Uncertain significance	FALSE	1936	475	2411
