# Supplementary material for: 5′ UTR length shapes alternative N-terminal protein isoforms across cancers and in rare disease
Source: EMBO Rep. 2026 Apr 13;27(10):2823–43. doi: 10.1038/s44319-026-00776-7 (PMC13219423; doi:10.1038/s44319-026-00776-7)
Supplement: Supplementary file 6 — Source data Fig. 1 [file 44319_2026_776_MOESM6_ESM.zip]

Archive with 19 entries (18 files):
- Figure1/
- Figure1/Figure1B_right.tif
- __MACOSX/Figure1/._Figure1B_right.tif
- Figure1/Figure1D_right.tif
- __MACOSX/Figure1/._Figure1D_right.tif
- Figure1/Figure1C_gel.tif
- __MACOSX/Figure1/._Figure1C_gel.tif
- Figure1/Figure1E_6nt.tif
- __MACOSX/Figure1/._Figure1E_6nt.tif
- Figure1/Figure1E_40nt.tif
- __MACOSX/Figure1/._Figure1E_40nt.tif
- Figure1/Figure1E_2nt.tif
- __MACOSX/Figure1/._Figure1E_2nt.tif
- Figure1/Figure1D_left.tif
- __MACOSX/Figure1/._Figure1D_left.tif
- Figure1/Figure1B_left.tif
- __MACOSX/Figure1/._Figure1B_left.tif
- Figure1/Figure1E_20nt.tif
- __MACOSX/Figure1/._Figure1E_20nt.tif
