# Supplementary material for: 5′ UTR length shapes alternative N-terminal protein isoforms across cancers and in rare disease
Source: EMBO Rep. 2026 Apr 13;27(10):2823–43. doi: 10.1038/s44319-026-00776-7 (PMC13219423; doi:10.1038/s44319-026-00776-7)
Supplement: Supplementary file 7 — Source data Fig. 2 [file 44319_2026_776_MOESM7_ESM.zip]

Archive with 9 entries (8 files):
- Figure2/
- Figure2/.DS_Store
- __MACOSX/Figure2/._.DS_Store
- Figure2/Figure2AB_source.xlsx
- __MACOSX/Figure2/._Figure2AB_source.xlsx
- Figure2/Figure2D_left.tif
- __MACOSX/Figure2/._Figure2D_left.tif
- Figure2/Figure2D_right.tif
- __MACOSX/Figure2/._Figure2D_right.tif
