# Supplementary material for: 5′ UTR length shapes alternative N-terminal protein isoforms across cancers and in rare disease
Source: EMBO Rep. 2026 Apr 13;27(10):2823–43. doi: 10.1038/s44319-026-00776-7 (PMC13219423; doi:10.1038/s44319-026-00776-7)
Supplement: Supplementary file 7 — Source data Fig. 2 [file 44319_2026_776_MOESM7_ESM.zip › Figure2/Figure2AB_source.xlsx]

## Sheet: Sheet1
	Figure 2A						Figure 2B
	5'UTR length:	0-20	20-40	41+			TermID	Name	FDR	Enrichment
	# annotated	418	675	4621			GO:0098798	mitochondrial protein-containing complex	4.26e-18	2.71
	# truncation	39	52	312			GO:0044391	ribosomal subunit	1.76e-10	2.38
	Truncation/annotated:	0.361502	0.316642	0.265104			GO:0005739	mitochondrion	2.08e-09	1.49
							GO:1990904	ribonucleoprotein complex	2.82e-07	1.5
							GO:0042101	T cell receptor complex	8.54e-07	2.33
							GO:0005840	ribosome	1.02e-06	2.46
							GO:0019814	immunoglobulin complex	4.6e-06	2.18
							GO:0032991	protein-containing complex	1.24e-05	1.15
							GO:1990204	oxidoreductase complex	3.09e-05	2.44
							GO:0098803	respiratory chain complex	0.000102	2.53
							GO:0031974	membrane-enclosed lumen	0.000403	1.32
							GO:0042612	MHC class I protein complex	0.00213	5.72
							GO:1905354	exoribonuclease complex	0.00353	3.27
							GO:0000178	exosome (RNase complex)	0.00982	3.14
							GO:0030964	NADH dehydrogenase complex	0.0122	2.47
							GO:0005798	Golgi-associated vesicle	0.025	2.07
							GO:0045283	fumarate reductase complex	0.0436	5.72
