# Supplementary material for: 5′ UTR length shapes alternative N-terminal protein isoforms across cancers and in rare disease
Source: EMBO Rep. 2026 Apr 13;27(10):2823–43. doi: 10.1038/s44319-026-00776-7 (PMC13219423; doi:10.1038/s44319-026-00776-7)
Supplement: Supplementary file 8 — Source data Fig. 3 [file 44319_2026_776_MOESM8_ESM.zip]

Archive with 15 entries (14 files):
- Figure3/
- Figure3/Figure3C_right.tif
- __MACOSX/Figure3/._Figure3C_right.tif
- Figure3/Figure3C_middle.tif
- __MACOSX/Figure3/._Figure3C_middle.tif
- Figure3/Figure3E_right.tif
- __MACOSX/Figure3/._Figure3E_right.tif
- Figure3/.DS_Store
- __MACOSX/Figure3/._.DS_Store
- Figure3/Figure3E_left.tif
- __MACOSX/Figure3/._Figure3E_left.tif
- Figure3/Figure3C_left.tif
- __MACOSX/Figure3/._Figure3C_left.tif
- Figure3/Figure3H_source.xlsx
- __MACOSX/Figure3/._Figure3H_source.xlsx
