# Supplementary material for: 5′ UTR length shapes alternative N-terminal protein isoforms across cancers and in rare disease
Source: EMBO Rep. 2026 Apr 13;27(10):2823–43. doi: 10.1038/s44319-026-00776-7 (PMC13219423; doi:10.1038/s44319-026-00776-7)
Supplement: Supplementary file 8 — Source data Fig. 3 [file 44319_2026_776_MOESM8_ESM.zip › Figure3/Figure3H_source.xlsx]

## Sheet: Sheet1
	Figure 3H
	GeneSet	NES	padj
	GOBP_CHROMOSOME_ORGANIZATION	2.87731	2.56052e-10
	GOBP_CHROMATIN_ORGANIZATION	2.63676	1.65128e-05
	GOBP_TRNA_METABOLIC_PROCESS	2.55005	0.000387068
	GOBP_POSITIVE_REGULATION_OF_RNA_METABOLIC_PROCESS	2.15706	0.000426461
	GOBP_CHROMOSOME_SEGREGATION	2.32345	0.00188646
