# Supplementary material for: 5′ UTR length shapes alternative N-terminal protein isoforms across cancers and in rare disease
Source: EMBO Rep. 2026 Apr 13;27(10):2823–43. doi: 10.1038/s44319-026-00776-7 (PMC13219423; doi:10.1038/s44319-026-00776-7)
Supplement: Supplementary file 9 — Source data Fig. 4 [file 44319_2026_776_MOESM9_ESM.zip]

Archive with 11 entries (10 files):
- Figure4/
- Figure4/.DS_Store
- __MACOSX/Figure4/._.DS_Store
- Figure4/Figure4C_left.tif
- __MACOSX/Figure4/._Figure4C_left.tif
- Figure4/Figure4F_GFPblot.tif
- __MACOSX/Figure4/._Figure4F_GFPblot.tif
- Figure4/Figure4C_right.tif
- __MACOSX/Figure4/._Figure4C_right.tif
- Figure4/Figure4GH_source.xlsx
- __MACOSX/Figure4/._Figure4GH_source.xlsx
