# Supplementary material for: 5′ UTR length shapes alternative N-terminal protein isoforms across cancers and in rare disease
Source: EMBO Rep. 2026 Apr 13;27(10):2823–43. doi: 10.1038/s44319-026-00776-7 (PMC13219423; doi:10.1038/s44319-026-00776-7)
Supplement: Supplementary file 9 — Source data Fig. 4 [file 44319_2026_776_MOESM9_ESM.zip › Figure4/Figure4GH_source.xlsx]

## Sheet: Sheet1
	Figure 4G				Figure 4H
	CellLine	Alternative/Annotated ALDH9A1 ratio (log2)			Cell line	Alternative/Annotated GUK1 ratio (log2)
	H1	4.95528			HEPG2	-3.02408
	MCF7	2.64461			H1	-2.73235
	K562	2.46207			K562	-2.65204
	HeLa	1.73304			HeLa	-2.60722
	HEPG2	1.77991			BJ	-2.28499
	IMR-90	0.211252			A549	-1.81623
	BJ	0			MCF7	-1.67913
	SK-H-SH	-0.531275			IMR90	-1.08052
	A549	-0.650992			SK-H-SH	2.08709
