# Supplementary material for: 5′ UTR length shapes alternative N-terminal protein isoforms across cancers and in rare disease
Source: EMBO Rep. 2026 Apr 13;27(10):2823–43. doi: 10.1038/s44319-026-00776-7 (PMC13219423; doi:10.1038/s44319-026-00776-7)
Supplement: Supplementary file 10 — Source data Fig. 5 [file 44319_2026_776_MOESM10_ESM.zip]

Archive with 9 entries (8 files):
- Figure5/
- Figure5/.DS_Store
- __MACOSX/Figure5/._.DS_Store
- Figure5/Figure5E_source.xlsx
- __MACOSX/Figure5/._Figure5E_source.xlsx
- Figure5/Figure5D_tubulin_blot.tif
- __MACOSX/Figure5/._Figure5D_tubulin_blot.tif
- Figure5/Figure5D_GFP_blot.tif
- __MACOSX/Figure5/._Figure5D_GFP_blot.tif
