# Supplementary material for: 5′ UTR length shapes alternative N-terminal protein isoforms across cancers and in rare disease
Source: EMBO Rep. 2026 Apr 13;27(10):2823–43. doi: 10.1038/s44319-026-00776-7 (PMC13219423; doi:10.1038/s44319-026-00776-7)
Supplement: Supplementary file 10 — Source data Fig. 5 [file 44319_2026_776_MOESM10_ESM.zip › Figure5/Figure5E_source.xlsx]

## Sheet: Sheet1
	Figure 5E
		VHL 5' UTR GFP reporter
		HeLa		HEK293T
		Wild type	Mutant	Wild type	Mutant
	Rep 1	1	1.30379	1	1.32744
	Rep 2	1	2.07663	1	1.23885
	Rep 3	1	1.9216	1	1.4668
