# Supplementary material for: 5′ UTR length shapes alternative N-terminal protein isoforms across cancers and in rare disease
Source: EMBO Rep. 2026 Apr 13;27(10):2823–43. doi: 10.1038/s44319-026-00776-7 (PMC13219423; doi:10.1038/s44319-026-00776-7)
Supplement: Supplementary file 11 — Figure EV1 Source Data [file 44319_2026_776_MOESM11_ESM.zip]

Archive with 9 entries (8 files):
- FigureEV1/
- FigureEV1/FigureEV1A_left.tif
- __MACOSX/FigureEV1/._FigureEV1A_left.tif
- FigureEV1/FigureEV1C_right.tif
- __MACOSX/FigureEV1/._FigureEV1C_right.tif
- FigureEV1/FigureEV1A_right.tif
- __MACOSX/FigureEV1/._FigureEV1A_right.tif
- FigureEV1/FigureEV1C_left.tif
- __MACOSX/FigureEV1/._FigureEV1C_left.tif
