# Supplementary material for: 5′ UTR length shapes alternative N-terminal protein isoforms across cancers and in rare disease
Source: EMBO Rep. 2026 Apr 13;27(10):2823–43. doi: 10.1038/s44319-026-00776-7 (PMC13219423; doi:10.1038/s44319-026-00776-7)
Supplement: Supplementary file 12 — Figure EV2 Source Data [file 44319_2026_776_MOESM12_ESM.xlsx]

## Sheet: Sheet1
	Figure EV2A					Figure EV2B	HeLa (G2/M) transcript					MANE select					Longest CDS
	5'UTR length:	0-20	20-40	41+		5'UTR length:	0-20	20-40	41+		5'UTR length:	0-20	20-40	41+		5'UTR length:	0-20	20-40	41+
	Truncation/annotated:	0.0933014	0.077037	0.0675179		Truncation/annotated:	0.0954545	0.0862534	0.0663984		Truncation/annotated:	0.110024	0.0883777	0.0698227		Truncation/annotated:	0.400474	0.353201	0.276441
	Figure EV2C
	TermID	Name	FDR	Enrichment
	GO:0098798	mitochondrial protein complex	4.31e-31	3.5
	GO:0044391	ribosomal subunit	3.84e-27	3.61
	GO:0005739	mitochondrion	4.53e-26	1.86
	GO:1990904	ribonucleoprotein complex	6.37e-21	1.94
	GO:0031974	membrane-enclosed lumen	8.54e-17	1.68
	GO:0005840	ribosome	3.06e-12	3.35
	GO:0032991	protein-containing complex	3.85e-11	1.22
	GO:1990204	oxidoreductase complex	1.17e-09	3.15
	GO:0098803	respiratory chain complex	2.16e-09	3.46
	GO:1902494	catalytic complex	6.12e-06	1.37
	GO:0042612	MHC class I protein complex	6.18e-06	7.47
	GO:0030964	NADH dehydrogenase complex	1.68e-05	3.46
	GO:1904724	tertiary granule lumen	0.000511	2.77
	GO:0000178	exosome (RNase complex)	0.000543	3.9
	GO:1905354	exoribonuclease complex	0.000841	3.74
	GO:0005798	Golgi-associated vesicle	0.00179	2.33
	GO:0045239	tricarboxylic acid cycle enzyme complex	0.00295	4.6
	GO:0005576	extracellular region	0.00398	1.23
	GO:0045283	fumarate reductase complex	0.0119	7.47
	GO:0005615	extracellular space	0.0147	1.22
	GO:0016281	eukaryotic translation initiation factor 4F complex	0.0216	4.02
	GO:0005882	intermediate filament	0.0219	1.64
	GO:0016272	prefoldin complex	0.0237	5.34
	GO:0035580	specific granule lumen	0.0305	2.17
