# Supplementary material for: 5′ UTR length shapes alternative N-terminal protein isoforms across cancers and in rare disease
Source: EMBO Rep. 2026 Apr 13;27(10):2823–43. doi: 10.1038/s44319-026-00776-7 (PMC13219423; doi:10.1038/s44319-026-00776-7)
Supplement: Supplementary file 13 — Figure EV3 Source Data [file 44319_2026_776_MOESM13_ESM.zip]

Archive with 13 entries (12 files):
- FigureEV3/
- FigureEV3/FigureEV3B_right.tif
- __MACOSX/FigureEV3/._FigureEV3B_right.tif
- FigureEV3/FigureEV3B_left.tif
- __MACOSX/FigureEV3/._FigureEV3B_left.tif
- FigureEV3/FigureEV3A_left.tif
- __MACOSX/FigureEV3/._FigureEV3A_left.tif
- FigureEV3/FigureEV3F.tif
- __MACOSX/FigureEV3/._FigureEV3F.tif
- FigureEV3/FigureEV3A_right.tif
- __MACOSX/FigureEV3/._FigureEV3A_right.tif
- FigureEV3/FigureEV3D.tif
- __MACOSX/FigureEV3/._FigureEV3D.tif
