# Supplementary material for: 5′ UTR length shapes alternative N-terminal protein isoforms across cancers and in rare disease
Source: EMBO Rep. 2026 Apr 13;27(10):2823–43. doi: 10.1038/s44319-026-00776-7 (PMC13219423; doi:10.1038/s44319-026-00776-7)
Supplement: Supplementary file 14 — Figure EV5 Source Data [file 44319_2026_776_MOESM14_ESM.zip]

Archive with 13 entries (12 files):
- FigureEV5/
- FigureEV5/FigureEV5E_bottom.tif
- __MACOSX/FigureEV5/._FigureEV5E_bottom.tif
- FigureEV5/FigureEV5B_left.tif
- __MACOSX/FigureEV5/._FigureEV5B_left.tif
- FigureEV5/.DS_Store
- __MACOSX/FigureEV5/._.DS_Store
- FigureEV5/FigureEV5CF_source.xlsx
- __MACOSX/FigureEV5/._FigureEV5CF_source.xlsx
- FigureEV5/FigureEV5B_right.tif
- __MACOSX/FigureEV5/._FigureEV5B_right.tif
- FigureEV5/FigureEV5E_top.tif
- __MACOSX/FigureEV5/._FigureEV5E_top.tif
