# Supplementary material for: 5′ UTR length shapes alternative N-terminal protein isoforms across cancers and in rare disease
Source: EMBO Rep. 2026 Apr 13;27(10):2823–43. doi: 10.1038/s44319-026-00776-7 (PMC13219423; doi:10.1038/s44319-026-00776-7)
Supplement: Supplementary file 14 — Figure EV5 Source Data [file 44319_2026_776_MOESM14_ESM.zip › FigureEV5/FigureEV5CF_source.xlsx]

## Sheet: Sheet1
	Figure EV5C					Figure EV5F
		Short/long isoform				GFP nuclear/cytoplasm localization quantification
		Annotated GUK1 5' UTR	Alternative GUK1 5' UTR			Wild type VHL 5' UTR	Mutant VHL 5' UTR
	Rep 1	1	1.31783			0.549835	1.00001
	Rep 2	1	1.75195			0.860198	0.352163
	Rep 3	1	1.20941			0.516299	0.203334
	Rep 4	1	1.21515			0.434727	0.734851
	Rep 5	1	1.28141			0.959695	0.324204
						0.937394	0.234051
						0.330953	0.434525
						0.333328	6.34
						0.551449	0.5326
						0.107645	0.971385
						0.197465	1.49454
						0.212873	1.68788
						0.193688	0.976255
						0.150866	8.6817
						0.294697	2.8425
						0.157747	0.852257
						0.409087	1.83174
						0.268012	1.17145
						0.239061	1.25112
						0.118584	0.710233
						0.310409	0.767307
						0.266915	0.627596
						0.313446	0.59458
						0.180635	0.481711
						0.391313	0.184094
						0.25368	0.249685
						0.152833	0.242663
						0.218938	0.068497
						0.491777	0.0699004
						0.280105	0.157153
						0.273952	0.139752
						0.865402	0.182133
						0.265757	0.154173
						0.546173	0.189262
						0.525584	0.284768
						0.561002	0.150548
						2.24108	0.603492
						3.15955	0.528216
						1.27364	0.663095
						2.00134	0.250555
						1.75623	0.234945
						0.148489	0.688874
						0.162316	0.337686
						0.0967524	1.52884
						0.229918	0.356763
						0.157217	0.550617
						0.216224	4.18477
						0.181957	0.83404
						0.220595	0.506989
						0.3004	3.0493
						0.297754	0.610828
						0.294584	0.260576
						0.469065	0.554056
						0.277173	0.364528
						0.303628	3.02011
						0.127676	0.634976
						0.155338	0.932338
						0.190506	0.495035
						0.237053	0.516601
						0.24031	0.343789
						0.0994629	0.372563
						0.254463	0.743968
						0.53237	0.646972
						0.224623	1.4679
						0.252932	5.2486
						0.177563	0.494294
						2.95044	0.653298
						0.109408	0.336092
						0.23885	0.578397
						0.126844	0.329745
						0.492234	1.94697
						0.358148	0.68486
						0.852402	1.90466
						0.277455	0.569423
						0.307191	0.494295
						0.176337	0.9658
						0.226637	0.817199
						0.120646	0.653125
						0.166386	0.789169
						0.198123	1.02332
						0.31758	0.305471
						0.176894	0.438579
						0.146973	0.451972
						0.128014	0.352006
						0.217418	1.1854
						0.101477	0.368829
						0.0912745	0.443851
						0.0932099	0.382221
						0.0666957	0.36211
						0.0625064	0.504186
						0.532797	1.68109
						0.235383	0.399314
						0.0787202	0.632769
						0.593257	0.476031
						0.209118	0.496072
						0.342011	0.40168
						0.419317	0.379972
						2.54475	0.907525
						0.797235	0.480453
						1.20656	0.484476
						0.260784	0.541432
						0.49171	0.6362
						0.739558	1.64711
						0.565745	0.772146
						0.557971	1.33094
						0.486378	0.159612
						0.456895	4.87033
						0.251369	0.489538
						0.480135	0.540782
						0.383794	1.59354
						0.333592	1.8605
						0.112151	1.83187
						0.360933	0.589707
						0.187135	0.429936
						0.18516	0.431594
						0.275348	0.32268
						0.455085	1.88439
						0.279383	0.801475
						0.50624	0.628241
						0.131037	1.83976
						0.202342	0.461542
						0.431892	0.556472
						0.362263	0.555247
						0.337511	0.400421
						0.381763	0.543413
						0.590548	0.413429
						0.627067	0.651082
						0.108336	0.0285812
						0.426367	0.360014
						0.354747	0.96961
						0.145894	0.246325
						0.460631	0.423946
						0.60663	0.404754
						0.308239
						0.610158
						0.656524
						1.25115
						0.378205
						0.351013
						0.353565
						3.38437
						0.297804
						0.430774
						0.449979
						0.41943
						0.324784
						0.402188
						0.362332
						0.496903
						0.634861
						0.662789
						0.29804
						0.629741
						0.399882
						0.174034
						0.421603
						0.454677
						0.49117
						0.52669
						0.513191
						0.461031
						0.445092
						0.808146
